# Supplementary material for: The genus Lycianthes (Solanaceae, Capsiceae) in Mexico and Guatemala
Source: PhytoKeys. 2020 Nov 27;168:1–333. doi: 10.3897/phytokeys.168.51904 (PMC7718216; doi:10.3897/phytokeys.168.51904)
Supplement: XML Treatment for Lycianthes [file phytokeys.168.51904-treatment1.xml]

<!DOCTYPE tp:taxon-treatment
  PUBLIC "-//TaxonX//DTD Taxonomic Treatment Publishing DTD v0 20100105//EN" "tax-treatment-NSO.dtd">
<tp:taxon-treatment xmlns:tp="http://www.plazi.org/taxpub"><tp:treatment-meta><kwd-group><label>Taxon classification</label><kwd><named-content xmlns:xlink="http://www.w3.org/1999/xlink" content-type="kingdom">Plantae</named-content></kwd></kwd-group><mixed-citation publication-type="journal"><person-group><name><surname>Dean</surname><given-names>Ellen</given-names></name><name><surname>Poore</surname><given-names>Jennifer</given-names></name><name><surname>Anguiano-Constante</surname><given-names>Marco Antonio</given-names></name><name><surname>Nee</surname><given-names>Michael H.</given-names></name><name><surname>Kang</surname><given-names>Hannah</given-names></name><name><surname>Starbuck</surname><given-names>Thomas</given-names></name><name><surname>Rodrígues</surname><given-names>Annamarie</given-names></name><name><surname>Conner</surname><given-names>Matthew</given-names></name></person-group><article-title>The genus <italic><tp:taxon-name><tp:taxon-name-part taxon-name-part-type="genus" reg="Lycianthes">Lycianthes</tp:taxon-name-part></tp:taxon-name></italic> (<tp:taxon-name><tp:taxon-name-part taxon-name-part-type="family">Solanaceae</tp:taxon-name-part></tp:taxon-name>, <tp:taxon-name><tp:taxon-name-part taxon-name-part-type="tribe">Capsiceae</tp:taxon-name-part></tp:taxon-name>) in Mexico and Guatemala</article-title><source>PhytoKeys</source><day>27</day><month>11</month><year>2020</year><volume>168</volume><fpage>1</fpage><lpage>333</lpage><pub-id pub-id-type="doi">10.3897/phytokeys.168.51904</pub-id></mixed-citation></tp:treatment-meta><tp:nomenclature><tp:taxon-name>
            <tp:taxon-name-part taxon-name-part-type="genus" reg="Lycianthes">Lycianthes</tp:taxon-name-part>
          </tp:taxon-name><tp:taxon-authority>(Dunal) Hassl., Annuaire Conserv. Jard. Bot. Genève 20: 180. 1917. Nom. conserv.</tp:taxon-authority><tp:nomenclature-citation-list><tp:nomenclature-citation><tp:taxon-name>
                <tp:taxon-name-part taxon-name-part-type="genus" reg="Otilix">Otilix</tp:taxon-name-part>
              </tp:taxon-name><comment>Raf., Medical Fl. 2: 87. 1830. Nom. rej. Type: <tp:taxon-name><tp:taxon-name-part taxon-name-part-type="genus" reg="Solanum">Solanum</tp:taxon-name-part> <tp:taxon-name-part taxon-name-part-type="species" reg="lycioides">lycioides</tp:taxon-name-part></tp:taxon-name> L.</comment></tp:nomenclature-citation><tp:nomenclature-citation><tp:taxon-name>
                <tp:taxon-name-part taxon-name-part-type="genus" reg="Solanum">Solanum</tp:taxon-name-part> <tp:taxon-name-part taxon-name-part-type="infraspecific-rank">subsect.</tp:taxon-name-part> <tp:taxon-name-part taxon-name-part-type="subsection" reg="Lycianthes">Lycianthes</tp:taxon-name-part></tp:taxon-name><comment>Dunal, Prodr. [A. P. de Candolle] 13(1): 29. 1852. Type: <tp:taxon-name><tp:taxon-name-part taxon-name-part-type="genus" reg="Solanum">Solanum</tp:taxon-name-part> <tp:taxon-name-part taxon-name-part-type="species" reg="lycioides">lycioides</tp:taxon-name-part></tp:taxon-name> L. (designated by <xref ref-type="bibr" rid="B24">D’Arcy 1972</xref>, pg. 211)</comment></tp:nomenclature-citation><tp:nomenclature-citation><tp:taxon-name>
                <tp:taxon-name-part taxon-name-part-type="genus" reg="Parascopolia">Parascopolia</tp:taxon-name-part>
              </tp:taxon-name><comment>Baill., Hist. Pl. 9: 338. 1888. Nom. rej. Type: <tp:taxon-name><tp:taxon-name-part taxon-name-part-type="genus" reg="Parascopolia">P.</tp:taxon-name-part> <tp:taxon-name-part taxon-name-part-type="species" reg="acapulcensis">acapulcensis</tp:taxon-name-part></tp:taxon-name> Baill.</comment></tp:nomenclature-citation><tp:nomenclature-citation><tp:taxon-name>
                <tp:taxon-name-part taxon-name-part-type="genus" reg="Solanum">Solanum</tp:taxon-name-part> <tp:taxon-name-part taxon-name-part-type="infraspecific-rank">sect.</tp:taxon-name-part> <tp:taxon-name-part taxon-name-part-type="section" reg="Lycianthes">Lycianthes</tp:taxon-name-part></tp:taxon-name><comment>(Dunal) Wettst., Nat. Pflanzenfam. 4(3b): 22. 1891. Type: Based on <tp:taxon-name><tp:taxon-name-part taxon-name-part-type="genus" reg="Solanum">Solanum</tp:taxon-name-part> <tp:taxon-name-part taxon-name-part-type="infraspecific-rank">subsect.</tp:taxon-name-part> <tp:taxon-name-part taxon-name-part-type="subsection" reg="Lycianthes">Lycianthes</tp:taxon-name-part></tp:taxon-name> Dunal</comment></tp:nomenclature-citation><tp:nomenclature-citation><tp:taxon-name>
                <tp:taxon-name-part taxon-name-part-type="genus" reg="Solanum">Solanum</tp:taxon-name-part> <tp:taxon-name-part taxon-name-part-type="infraspecific-rank">subgenus</tp:taxon-name-part> <tp:taxon-name-part taxon-name-part-type="subgenus" reg="Lycianthes">Lycianthes</tp:taxon-name-part></tp:taxon-name><comment>(Dunal) Bitter, Bot. Jahrb. Syst. 54: 424. 1917. Type: Based on <tp:taxon-name><tp:taxon-name-part taxon-name-part-type="genus" reg="Solanum">Solanum</tp:taxon-name-part> <tp:taxon-name-part taxon-name-part-type="infraspecific-rank">subsect.</tp:taxon-name-part> <tp:taxon-name-part taxon-name-part-type="subsection" reg="Lycianthes">Lycianthes</tp:taxon-name-part></tp:taxon-name> Dunal</comment></tp:nomenclature-citation></tp:nomenclature-citation-list></tp:nomenclature><tp:treatment-sec sec-type="material" id="SECID0ETOCI"><title>Type.</title><p>Based on <tp:taxon-name><tp:taxon-name-part taxon-name-part-type="genus" reg="Solanum">Solanum</tp:taxon-name-part> <tp:taxon-name-part taxon-name-part-type="infraspecific-rank">subsect.</tp:taxon-name-part> <tp:taxon-name-part taxon-name-part-type="subsection" reg="Lycianthes">Lycianthes</tp:taxon-name-part></tp:taxon-name> Dunal</p></tp:treatment-sec><tp:treatment-sec sec-type="description" id="SECID0EGPCI"><title>Description.</title><p>Perennial herbs (from stolons, rhizomes, or tuberous roots), shrubs, or vines, sometimes epiphytic. Pubescence of glandular or eglandular, simple, dendritic, or stellate trichomes. Stems with sympodial growth. Leaves alternate, geminate, or solitary, simple, usually entire, usually petiolate, the base often unequal, the leaf pairs sometimes anysophyllous. Inflorescences axillary, the peduncles very short or absent, with one to many pedicelled flowers; calyx with truncate rim, often enlarging in fruit, 10-nerved, often with five to ten (25) appendages protruding from the calyx below the margin; corolla with five lobes, the lobes often connected by interpetalar tissue, the shape entire to stellate, opening and closing daily for several days in a row (sometimes opening only in the very early morning), campanulate, rotate or reflexed when open, white to purple or blue; stamens inserted near the base of the corolla, the filaments equal or not, the anthers free, connivent, or connate, dehiscing by pores (rarely lengthwise); pistil 2-carpellate, ovary spherical, ovoid, or conical, style straight or curved, stigma capitate to oblong, entire to lobed, ovules usually numerous; fruit a berry, round to ovoid, the exocarp purple, red, orange, yellow, or green, some species with sclerotic granules in the outer part of the mesocarp; seeds usually numerous, lenticular compressed to round or angular in outline, tan, yellow, orange, brown or black.</p></tp:treatment-sec><tp:treatment-sec sec-type="discussion" id="SECID0ELPCI"><title>Discussion.</title><p>Genus name based on the type species <italic><tp:taxon-name><tp:taxon-name-part taxon-name-part-type="genus" reg="Solanum">Solanum</tp:taxon-name-part> <tp:taxon-name-part taxon-name-part-type="species" reg="lycioides">lycioides</tp:taxon-name-part></tp:taxon-name></italic>, named, presumably, for its thorny branches that resemble the genus <italic><tp:taxon-name><tp:taxon-name-part taxon-name-part-type="genus" reg="Lycium">Lycium</tp:taxon-name-part></tp:taxon-name></italic> L., which was first described from Lycia, in what is now Turkey.</p></tp:treatment-sec><ref-list><ref id="B24"><mixed-citation xmlns:xlink="http://www.w3.org/1999/xlink" xlink:type="simple"><person-group><name name-style="western"><surname>D’Arcy</surname><given-names>WG</given-names></name></person-group> (<year>1972</year>) <article-title>Nomina Conservanda Proposita: Proposal to conserve the generic name <italic><tp:taxon-name><tp:taxon-name-part taxon-name-part-type="genus">Lycianthes</tp:taxon-name-part></tp:taxon-name></italic> (Dun.) Hassler (<tp:taxon-name><tp:taxon-name-part taxon-name-part-type="family">Solanaceae</tp:taxon-name-part></tp:taxon-name>) vs. <italic><tp:taxon-name><tp:taxon-name-part taxon-name-part-type="genus">Otilix</tp:taxon-name-part></tp:taxon-name></italic> Rafinesque and vs. <italic><tp:taxon-name><tp:taxon-name-part taxon-name-part-type="genus">Parascopolia</tp:taxon-name-part></tp:taxon-name></italic> Baillon.</article-title><source>Taxon</source><volume>21</volume>: <fpage>1</fpage>–<lpage>211</lpage>. <ext-link xlink:type="simple" ext-link-type="doi" xlink:href="10.2307/1219275">https://doi.org/10.2307/1219275</ext-link></mixed-citation></ref></ref-list></tp:taxon-treatment>
