# Supplementary material for: The genus Lycianthes (Solanaceae, Capsiceae) in Mexico and Guatemala
Source: PhytoKeys. 2020 Nov 27;168:1–333. doi: 10.3897/phytokeys.168.51904 (PMC7718216; doi:10.3897/phytokeys.168.51904)
Supplement: XML Treatment for Lycianthes acapulcensis [file phytokeys.168.51904-treatment2.xml]

<!DOCTYPE tp:taxon-treatment
  PUBLIC "-//TaxonX//DTD Taxonomic Treatment Publishing DTD v0 20100105//EN" "tax-treatment-NSO.dtd">
<tp:taxon-treatment xmlns:tp="http://www.plazi.org/taxpub"><tp:treatment-meta><kwd-group><label>Taxon classification</label><kwd><named-content xmlns:xlink="http://www.w3.org/1999/xlink" content-type="kingdom">Plantae</named-content></kwd></kwd-group><mixed-citation publication-type="journal"><person-group><name><surname>Dean</surname><given-names>Ellen</given-names></name><name><surname>Poore</surname><given-names>Jennifer</given-names></name><name><surname>Anguiano-Constante</surname><given-names>Marco Antonio</given-names></name><name><surname>Nee</surname><given-names>Michael H.</given-names></name><name><surname>Kang</surname><given-names>Hannah</given-names></name><name><surname>Starbuck</surname><given-names>Thomas</given-names></name><name><surname>Rodrígues</surname><given-names>Annamarie</given-names></name><name><surname>Conner</surname><given-names>Matthew</given-names></name></person-group><article-title>The genus <italic><tp:taxon-name><tp:taxon-name-part taxon-name-part-type="genus" reg="Lycianthes">Lycianthes</tp:taxon-name-part></tp:taxon-name></italic> (<tp:taxon-name><tp:taxon-name-part taxon-name-part-type="family">Solanaceae</tp:taxon-name-part></tp:taxon-name>, <tp:taxon-name><tp:taxon-name-part taxon-name-part-type="tribe">Capsiceae</tp:taxon-name-part></tp:taxon-name>) in Mexico and Guatemala</article-title><source>PhytoKeys</source><day>27</day><month>11</month><year>2020</year><volume>168</volume><fpage>1</fpage><lpage>333</lpage><pub-id pub-id-type="doi">10.3897/phytokeys.168.51904</pub-id></mixed-citation></tp:treatment-meta><tp:nomenclature><label>1</label><tp:taxon-name>
              <tp:taxon-name-part taxon-name-part-type="genus" reg="Lycianthes">Lycianthes</tp:taxon-name-part>
              <tp:taxon-name-part taxon-name-part-type="species" reg="acapulcensis">acapulcensis</tp:taxon-name-part>
            </tp:taxon-name><tp:taxon-authority>(Baill.) D’Arcy, Solanaceae Newsl. 2(4): 23. 1986</tp:taxon-authority><xref ref-type="fig" rid="F6">Fig. 6</xref><tp:nomenclature-citation-list><tp:nomenclature-citation><tp:taxon-name>
                  <tp:taxon-name-part taxon-name-part-type="genus" reg="Parascopolia">Parascopolia</tp:taxon-name-part> <tp:taxon-name-part taxon-name-part-type="species" reg="acapulcensis">acapulcensis</tp:taxon-name-part></tp:taxon-name><comment>Baill., Hist. Pl. (Baillon) 9: 339. 1888. Type: Mexico. Guerrero: Acapulco, Punto Griffon, 1888, <italic>C. Thiébaut 1002</italic> (lectotype, designated here: P [P00070403]).</comment></tp:nomenclature-citation><tp:nomenclature-citation><tp:taxon-name>
                  <tp:taxon-name-part taxon-name-part-type="genus" reg="Lycianthes">Lycianthes</tp:taxon-name-part> <tp:taxon-name-part taxon-name-part-type="species" reg="grandifrons">grandifrons</tp:taxon-name-part></tp:taxon-name><comment>Bitter, Abh. Naturwiss. Verein Bremen 24 [preprint]: 418. 1919. Type: Costa Rica. San José: Llanos de Turrucares, 600 m, 18 Sep 1888, <italic>H. Pittier &amp; T. Durand 478</italic> (holotype: BR [000000552872]; isotypes: <abbrev xmlns:xlink="http://www.w3.org/1999/xlink" xlink:title="Critically Endangered" id="ABBRID0EX3AK" xlink:type="simple">CR</abbrev> [mixed collection with <tp:taxon-name><tp:taxon-name-part taxon-name-part-type="genus" reg="Witheringia">Witheringia</tp:taxon-name-part> <tp:taxon-name-part taxon-name-part-type="species" reg="solanacea">solanacea</tp:taxon-name-part></tp:taxon-name> L’Hér.], US [00027878]).</comment></tp:nomenclature-citation><tp:nomenclature-citation><tp:taxon-name>
                  <tp:taxon-name-part taxon-name-part-type="genus" reg="Lycianthes">Lycianthes</tp:taxon-name-part> <tp:taxon-name-part taxon-name-part-type="species" reg="guatemalensis">guatemalensis</tp:taxon-name-part></tp:taxon-name><comment>Bitter, Abh. Naturwiss. Verein Bremen 24 [preprint]: 419. 1919. Type: Guatemala. Retalhuleu: Retalulëu [Retalhuleu], May 1877, <italic>K. Bernoulli &amp; O. Cario 2384</italic> (lectotype, designated by <xref ref-type="bibr" rid="B38">Dean 2004</xref>, pg. 393: GOET [GOET003442]).</comment></tp:nomenclature-citation><tp:nomenclature-citation><tp:taxon-name>
                  <tp:taxon-name-part taxon-name-part-type="genus" reg="Lycianthes">Lycianthes</tp:taxon-name-part> <tp:taxon-name-part taxon-name-part-type="species" reg="somniculenta">somniculenta</tp:taxon-name-part> <tp:taxon-name-part taxon-name-part-type="basionym-authority">(Kunze ex Schltdl.)</tp:taxon-name-part> <tp:taxon-name-part taxon-name-part-type="authority">Bitter</tp:taxon-name-part> <tp:taxon-name-part taxon-name-part-type="infraspecific-rank">var.</tp:taxon-name-part> <tp:taxon-name-part taxon-name-part-type="variety" reg="cladotricha">cladotricha</tp:taxon-name-part></tp:taxon-name><comment>Bitter, Abh. Naturwiss. Verein Bremen 24 [preprint]: 413. 1919. Type: Mexico. Morelos: Cuernavaca, in moist copses, 5000 ft, Jun–Jul 1896, <italic>C. Pringle 6399</italic> (lectotype designated by <xref ref-type="bibr" rid="B38">Dean 2004</xref> pg. 395: MEXU [00029023]; isolectotypes: B [not seen, cited by <xref ref-type="bibr" rid="B10">Bitter 1919</xref>, probably destroyed], BM [000514912], BR [000000552840], E [E00570140], G [G00343072, G00343073], GH [00021855], GOET [GOET003441, GOET003440], HBG [HBG-511362], JE [JE00004691], K [K000063119], M [M-0166091], MEXU [00029022, 00029023], MO [MO-153222], NDG [NDG45130], NY [00138707], PH [00016314], S [S-G-9982], UC [104211], W [acc. # 1897-4064], WRSL [cited by <xref ref-type="bibr" rid="B10">Bitter 1919</xref>, not seen], WU [acc. # 037953], Z [Z-000028495]).</comment></tp:nomenclature-citation><tp:nomenclature-citation><tp:taxon-name>
                  <tp:taxon-name-part taxon-name-part-type="genus" reg="Lycianthes">Lycianthes</tp:taxon-name-part> <tp:taxon-name-part taxon-name-part-type="species" reg="somniculenta">somniculenta</tp:taxon-name-part> <tp:taxon-name-part taxon-name-part-type="basionym-authority">(Kunze ex Schltdl.)</tp:taxon-name-part> <tp:taxon-name-part taxon-name-part-type="authority">Bitter</tp:taxon-name-part> <tp:taxon-name-part taxon-name-part-type="infraspecific-rank">var.</tp:taxon-name-part> <tp:taxon-name-part taxon-name-part-type="variety" reg="ramosipila">ramosipila</tp:taxon-name-part></tp:taxon-name><comment>Bitter, Abh. Naturwiss. Verein Bremen 24 [preprint]: 413. 1919. Type: Cultivated in Paris (?) “plaines de terre froide”, <italic>JDP (Jardin des Plantes) 82</italic> (holotype: P [P00070402]).</comment></tp:nomenclature-citation><tp:nomenclature-citation><tp:taxon-name>
                  <tp:taxon-name-part taxon-name-part-type="genus" reg="Lycianthes">Lycianthes</tp:taxon-name-part> <tp:taxon-name-part taxon-name-part-type="species" reg="villosula">villosula</tp:taxon-name-part></tp:taxon-name><comment>Bitter, Abh. Naturwiss. Verein Bremen 24 [preprint]: 420. 1919. Type: Costa Rica. Alajuela: El Brazil, gorges of Virilla River, 800 m, 14 Jul 1911, <italic>H. Pittier 3676</italic> (holotype: US [00027904]).</comment></tp:nomenclature-citation></tp:nomenclature-citation-list></tp:nomenclature><tp:treatment-sec sec-type="material" id="SECID0ELABK"><title>Type.</title><p>Based on <italic><tp:taxon-name><tp:taxon-name-part taxon-name-part-type="genus" reg="Parascopolia">Parascopolia</tp:taxon-name-part> <tp:taxon-name-part taxon-name-part-type="species" reg="acapulcensis">acapulcensis</tp:taxon-name-part></tp:taxon-name></italic> Baill.</p><fig id="F6" position="float" orientation="portrait"><object-id xmlns:xlink="http://www.w3.org/1999/xlink" content-type="doi" xlink:type="simple">10.3897/phytokeys.168.51904.figure6</object-id><label>Figure 6.</label><caption><p>Image of herbarium specimen of <italic><tp:taxon-name><tp:taxon-name-part taxon-name-part-type="genus" reg="Lycianthes">L.</tp:taxon-name-part> <tp:taxon-name-part taxon-name-part-type="species" reg="acapulcensis">acapulcensis</tp:taxon-name-part></tp:taxon-name></italic>, <italic>Dean 209</italic> (DAV). Image used with permission from the UC Davis Center for Plant Diversity.</p></caption><graphic xmlns:xlink="http://www.w3.org/1999/xlink" xlink:href="phytokeys-168-001-g006.jpg" position="float" orientation="portrait" xlink:type="simple" id="oo_480018.jpg"><uri content-type="original_file" xlink:type="simple">https://binary.pensoft.net/fig/480018</uri></graphic></fig></tp:treatment-sec><tp:treatment-sec sec-type="description" id="SECID0EWBBK"><title>Description.</title><p>Perennial herb from moniliform storage roots, decumbent to erect, 0.1–0.5 (1) m tall, dying back each season. Indument of white, uniseriate, multicellular, simple or dendritically branched, eglandular, spreading to appressed-retrorse trichomes 0.1–1 (2) mm long. Stems green to green-purple, sparsely to moderately pubescent, much compressed upon drying in a plant press, woody with age, especially near the base; first stem (1.5) 5–30 (70) cm long to first inflorescence, the internodes 2–10 (14); first two sympodial branching points dichasial, followed by monochasial branching, this sometimes very extensive (in some Costa Rican and Nicaraguan populations the stems spreading along the ground and rooting at the nodes). Leaves simple, the leaves of the upper sympodia usually paired and unequal in size, the larger ones with blades 3–18 × 1–8 cm, the smaller ones with blades 1/4 to 3/4 the size of the larger, the leaf pairs similar in shape, the blades ovate, elliptic, or obovate, chartaceous to thick chartaceous, glabrous to moderately pubescent, the primary veins 4–7 on each side of midvein, the base cuneate (rarely truncate), short attenuate or decurrent onto the petiole, slightly oblique on smaller leaves, the margin entire, usually irregularly undulate, the apex acute to short-acuminate (rarely long-acuminate), the petioles 0.5–1.5 (2.5) cm long, sometimes absent. Flowers solitary, axillary, oriented horizontally; peduncles absent; pedicels (10) 30–60 (85) mm and erect in flower, 20–70 (90) mm long and deflexed in fruit, sparsely to moderately pubescent; calyx (2) 2.5–5.5 (6.25) mm long, 3.5–5 (6) mm in diameter, obconic, campanulate, or urceolate, glabrous to moderately pubescent, the margin truncate, with (5) 10 linear, spreading to reflexed appendages 1–6.5 (9) mm long emerging 0.5–1 mm below the calyx rim; fruiting calyx enlarged, (1.5) 2–4 (6) mm long, 5–12.5 (14) mm in diameter, the appendages to 10 mm long, usually reflexed (sometimes appressed to fruit), often broken; corolla 1.1–2.7 cm long (2–5 cm in diameter), rotate in orientation, mostly entire in outline (with shallow notches), with abundant interpetalar tissue, white, sometimes with darker maroon to purple stripes along the major veins adaxially, green near the major veins abaxially, glabrous; stamens unequal, straight, the filaments of three lengths, the two shortest filaments 1–2.5 (3.5) mm long, the two medium filaments 1–3.5 (4.5) mm long, the one long filament 4–9 mm long, the length of the long filament nearly always 2–4 times that of medium filaments, glabrous, the anthers 4.5–7.5 mm long, lanceolate to oblong (rarely ovate), free of one another, yellow, glabrous, poricidal at the tips, the pores linear to ovate, dehiscing distally or away from the style, not opening into longitudinal slits; pollen grains dicolporate; pistil with glabrous ovary, the style 9–14 mm, linear, straight to slightly curved, glabrous, the stigma usually strongly bilobed (sometimes weakly bilobed or capitate). Fruit a berry, remaining attached to calyx at maturity, pendent, (10) 15–50 (70) mm long, (4.5) 9–20 mm in diameter, short-ovoid to elongate fusiform, the tip apiculate to long-attenuate, the exocarp glossy blue-black, grey-blue, bright blue, or dull purple, glabrous, the mesocarp ranging from dark purple and juicy to light purple and powdery, lacking sclerotic granules, the placental area light purple and powdery. Seeds (11) 20–80 (90) per fruit, 2.5–3.5 × 3–4.2 mm, not compressed, irregularly depressed obovate to depressed rhombic, ridged and blistered along one side, black, the surface reticulum with a rough, loose serpentine pattern with deep luminae.</p></tp:treatment-sec><tp:treatment-sec sec-type="Chromosome number" id="SECID0E2BBK"><title>Chromosome number.</title><p>2n = 24 from <italic>Dean 313, 314, 329</italic> (<xref ref-type="bibr" rid="B38">Dean 2004</xref>).</p></tp:treatment-sec><tp:treatment-sec sec-type="distribution" id="SECID0EHCBK"><title>Distribution and habitat.</title><p>Mexico (Chiapas, Colima, Guerrero, Jalisco, México, Michoacán, Morelos, Oaxaca), Guatemala (Huehuetenango, Retalhuleu, Suchitepéquez), El Salvador, Nicaragua, and Costa Rica in clearings and disturbed areas in oak or coniferous forest, shrublands, tropical moist forest, and tropical dry forest, generally on volcanic soils (rarely on limestone, granite, or shale) at 450–2600 m in elevation (Fig. <xref ref-type="fig" rid="F7">7</xref>).</p><fig id="F7" position="float" orientation="portrait"><object-id xmlns:xlink="http://www.w3.org/1999/xlink" content-type="doi" xlink:type="simple">10.3897/phytokeys.168.51904.figure7</object-id><label>Figure 7.</label><caption><p>Map of geographic distribution of <italic><tp:taxon-name><tp:taxon-name-part taxon-name-part-type="genus" reg="Lycianthes">L.</tp:taxon-name-part> <tp:taxon-name-part taxon-name-part-type="species" reg="acapulcensis">acapulcensis</tp:taxon-name-part></tp:taxon-name></italic> based on herbarium specimen data.</p></caption><graphic xmlns:xlink="http://www.w3.org/1999/xlink" xlink:href="phytokeys-168-001-g007.jpg" position="float" orientation="portrait" xlink:type="simple" id="oo_480019.jpg"><uri content-type="original_file" xlink:type="simple">https://binary.pensoft.net/fig/480019</uri></graphic></fig></tp:treatment-sec><tp:treatment-sec sec-type="Common names and uses" id="SECID0EJDBK"><title>Common names and uses.</title><p>Mexico. Fruit edible; maravilla, huevo de cuervo, chimpin, tsibu (<xref ref-type="bibr" rid="B38">Dean 2004</xref>).</p></tp:treatment-sec><tp:treatment-sec sec-type="phenology" id="SECID0ETDBK"><title>Phenology.</title><p>Flowering specimens have been collected from May to September; specimens with mature fruits have been collected between September and November. In the field, the first author has observed that the corollas open in the very early morning and close by late morning. The pollen in this species has a lemony fragrance.</p></tp:treatment-sec><tp:treatment-sec sec-type="Preliminary conservation status" id="SECID0EYDBK"><title>Preliminary conservation status.</title><p><italic><tp:taxon-name><tp:taxon-name-part taxon-name-part-type="genus" reg="Lycianthes">Lycianthes</tp:taxon-name-part> <tp:taxon-name-part taxon-name-part-type="species" reg="acapulcensis">acapulcensis</tp:taxon-name-part></tp:taxon-name></italic> is a widespread species in Mexico and Central America, represented by 116 collections and occurring in seven protected areas. This species was given a preliminary conservation assessment by <xref ref-type="bibr" rid="B3">Anguiano-Constante et al. (2018)</xref> of Least Concern (<abbrev xmlns:xlink="http://www.w3.org/1999/xlink" xlink:title="Least Concern" id="ABBRID0ENEBK" xlink:type="simple">LC</abbrev>).</p></tp:treatment-sec><tp:treatment-sec sec-type="discussion" id="SECID0EREBK"><title>Discussion.</title><p><italic><tp:taxon-name><tp:taxon-name-part taxon-name-part-type="genus" reg="Lycianthes">Lycianthes</tp:taxon-name-part> <tp:taxon-name-part taxon-name-part-type="species" reg="acapulcensis">acapulcensis</tp:taxon-name-part></tp:taxon-name></italic> is a very variable species, and it may be that some of the local forms deserve varietal status. It is variable in habit, indument (both trichome type and density), leaf shape, presence or absence of purple stripes on the corolla, fruit shape, and fruit coloration. However, the variation extremes are connected by intermediate populations (<xref ref-type="bibr" rid="B38">Dean 2004</xref>).</p><p><italic><tp:taxon-name><tp:taxon-name-part taxon-name-part-type="genus" reg="Lycianthes">Lycianthes</tp:taxon-name-part> <tp:taxon-name-part taxon-name-part-type="species" reg="acapulcensis">acapulcensis</tp:taxon-name-part></tp:taxon-name></italic> may be confused with <italic><tp:taxon-name><tp:taxon-name-part taxon-name-part-type="genus" reg="Lycianthes">L.</tp:taxon-name-part> <tp:taxon-name-part taxon-name-part-type="species" reg="ciliolata">ciliolata</tp:taxon-name-part></tp:taxon-name></italic> Bitter and <italic><tp:taxon-name><tp:taxon-name-part taxon-name-part-type="genus" reg="Lycianthes">L.</tp:taxon-name-part> <tp:taxon-name-part taxon-name-part-type="species" reg="rzedowskii">rzedowskii</tp:taxon-name-part></tp:taxon-name></italic>. It is separated from those species by its combination of white corollas that may or may not have maroon to purple stripes and its pattern of filament lengths (the longest filament nearly always more than twice as long as the adjacent filaments). The anthers have a lemony fragrance, which is unlike that of any other anther (pollen) fragrance in similar Mexican and Guatemalan species of <italic><tp:taxon-name><tp:taxon-name-part taxon-name-part-type="genus" reg="Lycianthes">Lycianthes</tp:taxon-name-part></tp:taxon-name></italic>. The root shape (moniliform rather than fusiform segments) is helpful if underground parts are available for examination. On dried specimens, the length of the pedicels of the youngest mature flowers relative to their subtending leaves is often a useful character for separating <italic><tp:taxon-name><tp:taxon-name-part taxon-name-part-type="genus" reg="Lycianthes">L.</tp:taxon-name-part> <tp:taxon-name-part taxon-name-part-type="species" reg="acapulcensis">acapulcensis</tp:taxon-name-part></tp:taxon-name></italic> from <italic><tp:taxon-name><tp:taxon-name-part taxon-name-part-type="genus" reg="Lycianthes">L.</tp:taxon-name-part> <tp:taxon-name-part taxon-name-part-type="species" reg="ciliolata">ciliolata</tp:taxon-name-part></tp:taxon-name></italic>. In the former, the length of those pedicels is usually less than that of the subtending leaves, while in <italic><tp:taxon-name><tp:taxon-name-part taxon-name-part-type="genus" reg="Lycianthes">L.</tp:taxon-name-part> <tp:taxon-name-part taxon-name-part-type="species" reg="ciliolata">ciliolata</tp:taxon-name-part></tp:taxon-name></italic> the length of the pedicels generally exceeds that of the leaves. <italic><tp:taxon-name><tp:taxon-name-part taxon-name-part-type="genus" reg="Lycianthes">Lycianthes</tp:taxon-name-part> <tp:taxon-name-part taxon-name-part-type="species" reg="acapulcensis">acapulcensis</tp:taxon-name-part></tp:taxon-name></italic> appears to hybridize with <italic><tp:taxon-name><tp:taxon-name-part taxon-name-part-type="genus" reg="Lycianthes">L.</tp:taxon-name-part> <tp:taxon-name-part taxon-name-part-type="species" reg="moziniana">moziniana</tp:taxon-name-part></tp:taxon-name></italic> and <italic><tp:taxon-name><tp:taxon-name-part taxon-name-part-type="genus" reg="Lycianthes">L.</tp:taxon-name-part> <tp:taxon-name-part taxon-name-part-type="species" reg="rzedowskii">rzedowskii</tp:taxon-name-part></tp:taxon-name></italic> where the species co-occur (<xref ref-type="bibr" rid="B38">Dean 2004</xref>).</p><p>When <xref ref-type="bibr" rid="B5">Baillon (1888)</xref> published the name <italic><tp:taxon-name><tp:taxon-name-part taxon-name-part-type="genus" reg="Parascopolia">Parascopolia</tp:taxon-name-part> <tp:taxon-name-part taxon-name-part-type="species" reg="acapulcensis">acapulcensis</tp:taxon-name-part></tp:taxon-name></italic>, he did not specify a specimen or herbarium. Similarly, when <xref ref-type="bibr" rid="B29">D’Arcy (1986b)</xref> transferred this species to <italic><tp:taxon-name><tp:taxon-name-part taxon-name-part-type="genus" reg="Lycianthes">Lycianthes</tp:taxon-name-part></tp:taxon-name></italic>, he did not cite a type specimen. There is only one specimen of this species seen by Baillon, and it is at P [P00070403]. Therefore, we are here designating specimen P00070403 as the lectotype of <italic><tp:taxon-name><tp:taxon-name-part taxon-name-part-type="genus" reg="Parascopolia">P.</tp:taxon-name-part> <tp:taxon-name-part taxon-name-part-type="species" reg="acapulcensis">acapulcensis</tp:taxon-name-part></tp:taxon-name></italic>.</p></tp:treatment-sec><tp:treatment-sec sec-type="material" id="SECID0E4JBK"><title>Representative specimens examined.</title><p><bold>Guatemala. Huehuetenango</bold>: Mpio. Jacaltenango, <named-content xmlns:xlink="http://www.w3.org/1999/xlink" content-type="dwc:verbatimCoordinates" xlink:type="simple"><named-content content-type="geo-json" specific-use="{&#34;type&#34;:&#34;Point&#34;,&#34;coordinates&#34;:[-91.735300,15.674400]}" id="NCID0EIKBK" xlink:type="simple">15.6744, -91.7353</named-content></named-content>, 1627 m, 11 Jul 2006, <italic>M. Véliz 17055</italic> (BIGU). <bold>Retalhuleu</bold>: S. Sebastian, [<named-content xmlns:xlink="http://www.w3.org/1999/xlink" content-type="dwc:verbatimCoordinates" xlink:type="simple"><named-content content-type="geo-json" specific-use="{&#34;type&#34;:&#34;Point&#34;,&#34;coordinates&#34;:[-91.650000,14.550000]}" id="NCID0EUKBK" xlink:type="simple">14.55, -91.65</named-content></named-content>], Sep 1874, <italic>C. Bernoulli 2404</italic> (GOET). <bold>Suchitepéquez</bold>: Patutlul, Finca Los Tarrales, [<named-content xmlns:xlink="http://www.w3.org/1999/xlink" content-type="dwc:verbatimCoordinates" xlink:type="simple"><named-content content-type="geo-json" specific-use="{&#34;type&#34;:&#34;Point&#34;,&#34;coordinates&#34;:[-91.170000,14.536400]}" id="NCID0EALBK" xlink:type="simple">14.5364, -91.17</named-content></named-content>], 300 m, 30 Jul 2004, <italic>S. Montiel s.n.</italic> (BIGU). <bold>Mexico. Chiapas</bold>: El Ranchito, sobre la carretera de los miradores, Parque Nacional Cañon del Sumidero, <named-content xmlns:xlink="http://www.w3.org/1999/xlink" content-type="dwc:verbatimCoordinates" xlink:type="simple"><named-content content-type="geo-json" specific-use="{&#34;type&#34;:&#34;Point&#34;,&#34;coordinates&#34;:[-93.073600,16.819200]}" id="NCID0EMLBK" xlink:type="simple">16.8192, -93.0736</named-content></named-content>, 1301 m, 24 Aug 2007, <italic>J.A. Espinosa-Jiménez 306</italic> (MO). <bold>Colima</bold>: Rancho El Jabalí, 22 air km NNW of Colima in the SW foothills of the Volcán de Colima, on border of Colima and Jalisco, [<named-content xmlns:xlink="http://www.w3.org/1999/xlink" content-type="dwc:verbatimCoordinates" xlink:type="simple"><named-content content-type="geo-json" specific-use="{&#34;type&#34;:&#34;Point&#34;,&#34;coordinates&#34;:[-103.700000,19.450000]}" id="NCID0EYLBK" xlink:type="simple">19.45, -103.7</named-content></named-content>], 1300 m, 15 Jul 1991, <italic>L. Vázquez-Villagran 887</italic> (MEXU, DAV). <bold>Guerrero</bold>: Arroyo Cumiapa, a 1.44 km en línea recta al noroeste de la Comisaría de Arroyo Cumpiapa, sobre el camino que va a Cerro Zapote, en el terreno del Sr. Lauro Cortez, <named-content xmlns:xlink="http://www.w3.org/1999/xlink" content-type="dwc:verbatimCoordinates" xlink:type="simple"><named-content content-type="geo-json" specific-use="{&#34;type&#34;:&#34;Point&#34;,&#34;coordinates&#34;:[-98.626600,16.882600]}" id="NCID0EEMBK" xlink:type="simple">16.8826, -98.6266</named-content></named-content>, 531 m, 2 Aug 2017, <italic>K. Velazco-G 40590</italic> (DAV). <bold>Jalisco</bold>: Sierra del Halo, ca. 2 rd mi along rd to San Isidro (or Jilotlan) that leaves old Colima-Tecalitlán rd c. 7 rd mi S of Tecalitlán, [<named-content xmlns:xlink="http://www.w3.org/1999/xlink" content-type="dwc:verbatimCoordinates" xlink:type="simple"><named-content content-type="geo-json" specific-use="{&#34;type&#34;:&#34;Point&#34;,&#34;coordinates&#34;:[-103.269600,19.317100]}" id="NCID0EQMBK" xlink:type="simple">19.3171, -103.2696</named-content></named-content>], 1340 m, 23 Nov 1991, <italic>E. Dean 329</italic> (DAV, MEXU). <bold>México</bold>: Cruz de los Pozitos, <named-content xmlns:xlink="http://www.w3.org/1999/xlink" content-type="dwc:verbatimCoordinates" xlink:type="simple"><named-content content-type="geo-json" specific-use="{&#34;type&#34;:&#34;Point&#34;,&#34;coordinates&#34;:[-99.742800,18.902500]}" id="NCID0E3MBK" xlink:type="simple">18.9025, -99.7428</named-content></named-content>, 2340 m, 20 Aug 2011, <italic>F. D. Dorantes-Hernández 408</italic> (MEXU). <bold>Michoacán</bold>: 4 km al sur de Doctor Miguel Silva, sobre la carretera a la Huacana, [<named-content xmlns:xlink="http://www.w3.org/1999/xlink" content-type="dwc:verbatimCoordinates" xlink:type="simple"><named-content content-type="geo-json" specific-use="{&#34;type&#34;:&#34;Point&#34;,&#34;coordinates&#34;:[-101.721500,19.136800]}" id="NCID0EINBK" xlink:type="simple">19.1368, -101.7215</named-content></named-content>], 500 m, 22 Jul 2001, <italic>J. Rzedowski 53805</italic> (MEXU). <bold>Morelos</bold>: noroeste de La Barranca de Atzingo, [<named-content xmlns:xlink="http://www.w3.org/1999/xlink" content-type="dwc:verbatimCoordinates" xlink:type="simple"><named-content content-type="geo-json" specific-use="{&#34;type&#34;:&#34;Point&#34;,&#34;coordinates&#34;:[-99.275400,18.945500]}" id="NCID0EUNBK" xlink:type="simple">18.9455, -99.2754</named-content></named-content>], 1800 m, 12 Aug 1987, <italic>E. Estrada-Loera 1708</italic> (MEXU). <bold>Oaxaca</bold>: San José del Chilar, <named-content xmlns:xlink="http://www.w3.org/1999/xlink" content-type="dwc:verbatimCoordinates" xlink:type="simple"><named-content content-type="geo-json" specific-use="{&#34;type&#34;:&#34;Point&#34;,&#34;coordinates&#34;:[-96.932100,17.700700]}" id="NCID0EAOBK" xlink:type="simple">17.7007, -96.9321</named-content></named-content>, 683 m, 10 Nov 2009, <italic>O. Vargas-Ponce 2084</italic> (IBUG).</p></tp:treatment-sec><ref-list><ref id="B38"><mixed-citation xmlns:xlink="http://www.w3.org/1999/xlink" xlink:type="simple"><person-group><name name-style="western"><surname>Dean</surname><given-names>E</given-names></name></person-group> (<year>2004</year>) <article-title>A taxonomic revision of <italic><tp:taxon-name><tp:taxon-name-part taxon-name-part-type="genus">Lycianthes</tp:taxon-name-part></tp:taxon-name></italic> series <italic><tp:taxon-name><tp:taxon-name-part taxon-name-part-type="series">Meizonodontae</tp:taxon-name-part></tp:taxon-name></italic> (<tp:taxon-name><tp:taxon-name-part taxon-name-part-type="family">Solanaceae</tp:taxon-name-part></tp:taxon-name>).</article-title><source>Botanical Journal of the Linnean Society</source><volume>145</volume>(<issue>4</issue>): <fpage>385</fpage>–<lpage>424</lpage>. <ext-link xlink:type="simple" ext-link-type="doi" xlink:href="10.1111/j.1095-8339.2004.00296.x">https://doi.org/10.1111/j.1095-8339.2004.00296.x</ext-link></mixed-citation></ref><ref id="B10"><mixed-citation xmlns:xlink="http://www.w3.org/1999/xlink" xlink:type="simple"><person-group><name name-style="western"><surname>Bitter</surname><given-names>G</given-names></name></person-group> (<year>1919</year>) Die Gattung <italic><tp:taxon-name><tp:taxon-name-part taxon-name-part-type="genus">Lycianthes</tp:taxon-name-part></tp:taxon-name></italic>. Abhandlungen herausgegeban vom Naturwissenschaftlichen Verein zu Bremen 24: 292–520.</mixed-citation></ref><ref id="B3"><mixed-citation xmlns:xlink="http://www.w3.org/1999/xlink" xlink:type="simple"><person-group><name name-style="western"><surname>Anguiano-Constante</surname><given-names>MA</given-names></name><name name-style="western"><surname>Munguía-Lino</surname><given-names>G</given-names></name><name name-style="western"><surname>Ortiz</surname><given-names>E</given-names></name><name name-style="western"><surname>Villaseñor</surname><given-names>JL</given-names></name><name name-style="western"><surname>Rodríguez</surname><given-names>A</given-names></name></person-group> (<year>2018</year>) <article-title>Riqueza, distribución geográfica y conservación de <italic><tp:taxon-name><tp:taxon-name-part taxon-name-part-type="genus">Lycianthes</tp:taxon-name-part></tp:taxon-name></italic> serie <italic><tp:taxon-name><tp:taxon-name-part taxon-name-part-type="genus">Meizonodontae</tp:taxon-name-part></tp:taxon-name></italic> (<tp:taxon-name><tp:taxon-name-part taxon-name-part-type="tribe">Capsiceae</tp:taxon-name-part></tp:taxon-name>, <tp:taxon-name><tp:taxon-name-part taxon-name-part-type="family">Solanaceae</tp:taxon-name-part></tp:taxon-name>).</article-title><source>Revista Mexicana de Biodiversidad</source><volume>89</volume>(<issue>2</issue>): <fpage>516</fpage>–<lpage>529</lpage>. <ext-link xlink:type="simple" ext-link-type="doi" xlink:href="10.22201/ib.20078706e.2018.2.2340">https://doi.org/10.22201/ib.20078706e.2018.2.2340</ext-link></mixed-citation></ref><ref id="B5"><mixed-citation xmlns:xlink="http://www.w3.org/1999/xlink" xlink:type="simple"><person-group><name name-style="western"><surname>Baillon</surname><given-names>H</given-names></name></person-group> (<year>1888</year>) <italic><tp:taxon-name><tp:taxon-name-part taxon-name-part-type="genus">Parascopolia</tp:taxon-name-part></tp:taxon-name></italic>. Histoire des Plantes 9: 338–339. Librairie Hachette &amp; Co., Paris.</mixed-citation></ref><ref id="B29"><mixed-citation xmlns:xlink="http://www.w3.org/1999/xlink" xlink:type="simple"><person-group><name name-style="western"><surname>D’Arcy</surname><given-names>WG</given-names></name></person-group> (<year>1986b</year>) <article-title>The genera of <tp:taxon-name><tp:taxon-name-part taxon-name-part-type="family">Solanaceae</tp:taxon-name-part></tp:taxon-name> and their types.</article-title><source><tp:taxon-name><tp:taxon-name-part taxon-name-part-type="family">Solanaceae</tp:taxon-name-part></tp:taxon-name> Newsletter</source><volume>2</volume>: <fpage>10</fpage>–<lpage>33</lpage>.</mixed-citation></ref></ref-list></tp:taxon-treatment>
