# Supplementary material for: The genus Lycianthes (Solanaceae, Capsiceae) in Mexico and Guatemala
Source: PhytoKeys. 2020 Nov 27;168:1–333. doi: 10.3897/phytokeys.168.51904 (PMC7718216; doi:10.3897/phytokeys.168.51904)
Supplement: XML Treatment for Lycianthes amatitlanensis [file phytokeys.168.51904-treatment3.xml]

<!DOCTYPE tp:taxon-treatment
  PUBLIC "-//TaxonX//DTD Taxonomic Treatment Publishing DTD v0 20100105//EN" "tax-treatment-NSO.dtd">
<tp:taxon-treatment xmlns:tp="http://www.plazi.org/taxpub"><tp:treatment-meta><kwd-group><label>Taxon classification</label><kwd><named-content xmlns:xlink="http://www.w3.org/1999/xlink" content-type="kingdom">Plantae</named-content></kwd></kwd-group><mixed-citation publication-type="journal"><person-group><name><surname>Dean</surname><given-names>Ellen</given-names></name><name><surname>Poore</surname><given-names>Jennifer</given-names></name><name><surname>Anguiano-Constante</surname><given-names>Marco Antonio</given-names></name><name><surname>Nee</surname><given-names>Michael H.</given-names></name><name><surname>Kang</surname><given-names>Hannah</given-names></name><name><surname>Starbuck</surname><given-names>Thomas</given-names></name><name><surname>Rodrígues</surname><given-names>Annamarie</given-names></name><name><surname>Conner</surname><given-names>Matthew</given-names></name></person-group><article-title>The genus <italic><tp:taxon-name><tp:taxon-name-part taxon-name-part-type="genus" reg="Lycianthes">Lycianthes</tp:taxon-name-part></tp:taxon-name></italic> (<tp:taxon-name><tp:taxon-name-part taxon-name-part-type="family">Solanaceae</tp:taxon-name-part></tp:taxon-name>, <tp:taxon-name><tp:taxon-name-part taxon-name-part-type="tribe">Capsiceae</tp:taxon-name-part></tp:taxon-name>) in Mexico and Guatemala</article-title><source>PhytoKeys</source><day>27</day><month>11</month><year>2020</year><volume>168</volume><fpage>1</fpage><lpage>333</lpage><pub-id pub-id-type="doi">10.3897/phytokeys.168.51904</pub-id></mixed-citation></tp:treatment-meta><tp:nomenclature><label>2</label><tp:taxon-name>
              <tp:taxon-name-part taxon-name-part-type="genus" reg="Lycianthes">Lycianthes</tp:taxon-name-part>
              <tp:taxon-name-part taxon-name-part-type="species" reg="amatitlanensis">amatitlanensis</tp:taxon-name-part>
            </tp:taxon-name><tp:taxon-authority>(J.M.Coult. &amp; Donn.Sm.) Bitter, Abh. Naturwiss. Verein Bremen 24 [preprint]: 441. 1919</tp:taxon-authority><xref ref-type="fig" rid="F8">Fig. 8</xref><tp:nomenclature-citation-list><tp:nomenclature-citation><tp:taxon-name>
                  <tp:taxon-name-part taxon-name-part-type="genus" reg="Solanum">Solanum</tp:taxon-name-part> <tp:taxon-name-part taxon-name-part-type="species" reg="amatitlanense">amatitlanense</tp:taxon-name-part></tp:taxon-name><comment>J.M.Coult. &amp; Donn.Sm., Bot. Gaz. 37: 420. 1904. Type: Guatemala. Alta Verapaz: Cubilqüitz [Cubilhuitz], [<named-content xmlns:xlink="http://www.w3.org/1999/xlink" content-type="dwc:verbatimCoordinates" xlink:type="simple"><named-content content-type="geo-json" specific-use="{&#34;type&#34;:&#34;Point&#34;,&#34;coordinates&#34;:[-90.429300,15.667500]}" id="NCID0EBQBK" xlink:type="simple">15.6675, -90.4293</named-content></named-content>], 350 m, Feb 1903, <italic>H. von Tuerkheim 8488</italic> (lectotype designated by <xref ref-type="bibr" rid="B45">Dean and Reyes 2018a</xref>, pg. 40: US [01269192]; isolectotypes: F [0073066F, acc. # 185826], M [M-0171813], NY [00138963, 00138964], US [01014253]).</comment></tp:nomenclature-citation><tp:nomenclature-citation><tp:taxon-name>
                  <tp:taxon-name-part taxon-name-part-type="genus" reg="Solanum">Solanum</tp:taxon-name-part> <tp:taxon-name-part taxon-name-part-type="species" reg="sylvicola">sylvicola</tp:taxon-name-part></tp:taxon-name><comment>Brandegee, Univ. Calif. Publ. Bot. 6: 373. 1917. Type: Mexico. Chiapas: Finca Irlanda, Jun 1914, <italic>C. Purpus 7315</italic> (holotype: UC [acc. # 173378]; isotypes: HBG [HBG-511491], M [M-0171815]).</comment></tp:nomenclature-citation></tp:nomenclature-citation-list></tp:nomenclature><tp:treatment-sec sec-type="material" id="SECID0E2QBK"><title>Type.</title><p>Based on <italic><tp:taxon-name><tp:taxon-name-part taxon-name-part-type="genus" reg="Solanum">Solanum</tp:taxon-name-part> <tp:taxon-name-part taxon-name-part-type="species" reg="amatitlanense">amatitlanense</tp:taxon-name-part></tp:taxon-name></italic> J.M.Coult. &amp; Donn.Sm.</p><fig id="F8" position="float" orientation="portrait"><object-id xmlns:xlink="http://www.w3.org/1999/xlink" content-type="doi" xlink:type="simple">10.3897/phytokeys.168.51904.figure8</object-id><label>Figure 8.</label><caption><p>Image of herbarium specimen of <italic><tp:taxon-name><tp:taxon-name-part taxon-name-part-type="genus" reg="Lycianthes">L.</tp:taxon-name-part> <tp:taxon-name-part taxon-name-part-type="species" reg="amatitlanensis">amatitlanensis</tp:taxon-name-part></tp:taxon-name></italic>, <italic>Breedlove 55371</italic> (MO). Specimen used with permission from the Missouri Botanical Garden (<ext-link xmlns:xlink="http://www.w3.org/1999/xlink" xlink:type="simple" ext-link-type="uri" xlink:href="http://www.tropicos.org">http://www.tropicos.org</ext-link>).</p></caption><graphic xmlns:xlink="http://www.w3.org/1999/xlink" xlink:href="phytokeys-168-001-g008.jpg" position="float" orientation="portrait" xlink:type="simple" id="oo_480020.jpg"><uri content-type="original_file" xlink:type="simple">https://binary.pensoft.net/fig/480020</uri></graphic></fig></tp:treatment-sec><tp:treatment-sec sec-type="description" id="SECID0ELSBK"><title>Description.</title><p>Perennial herb to shrub, 0.4–4 m tall. Indument of off-white, tan or purplish (reddish), uniseriate, multicellular, simple, acute, straight to curved, eglandular, spreading or ascending trichomes 0.5–3 mm long. Stems green when young, moderately to densely pubescent, somewhat compressed upon drying in a plant press, light brown and woody with age; upper sympodial branching points usually monochasial with a few dichasial branching points. Leaves simple, the leaves of the upper sympodia usually paired and unequal in size, the larger ones with blades 6.5–26 × 1.5–8.5 cm, ovate, elliptic, or obovate, the smaller ones with blades 0.3–4 (7) × 0.2–2 (3.5) cm, usually ovate, the leaf pairs similar in texture, chartaceous, sparsely to densely pubescent, the trichomes along the midvein of the abaxial side spreading (at a 90 degree angle) to ascending (at a 45 degree angle), the base cuneate (sometimes rounded in the smaller leaves), usually oblique, the margin entire, usually delicately undulate, the apex acute to acuminate, the petiole 0.1–1.5 cm long, sometimes absent, the large leaf blades with (7) 10–22 primary veins on each side of the midvein. Flowers solitary, axillary, oriented horizontally to nodding; peduncles usually absent, sometimes present as a 1–3 mm long peg with overlapping pedicel scars; pedicels 4–12 mm and arching in flower, 6–16 mm long and erect to arching in fruit, moderately to densely pubescent; calyx 1–2 mm long, 2–3 mm in diameter, obconic to narrowly campanulate, moderately pubescent, the margin truncate to undulate, with 5–10 narrow, linear, spreading to reflexed appendages 0.8–4 mm long emerging 0.25–0.5 mm below the calyx rim; fruiting calyx slightly enlarged, widely bowl-shaped to plate-shaped, 1–2.5 mm long, 3.5–6 mm in diameter, the appendages very narrow and weak, to 5 mm long, sometimes withering in age; corolla 0.5–0.8 cm long, campanulate to reflexed in orientation, stellate in outline, divided 1/2 to 2/3 of the way to the base, interpetalar tissue present, white to pale yellow, adaxial markings unknown, moderately pubescent on abaxial surface with tuft of trichomes on distal end of lobe; stamens equal, straight, the filaments 1–2 mm long, glabrous, the anthers 2.5–3 mm long, lanceolate, free of one another, yellowish, glabrous, attenuate and abruptly narrowed at the tip, the narrowed portion ca. 0.5 mm long, poricidal at the tip, the pores ovate, dehiscing distally, not opening into longitudinal slits; pistil with glabrous ovary, the style 4–6 mm long, linear, straight, glabrous, widened distally into the stigma, the stigma capitate, decurrent down two sides. Fruit a berry, 5–8 mm long, 5–8 mm in diameter, globose, orange to red at maturity, glabrous, lacking sclerotic granules. Seeds 25–80 per fruit, 0.9–1.1 × 0.75–1 mm, compressed but not flat, sometimes with one shallow ridge, semi-circular, depressed ovate, triangular, or rhombic in outline, orange, the surface reticulum with tight, shallow serpentine pattern with shallow luminae.</p></tp:treatment-sec><tp:treatment-sec sec-type="Chromosome number" id="SECID0EQSBK"><title>Chromosome number.</title><p>Unknown.</p></tp:treatment-sec><tp:treatment-sec sec-type="distribution" id="SECID0EVSBK"><title>Distribution and habitat.</title><p>Southern Mexico (Chiapas, Tabasco, Veracruz), Guatemala (Alta Verapaz, Escuintla, Guatemala, Huehuetenango, Petén), south to Belize, Honduras, Nicaragua, Costa Rica, Panama, and possibly South America. Tall forest, tropical rain forest, tropical moist forest, wet premontane forest, and cloud forest, in shady canyons, slopes, drainages (often near rivers or streams), sometimes in disturbed areas or coffee plantations, sometimes on limestone, usually 100–1000 m in elevation, rarely up to 1800 m (Fig. <xref ref-type="fig" rid="F9">9</xref>).</p><fig id="F9" position="float" orientation="portrait"><object-id xmlns:xlink="http://www.w3.org/1999/xlink" content-type="doi" xlink:type="simple">10.3897/phytokeys.168.51904.figure9</object-id><label>Figure 9.</label><caption><p>Map of geographic distribution of <italic><tp:taxon-name><tp:taxon-name-part taxon-name-part-type="genus" reg="Lycianthes">L.</tp:taxon-name-part> <tp:taxon-name-part taxon-name-part-type="species" reg="amatitlanensis">amatitlanensis</tp:taxon-name-part></tp:taxon-name></italic> from Mexico to Honduras based on herbarium specimen data.</p></caption><graphic xmlns:xlink="http://www.w3.org/1999/xlink" xlink:href="phytokeys-168-001-g009.jpg" position="float" orientation="portrait" xlink:type="simple" id="oo_480021.jpg"><uri content-type="original_file" xlink:type="simple">https://binary.pensoft.net/fig/480021</uri></graphic></fig></tp:treatment-sec><tp:treatment-sec sec-type="Common names and uses" id="SECID0EXTBK"><title>Common names and uses.</title><p>Guatemala: Alta Verapaz: kaki saki maï (<italic>I. Kunkel 186, 398</italic>); same location: maï (<italic>I. Kunkel 211</italic>).</p></tp:treatment-sec><tp:treatment-sec sec-type="phenology" id="SECID0EBUBK"><title>Phenology.</title><p>Flowering specimens have been collected March through November; fruiting specimens have been collected May through February. <xref ref-type="bibr" rid="B32">De Nevers (1986)</xref> documented the pollination of <italic><tp:taxon-name><tp:taxon-name-part taxon-name-part-type="genus" reg="Lycianthes">L.</tp:taxon-name-part> <tp:taxon-name-part taxon-name-part-type="species" reg="amatitlanensis">amatitlanensis</tp:taxon-name-part></tp:taxon-name></italic> in eastern Panama. He described the flowers as being pendulous, positioned below the leaves. Pollinators (halictid bees) were observed visiting the flowers early morning to late afternoon and at 1 a.m. at night. No floral scents, nectar, or diurnal movements were noted. The flowers on most herbarium specimens are open, indicating that if there are diurnal movements, the flowers close for a very short time or only at night.</p></tp:treatment-sec><tp:treatment-sec sec-type="Preliminary conservation status" id="SECID0EWUBK"><title>Preliminary conservation status.</title><p><italic><tp:taxon-name><tp:taxon-name-part taxon-name-part-type="genus" reg="Lycianthes">Lycianthes</tp:taxon-name-part> <tp:taxon-name-part taxon-name-part-type="species" reg="amatitlanensis">amatitlanensis</tp:taxon-name-part></tp:taxon-name></italic> is a widespread species ranging from eastern Mexico to Panama, represented by 48 collections and occurring in nine protected areas. The <abbrev xmlns:xlink="http://www.w3.org/1999/xlink" xlink:title="Extent of Occurrence" id="ABBRID0EHVBK" xlink:type="simple">EOO</abbrev> is 687,839.069 km<sup>2</sup>, and the <abbrev xmlns:xlink="http://www.w3.org/1999/xlink" xlink:title="Area of Occupancy" id="ABBRID0ENVBK" xlink:type="simple">AOO</abbrev> is 192 km<sup>2</sup>. Following the <xref ref-type="bibr" rid="B67">IUCN (2019)</xref> criteria, the preliminary assessment category is Least Concern (<abbrev xmlns:xlink="http://www.w3.org/1999/xlink" xlink:title="Least Concern" id="ABBRID0EXVBK" xlink:type="simple">LC</abbrev>).</p></tp:treatment-sec><tp:treatment-sec sec-type="discussion" id="SECID0E2VBK"><title>Discussion.</title><p><italic><tp:taxon-name><tp:taxon-name-part taxon-name-part-type="genus" reg="Lycianthes">Lycianthes</tp:taxon-name-part> <tp:taxon-name-part taxon-name-part-type="species" reg="amatitlanensis">amatitlanensis</tp:taxon-name-part></tp:taxon-name></italic> is a wide ranging species with small white to pale yellow flowers (pubescent on the abaxial side of the corolla lobes and with tufted trichomes at the lobe tips) and long, coarse trichomes that spread away from the midvein on the abaxial side of the leaf (usually with some trichomes at an angle close to ninety degrees). <italic><tp:taxon-name><tp:taxon-name-part taxon-name-part-type="genus" reg="Lycianthes">Lycianthes</tp:taxon-name-part> <tp:taxon-name-part taxon-name-part-type="species" reg="amatitlanensis">amatitlanensis</tp:taxon-name-part></tp:taxon-name></italic> is morphologically similar and perhaps closely related to three other species occurring in Mexico and/or Central America: <italic><tp:taxon-name><tp:taxon-name-part taxon-name-part-type="genus" reg="Lycianthes">L.</tp:taxon-name-part> <tp:taxon-name-part taxon-name-part-type="species" reg="glabripetala">glabripetala</tp:taxon-name-part></tp:taxon-name></italic> (endemic to Mexico); <italic><tp:taxon-name><tp:taxon-name-part taxon-name-part-type="genus" reg="Lycianthes">L.</tp:taxon-name-part> <tp:taxon-name-part taxon-name-part-type="species" reg="inconspicua">inconspicua</tp:taxon-name-part></tp:taxon-name></italic> (Central America); and <italic><tp:taxon-name><tp:taxon-name-part taxon-name-part-type="genus" reg="Lycianthes">L.</tp:taxon-name-part> <tp:taxon-name-part taxon-name-part-type="species" reg="inaequilatera">inaequilatera</tp:taxon-name-part></tp:taxon-name></italic> (Rusby) Bitter (Costa Rica, Panama and South America). <italic><tp:taxon-name><tp:taxon-name-part taxon-name-part-type="genus" reg="Lycianthes">Lycianthes</tp:taxon-name-part> <tp:taxon-name-part taxon-name-part-type="species" reg="inconspicua">inconspicua</tp:taxon-name-part></tp:taxon-name></italic> differs from <italic><tp:taxon-name><tp:taxon-name-part taxon-name-part-type="genus" reg="Lycianthes">L.</tp:taxon-name-part> <tp:taxon-name-part taxon-name-part-type="species" reg="amatitlanensis">amatitlanensis</tp:taxon-name-part></tp:taxon-name></italic> in having longer pedicels (15–30 mm in flower and 30–35 mm in fruit), appressed trichomes along the midvein of the abaxial side of the leaf, and ovate anthers with a shorter attenuate portion at the tip (ca. 0.25 mm long). <italic><tp:taxon-name><tp:taxon-name-part taxon-name-part-type="genus" reg="Lycianthes">Lycianthes</tp:taxon-name-part> <tp:taxon-name-part taxon-name-part-type="species" reg="inaequilatera">inaequilatera</tp:taxon-name-part></tp:taxon-name></italic> has pedicels of similar length to those of <italic><tp:taxon-name><tp:taxon-name-part taxon-name-part-type="genus" reg="Lycianthes">L.</tp:taxon-name-part> <tp:taxon-name-part taxon-name-part-type="species" reg="amatitlanensis">amatitlanensis</tp:taxon-name-part></tp:taxon-name></italic>, but it has short, soft, appressed trichomes along the midvein on the abaxial side of the leaf. The Mexican species <italic><tp:taxon-name><tp:taxon-name-part taxon-name-part-type="genus" reg="Lycianthes">Lycianthes</tp:taxon-name-part> <tp:taxon-name-part taxon-name-part-type="species" reg="glabripetala">glabripetala</tp:taxon-name-part></tp:taxon-name></italic> has larger, nearly glabrous corollas and appressed, wavy trichomes along the midvein on the abaxial side of the leaf blade; <italic><tp:taxon-name><tp:taxon-name-part taxon-name-part-type="genus" reg="Lycianthes">L.</tp:taxon-name-part> <tp:taxon-name-part taxon-name-part-type="species" reg="glabripetala">glabripetala</tp:taxon-name-part></tp:taxon-name></italic> does not overlap in distribution with <italic><tp:taxon-name><tp:taxon-name-part taxon-name-part-type="genus" reg="Lycianthes">L.</tp:taxon-name-part> <tp:taxon-name-part taxon-name-part-type="species" reg="amatitlanensis">amatitlanensis</tp:taxon-name-part></tp:taxon-name></italic>. Where the distribution of <italic><tp:taxon-name><tp:taxon-name-part taxon-name-part-type="genus" reg="Lycianthes">L.</tp:taxon-name-part> <tp:taxon-name-part taxon-name-part-type="species" reg="amatitlanensis">amatitlanensis</tp:taxon-name-part></tp:taxon-name></italic> overlaps with <italic><tp:taxon-name><tp:taxon-name-part taxon-name-part-type="genus" reg="Lycianthes">L.</tp:taxon-name-part> <tp:taxon-name-part taxon-name-part-type="species" reg="inconspicua">inconspicua</tp:taxon-name-part></tp:taxon-name></italic> and <italic><tp:taxon-name><tp:taxon-name-part taxon-name-part-type="genus" reg="Lycianthes">L.</tp:taxon-name-part> <tp:taxon-name-part taxon-name-part-type="species" reg="inaequilatera">inaequilatera</tp:taxon-name-part></tp:taxon-name></italic>, <italic><tp:taxon-name><tp:taxon-name-part taxon-name-part-type="genus" reg="Lycianthes">L.</tp:taxon-name-part> <tp:taxon-name-part taxon-name-part-type="species" reg="amatitlanensis">amatitlanensis</tp:taxon-name-part></tp:taxon-name></italic> tends to occur at lower elevations than the other two species. Intermediates between <italic><tp:taxon-name><tp:taxon-name-part taxon-name-part-type="genus" reg="Lycianthes">L.</tp:taxon-name-part> <tp:taxon-name-part taxon-name-part-type="species" reg="inaequilatera">inaequilatera</tp:taxon-name-part></tp:taxon-name></italic> and <italic><tp:taxon-name><tp:taxon-name-part taxon-name-part-type="genus" reg="Lycianthes">L.</tp:taxon-name-part> <tp:taxon-name-part taxon-name-part-type="species" reg="amatitlanensis">amatitlanensis</tp:taxon-name-part></tp:taxon-name></italic> occur in Costa Rica and Panama, and these two species may eventually be treated as a single entity. <italic><tp:taxon-name><tp:taxon-name-part taxon-name-part-type="genus" reg="Lycianthes">Lycianthes</tp:taxon-name-part> <tp:taxon-name-part taxon-name-part-type="species" reg="inaequilatera">inaequilatera</tp:taxon-name-part></tp:taxon-name></italic> is a South American species, originally described from Bolivia that has not been reported further north than Costa Rica. <italic><tp:taxon-name><tp:taxon-name-part taxon-name-part-type="genus" reg="Lycianthes">Lycianthes</tp:taxon-name-part> <tp:taxon-name-part taxon-name-part-type="species" reg="amatitlanensis">amatitlanensis</tp:taxon-name-part></tp:taxon-name></italic> is a Mexican and Central American species, originally described from Guatemala but reported in South America. Further study is needed to understand the ranges and variation of the two species. If united, <italic><tp:taxon-name><tp:taxon-name-part taxon-name-part-type="genus" reg="Lycianthes">L.</tp:taxon-name-part> <tp:taxon-name-part taxon-name-part-type="species" reg="inaequilatera">inaequilatera</tp:taxon-name-part></tp:taxon-name></italic> is the earlier and correct name.</p></tp:treatment-sec><tp:treatment-sec sec-type="material" id="SECID0EI4BK"><title>Representative specimens examined.</title><p><bold>Guatemala. Alta Verapaz</bold>: Cubilquitz [Cubilhuitz], [<named-content xmlns:xlink="http://www.w3.org/1999/xlink" content-type="dwc:verbatimCoordinates" xlink:type="simple"><named-content content-type="geo-json" specific-use="{&#34;type&#34;:&#34;Point&#34;,&#34;coordinates&#34;:[-90.429300,15.667500]}" id="NCID0ET4BK" xlink:type="simple">15.6675, -90.4293</named-content></named-content>], 350 m, July 1907, <italic>H. von Tuerkheim 153</italic> (US). <bold>Escuintla</bold>: Río Guacalate, 600 m, 16 Dec 1938, <italic>P.C. Standley 60200</italic> (US). <bold>Guatemala</bold>: Barranca de Eminencia, 1400 ft, Feb 1892, <italic>J. Donnell Smith 1457</italic> (US). <bold>Huehuetenango</bold>: between Ixcan and Finca San Rafael, Sierra des los Cuchumatanes, 200–800 m, 24 Jul 1942, <italic>J.A. Steyermark 49396</italic>, (NY). <bold>Izabal</bold>: Cerro San Gil, <named-content xmlns:xlink="http://www.w3.org/1999/xlink" content-type="dwc:verbatimCoordinates" xlink:type="simple"><named-content content-type="geo-json" specific-use="{&#34;type&#34;:&#34;Point&#34;,&#34;coordinates&#34;:[-88.816700,15.633300]}" id="NCID0EL5BK" xlink:type="simple">15.6333, -88.8167</named-content></named-content>, 803 m, 8 Feb 2012, <italic>M. Véliz 23523</italic> (BIGU). <bold>Petén</bold>: La Cumbre, in zapotal, on parcela de José León, 3 km east, 14 Aug 1976, <italic>C.L. Lundell 20140</italic> (LL). <bold>Mexico. Chiapas</bold>: Ejido Tres Picos, <named-content xmlns:xlink="http://www.w3.org/1999/xlink" content-type="dwc:verbatimCoordinates" xlink:type="simple"><named-content content-type="geo-json" specific-use="{&#34;type&#34;:&#34;Point&#34;,&#34;coordinates&#34;:[-93.580800,16.227200]}" id="NCID0E25BK" xlink:type="simple">16.2272, -93.5808</named-content></named-content>, 1780 m, 19 Apr 2002, <italic>A. Reyes-García 4437</italic> (MEXU). <bold>Tabasco</bold>: vicinity of Teapa, along road between Teapan and Tacotalpa, 3.1 m. E of Teapa along stream and limestone cliffs ca 1/4 mi S of Hwy, <named-content xmlns:xlink="http://www.w3.org/1999/xlink" content-type="dwc:verbatimCoordinates" xlink:type="simple"><named-content content-type="geo-json" specific-use="{&#34;type&#34;:&#34;Point&#34;,&#34;coordinates&#34;:[-92.983300,17.550000]}" id="NCID0EH6BK" xlink:type="simple">17.55, -92.9833</named-content></named-content>, 150 m, 19 Feb 1987, <italic>T.B. Croat 65349</italic> (MO). <bold>Veracruz</bold>: Mpio. Jesús Carranza, lomas al S de Pob. 2 (ca. 3 km al S de entronque de terracería La Laguna-Sarabia con camino al N a Pob. 2), <named-content xmlns:xlink="http://www.w3.org/1999/xlink" content-type="dwc:verbatimCoordinates" xlink:type="simple"><named-content content-type="geo-json" specific-use="{&#34;type&#34;:&#34;Point&#34;,&#34;coordinates&#34;:[-94.650000,17.200000]}" id="NCID0ET6BK" xlink:type="simple">17.2, -94.65</named-content></named-content>, 150 m, 8 Jul 1988, <italic>T. Wendt 6064</italic> (MO).</p></tp:treatment-sec><ref-list><ref id="B45"><mixed-citation xmlns:xlink="http://www.w3.org/1999/xlink" xlink:type="simple"><person-group><name name-style="western"><surname>Dean</surname><given-names>E</given-names></name><name name-style="western"><surname>Reyes</surname><given-names>M</given-names></name></person-group> (<year>2018a</year>) <article-title>Lectotypification of names in the genus <italic><tp:taxon-name><tp:taxon-name-part taxon-name-part-type="genus">Lycianthes</tp:taxon-name-part></tp:taxon-name></italic> (<tp:taxon-name><tp:taxon-name-part taxon-name-part-type="family">Solanaceae</tp:taxon-name-part></tp:taxon-name>).</article-title><source>Phytotaxa</source><volume>349</volume>(<issue>1</issue>): <fpage>39</fpage>–<lpage>46</lpage>. <ext-link xlink:type="simple" ext-link-type="doi" xlink:href="10.11646/phytotaxa.349.1.4">https://doi.org/10.11646/phytotaxa.349.1.4</ext-link></mixed-citation></ref><ref id="B32"><mixed-citation xmlns:xlink="http://www.w3.org/1999/xlink" xlink:type="simple"><person-group><name name-style="western"><surname>De Nevers</surname><given-names>G</given-names></name></person-group> (<year>1986</year>) <article-title>Pollination of <italic><tp:taxon-name><tp:taxon-name-part taxon-name-part-type="genus">Lycianthes</tp:taxon-name-part> <tp:taxon-name-part taxon-name-part-type="species">amatitlanensis</tp:taxon-name-part></tp:taxon-name></italic> in eastern Panama.</article-title><source><tp:taxon-name><tp:taxon-name-part taxon-name-part-type="family">Solanaceae</tp:taxon-name-part></tp:taxon-name> Newsletter</source><volume>2</volume>: <fpage>36</fpage>–<lpage>38</lpage>.</mixed-citation></ref><ref id="B67"><mixed-citation xmlns:xlink="http://www.w3.org/1999/xlink" xlink:type="simple"><institution xlink:type="simple">IUCN</institution> [Standards, Petitions Subcommittee] (<year>2019</year>) Guidelines for using the IUCN red list categories and criteria. version 12. Prepared by the Standards and Petitions Subcommittee in February 2019. <ext-link xlink:type="simple" ext-link-type="uri" xlink:href="http://jr.iucnredlist.org/documents/redlistGuidelines">http://jr.iucnredlist.org/documents/redlistGuidelines</ext-link> [accessed December 10, 2019]</mixed-citation></ref></ref-list></tp:taxon-treatment>
