# Supplementary material for: The genus Lycianthes (Solanaceae, Capsiceae) in Mexico and Guatemala
Source: PhytoKeys. 2020 Nov 27;168:1–333. doi: 10.3897/phytokeys.168.51904 (PMC7718216; doi:10.3897/phytokeys.168.51904)
Supplement: XML Treatment for Lycianthes armentalis [file phytokeys.168.51904-treatment5.xml]

<!DOCTYPE tp:taxon-treatment
  PUBLIC "-//TaxonX//DTD Taxonomic Treatment Publishing DTD v0 20100105//EN" "tax-treatment-NSO.dtd">
<tp:taxon-treatment xmlns:tp="http://www.plazi.org/taxpub"><tp:treatment-meta><kwd-group><label>Taxon classification</label><kwd><named-content xmlns:xlink="http://www.w3.org/1999/xlink" content-type="kingdom">Plantae</named-content></kwd></kwd-group><mixed-citation publication-type="journal"><person-group><name><surname>Dean</surname><given-names>Ellen</given-names></name><name><surname>Poore</surname><given-names>Jennifer</given-names></name><name><surname>Anguiano-Constante</surname><given-names>Marco Antonio</given-names></name><name><surname>Nee</surname><given-names>Michael H.</given-names></name><name><surname>Kang</surname><given-names>Hannah</given-names></name><name><surname>Starbuck</surname><given-names>Thomas</given-names></name><name><surname>Rodrígues</surname><given-names>Annamarie</given-names></name><name><surname>Conner</surname><given-names>Matthew</given-names></name></person-group><article-title>The genus <italic><tp:taxon-name><tp:taxon-name-part taxon-name-part-type="genus" reg="Lycianthes">Lycianthes</tp:taxon-name-part></tp:taxon-name></italic> (<tp:taxon-name><tp:taxon-name-part taxon-name-part-type="family">Solanaceae</tp:taxon-name-part></tp:taxon-name>, <tp:taxon-name><tp:taxon-name-part taxon-name-part-type="tribe">Capsiceae</tp:taxon-name-part></tp:taxon-name>) in Mexico and Guatemala</article-title><source>PhytoKeys</source><day>27</day><month>11</month><year>2020</year><volume>168</volume><fpage>1</fpage><lpage>333</lpage><pub-id pub-id-type="doi">10.3897/phytokeys.168.51904</pub-id></mixed-citation></tp:treatment-meta><tp:nomenclature><label>4</label><tp:taxon-name>
              <tp:taxon-name-part taxon-name-part-type="genus" reg="Lycianthes">Lycianthes</tp:taxon-name-part>
              <tp:taxon-name-part taxon-name-part-type="species" reg="armentalis">armentalis</tp:taxon-name-part>
            </tp:taxon-name><tp:taxon-authority>J.L.Gentry, Phytologia 26: 269. 1973</tp:taxon-authority><xref ref-type="fig" rid="F12">Fig. 12</xref></tp:nomenclature><tp:treatment-sec sec-type="material" id="SECID0ERJCK"><title>Type.</title><p>Mexico. Quintana Roo: Cobá, east of the ruins, in advanced deciduous forest, [<named-content xmlns:xlink="http://www.w3.org/1999/xlink" content-type="dwc:verbatimCoordinates" xlink:type="simple"><named-content content-type="geo-json" specific-use="{&#34;type&#34;:&#34;Point&#34;,&#34;coordinates&#34;:[-87.730000,20.480000]}" id="NCID0E1JCK" xlink:type="simple">20.4800, -87.7300</named-content></named-content>], 1 Jun 1938, <italic>C.L. &amp; A.A. Lundell 7800</italic> (holotype: US [00027868]; isotypes: A [00936248], F [0072898F, acc. # 1307280], US [01014254, 01014255]).</p><fig id="F12" position="float" orientation="portrait"><object-id xmlns:xlink="http://www.w3.org/1999/xlink" content-type="doi" xlink:type="simple">10.3897/phytokeys.168.51904.figure12</object-id><label>Figure 12.</label><caption><p>Image of herbarium specimen of <italic><tp:taxon-name><tp:taxon-name-part taxon-name-part-type="genus" reg="Lycianthes">L.</tp:taxon-name-part> <tp:taxon-name-part taxon-name-part-type="species" reg="armentalis">armentalis</tp:taxon-name-part></tp:taxon-name></italic>, <italic>Cabrera 5160</italic> (MO). Specimen used with permission from the Missouri Botanical Garden (<ext-link xmlns:xlink="http://www.w3.org/1999/xlink" xlink:type="simple" ext-link-type="uri" xlink:href="http://www.tropicos.org">http://www.tropicos.org</ext-link>).</p></caption><graphic xmlns:xlink="http://www.w3.org/1999/xlink" xlink:href="phytokeys-168-001-g012.jpg" position="float" orientation="portrait" xlink:type="simple" id="oo_480024.jpg"><uri content-type="original_file" xlink:type="simple">https://binary.pensoft.net/fig/480024</uri></graphic></fig></tp:treatment-sec><tp:treatment-sec sec-type="description" id="SECID0EALCK"><title>Description.</title><p>Clambering shrub to vine, 0.5–4 (7) m tall. Indument of pale yellow to orange-brown, uniseriate, multicellular, sessile to stalked, multangulate-stellate, eglandular, spreading trichomes 0.1–0.75 mm long, 0.2–0.5 mm in diameter, the rays (3) 5–8 (10) per whorl, straight, rarely rebranched, often with an enlarged sphere where the rays join, rarely some dendritically branched trichomes also present. Stems green to light brown when young, sparsely to densely pubescent (appearing like dense felt), not compressed when dried in a plant press, becoming woody early; upper sympodial branching points a mixture of monochasial and dichasial branching, the branching divaricate (diverging at wide angles). Leaves simple, the leaves of the upper sympodia paired or not, the leaves often appearing like they terminate short shoots with the pairs arranged at 90 degree angles, the pairs unequal in size, the larger ones with blades 3–9 (13) × 2–4.5 (7) cm, the smaller ones (often not developing) with blades 0.9–2.5 × 0.8–2 cm, the leaf pairs similar in shape, the blades ovate, elliptic, obovate, or suborbicular, thick chartaceous, sparsely to moderately pubescent (denser on the abaxial side, especially along the veins, the adaxial side sometimes nearly glabrous), the base cuneate to rounded, sometimes oblique, the margin entire, usually irregularly undulate, the apex rounded, obtuse, acute or acuminate, the petiole 0.3–1.2 cm long, the larger leaf blades with 3–5 primary veins on each side of the midvein. Flowers solitary or in groups of 2–6, axillary, erect; peduncles absent; pedicels 6–13 (20) mm long and erect in flower, 9–25 mm long and erect in fruit, moderately pubescent; calyx 2.5–3 mm long, 3–4 mm in diameter, campanulate, moderately pubescent, the margin truncate, with 10 spreading linear appendages 0.5–3.5 mm long emerging ca. 0.3 mm below the calyx rim; fruiting calyx enlarged, widely bowl-shaped to rotate, 2–4 mm long, 6–10 mm in diameter, the appendages to 5 mm long; corolla 0.8–1.2 cm long, campanulate to rotate in orientation, stellate in outline (divided ca. 1/4–1/2of the way to the base), with abundant interpetalar tissue, white, with a few scattered trichomes on the adaxial side of the lobes near the major veins, sparsely to moderately puberulent on the lobes near the major veins abaxially; stamens slightly to very unequal, straight, the four short filaments 0.5–1 (1.5) mm long, the one long filament 1–2 (3) mm long, glabrous, the anthers 3–4 mm long, elliptic to lanceolate, free of one another, yellow, sparsely pubescent on the inner face, poricidal at the tips, the pores ovate, terminal, dehiscing distally, not opening into longitudinal slits; pistil with glabrous ovary, the style 7–8 mm long, linear, straight to curved, glabrous, the stigma oblong, decurrent down two sides. Fruit a berry, 5–12 mm long, 5–12 mm in diameter, globose, red-orange when mature, glabrous, lacking sclerotic granules. Seeds 20–30 per fruit, 2.5–3 × 2–2.5 mm, flattened, circular to depressed ovate in outline, thickened on the edges, thin and semi-transparent in the center, yellow to dark orange, the surface reticulum in the center nearly smooth, the edges with minute serpentine pattern with shallow luminae.</p></tp:treatment-sec><tp:treatment-sec sec-type="Chromosome number" id="SECID0EFLCK"><title>Chromosome number.</title><p>Unknown.</p></tp:treatment-sec><tp:treatment-sec sec-type="distribution" id="SECID0EKLCK"><title>Distribution and habitat.</title><p>Mexico (the Yucatán Peninsula, including Campeche, Quintana Roo, Yucatán), Guatemala (El Progreso, Petén), and Belize, in forest (often secondary), usually in tropical rain forest, tropical moist forest, or tropical dry forest, sometimes on limestone, 0–500 m in elevation (Fig. <xref ref-type="fig" rid="F13">13</xref>).</p><fig id="F13" position="float" orientation="portrait"><object-id xmlns:xlink="http://www.w3.org/1999/xlink" content-type="doi" xlink:type="simple">10.3897/phytokeys.168.51904.figure13</object-id><label>Figure 13.</label><caption><p>Map of geographic distribution of <italic><tp:taxon-name><tp:taxon-name-part taxon-name-part-type="genus" reg="Lycianthes">L.</tp:taxon-name-part> <tp:taxon-name-part taxon-name-part-type="species" reg="armentalis">armentalis</tp:taxon-name-part></tp:taxon-name></italic> based on herbarium specimen data.</p></caption><graphic xmlns:xlink="http://www.w3.org/1999/xlink" xlink:href="phytokeys-168-001-g013.jpg" position="float" orientation="portrait" xlink:type="simple" id="oo_480025.jpg"><uri content-type="original_file" xlink:type="simple">https://binary.pensoft.net/fig/480025</uri></graphic></fig></tp:treatment-sec><tp:treatment-sec sec-type="Common names and uses" id="SECID0EMMCK"><title>Common names and uses.</title><p>None known.</p></tp:treatment-sec><tp:treatment-sec sec-type="phenology" id="SECID0ERMCK"><title>Phenology.</title><p>Flowering specimens have been collected from May to October; specimens with mature fruits have been collected June to March. The timing of the diurnal corolla movements for this species are not known, but many specimens have been collected with closed flowers indicating that the flowers are open for a limited period during the day, probably in the early morning.</p></tp:treatment-sec><tp:treatment-sec sec-type="Preliminary conservation status" id="SECID0EWMCK"><title>Preliminary conservation status.</title><p><italic><tp:taxon-name><tp:taxon-name-part taxon-name-part-type="genus" reg="Lycianthes">Lycianthes</tp:taxon-name-part> <tp:taxon-name-part taxon-name-part-type="species" reg="armentalis">armentalis</tp:taxon-name-part></tp:taxon-name></italic> is a widespread species ranging from southeastern Mexico to Belize represented by 116 collections and occurring in seven protected areas; unfortunately, the habitat of this species is vulnerable. The <abbrev xmlns:xlink="http://www.w3.org/1999/xlink" xlink:title="Extent of Occurrence" id="ABBRID0EHNCK" xlink:type="simple">EOO</abbrev> is 122,903.444 km<sup>2</sup> (<abbrev xmlns:xlink="http://www.w3.org/1999/xlink" xlink:title="Least Concern" id="ABBRID0ENNCK" xlink:type="simple">LC</abbrev>) and <abbrev xmlns:xlink="http://www.w3.org/1999/xlink" xlink:title="Area of Occupancy" id="ABBRID0ERNCK" xlink:type="simple">AOO</abbrev> is 404 km<sup>2</sup> (<abbrev xmlns:xlink="http://www.w3.org/1999/xlink" xlink:title="Endangered" id="ABBRID0EXNCK" xlink:type="simple">EN</abbrev>). Based on the <xref ref-type="bibr" rid="B67">IUCN (2019)</xref> criteria, the preliminary assessment category is Least Concern (<abbrev xmlns:xlink="http://www.w3.org/1999/xlink" xlink:title="Least Concern" id="ABBRID0E6NCK" xlink:type="simple">LC</abbrev>).</p></tp:treatment-sec><tp:treatment-sec sec-type="discussion" id="SECID0EDOCK"><title>Discussion.</title><p><italic><tp:taxon-name><tp:taxon-name-part taxon-name-part-type="genus" reg="Lycianthes">Lycianthes</tp:taxon-name-part> <tp:taxon-name-part taxon-name-part-type="species" reg="armentalis">armentalis</tp:taxon-name-part></tp:taxon-name></italic> is often confused with <italic><tp:taxon-name><tp:taxon-name-part taxon-name-part-type="genus" reg="Lycianthes">L.</tp:taxon-name-part> <tp:taxon-name-part taxon-name-part-type="species" reg="sideroxyloides">sideroxyloides</tp:taxon-name-part></tp:taxon-name></italic>, <italic><tp:taxon-name><tp:taxon-name-part taxon-name-part-type="genus" reg="Lycianthes">L.</tp:taxon-name-part> <tp:taxon-name-part taxon-name-part-type="species" reg="rafatorresii">rafatorresii</tp:taxon-name-part></tp:taxon-name></italic>, and <tp:taxon-name><tp:taxon-name-part taxon-name-part-type="genus" reg="Lycianthes">L.</tp:taxon-name-part> <tp:taxon-name-part taxon-name-part-type="species" reg="scandens">scandens</tp:taxon-name-part> <tp:taxon-name-part taxon-name-part-type="infraspecific-rank">var.</tp:taxon-name-part> <tp:taxon-name-part taxon-name-part-type="variety" reg="scandens">scandens</tp:taxon-name-part></tp:taxon-name> (previously known as <italic><tp:taxon-name><tp:taxon-name-part taxon-name-part-type="genus" reg="Lycianthes">L.</tp:taxon-name-part> <tp:taxon-name-part taxon-name-part-type="species" reg="lenta">lenta</tp:taxon-name-part></tp:taxon-name></italic> (Cav.) Bitter). <italic><tp:taxon-name><tp:taxon-name-part taxon-name-part-type="genus" reg="Lycianthes">Lycianthes</tp:taxon-name-part> <tp:taxon-name-part taxon-name-part-type="species" reg="armentalis">armentalis</tp:taxon-name-part></tp:taxon-name></italic> differs from those species in its combination of multangulate-stellate (not geminate-stellate) trichomes, widely divaricate branching, calyx appendages that are not enlarged at the tip, white, shallowly stellate corollas, and unequal stamens. <italic><tp:taxon-name><tp:taxon-name-part taxon-name-part-type="genus" reg="Lycianthes">Lycianthes</tp:taxon-name-part> <tp:taxon-name-part taxon-name-part-type="species" reg="sideroxyloides">sideroxyloides</tp:taxon-name-part></tp:taxon-name></italic> has geminate-stellate trichomes, appendages that are enlarged at the tip, deeply stellate corollas, and equal stamens. <tp:taxon-name><tp:taxon-name-part taxon-name-part-type="genus" reg="Lycianthes">Lycianthes</tp:taxon-name-part> <tp:taxon-name-part taxon-name-part-type="species" reg="scandens">scandens</tp:taxon-name-part> <tp:taxon-name-part taxon-name-part-type="infraspecific-rank">var.</tp:taxon-name-part> <tp:taxon-name-part taxon-name-part-type="variety" reg="scandens">scandens</tp:taxon-name-part></tp:taxon-name> has purple, mostly entire corollas and lacks widely divaricate branching. <italic><tp:taxon-name><tp:taxon-name-part taxon-name-part-type="genus" reg="Lycianthes">Lycianthes</tp:taxon-name-part> <tp:taxon-name-part taxon-name-part-type="species" reg="rafatorresii">rafatorresii</tp:taxon-name-part></tp:taxon-name></italic> has similar flowers and trichomes to <italic><tp:taxon-name><tp:taxon-name-part taxon-name-part-type="genus" reg="Lycianthes">L.</tp:taxon-name-part> <tp:taxon-name-part taxon-name-part-type="species" reg="armentalis">armentalis</tp:taxon-name-part></tp:taxon-name></italic> but lacks widely divaricate branching and has calyx appendages that are enlarged at the tip. <italic><tp:taxon-name><tp:taxon-name-part taxon-name-part-type="genus" reg="Lycianthes">Lycianthes</tp:taxon-name-part> <tp:taxon-name-part taxon-name-part-type="species" reg="armentalis">armentalis</tp:taxon-name-part></tp:taxon-name></italic> occurs at relatively low elevations on the Yucatán Peninsula, a distribution that overlaps with <tp:taxon-name><tp:taxon-name-part taxon-name-part-type="genus" reg="Lycianthes">L.</tp:taxon-name-part> <tp:taxon-name-part taxon-name-part-type="species" reg="scandens">scandens</tp:taxon-name-part> <tp:taxon-name-part taxon-name-part-type="infraspecific-rank">var.</tp:taxon-name-part> <tp:taxon-name-part taxon-name-part-type="variety" reg="scandens">scandens</tp:taxon-name-part></tp:taxon-name>, but not the other two species.</p></tp:treatment-sec><tp:treatment-sec sec-type="material" id="SECID0E6SCK"><title>Representative specimens examined.</title><p><bold>Guatemala. El Progreso</bold>: Tulumaje, [<named-content xmlns:xlink="http://www.w3.org/1999/xlink" content-type="dwc:verbatimCoordinates" xlink:type="simple"><named-content content-type="geo-json" specific-use="{&#34;type&#34;:&#34;Point&#34;,&#34;coordinates&#34;:[-90.046900,14.925600]}" id="NCID0EKTCK" xlink:type="simple">14.9256, -90.0469</named-content></named-content>], 346 m, 23 Nov 2003, <italic>R. Ávila 71</italic> (BIGU). <bold>Petén</bold>: Mpio. Melchor de Mencos, sitio arqueológico El Naranjo, <named-content xmlns:xlink="http://www.w3.org/1999/xlink" content-type="dwc:verbatimCoordinates" xlink:type="simple"><named-content content-type="geo-json" specific-use="{&#34;type&#34;:&#34;Point&#34;,&#34;coordinates&#34;:[-95.260600,17.131900]}" id="NCID0EWTCK" xlink:type="simple">17.1319, -95.2606</named-content></named-content>, 297 m, 18 Jun 2009, <italic>L. Velásquez 413</italic> (BIGU). <bold>Mexico. Campeche</bold>: a 2 km al E de X-Mejía, <named-content xmlns:xlink="http://www.w3.org/1999/xlink" content-type="dwc:verbatimCoordinates" xlink:type="simple"><named-content content-type="geo-json" specific-use="{&#34;type&#34;:&#34;Point&#34;,&#34;coordinates&#34;:[-89.359200,19.234700]}" id="NCID0ECUCK" xlink:type="simple">19.2347, -89.3592</named-content></named-content>, 150 m, 24 Jun 2005, <italic>E. Martínez- Salas 38011</italic> (MEXU). <bold>Quintana Roo</bold>: camino a Zafarrancho, 0.73 km al N de Zafarrancho, <named-content xmlns:xlink="http://www.w3.org/1999/xlink" content-type="dwc:verbatimCoordinates" xlink:type="simple"><named-content content-type="geo-json" specific-use="{&#34;type&#34;:&#34;Point&#34;,&#34;coordinates&#34;:[-88.886400,19.520000]}" id="NCID0EOUCK" xlink:type="simple">19.52, -88.8864</named-content></named-content>, 91 m, 22 Aug 2005, <italic>E. Martínez-Salas 38092</italic> (MEXU). <bold>Yucatán</bold>: carretera Noholal-Sudzal-Chico, <named-content xmlns:xlink="http://www.w3.org/1999/xlink" content-type="dwc:verbatimCoordinates" xlink:type="simple"><named-content content-type="geo-json" specific-use="{&#34;type&#34;:&#34;Point&#34;,&#34;coordinates&#34;:[-89.250000,19.750000]}" id="NCID0E1UCK" xlink:type="simple">19.75, -89.25</named-content></named-content>, 18 Nov 1992, <italic>F. May 766</italic> (MEXU).</p></tp:treatment-sec><ref-list><ref id="B67"><mixed-citation xmlns:xlink="http://www.w3.org/1999/xlink" xlink:type="simple"><institution xlink:type="simple">IUCN</institution> [Standards, Petitions Subcommittee] (<year>2019</year>) Guidelines for using the IUCN red list categories and criteria. version 12. Prepared by the Standards and Petitions Subcommittee in February 2019. <ext-link xlink:type="simple" ext-link-type="uri" xlink:href="http://jr.iucnredlist.org/documents/redlistGuidelines">http://jr.iucnredlist.org/documents/redlistGuidelines</ext-link> [accessed December 10, 2019]</mixed-citation></ref></ref-list></tp:taxon-treatment>
