# Supplementary material for: The genus Lycianthes (Solanaceae, Capsiceae) in Mexico and Guatemala
Source: PhytoKeys. 2020 Nov 27;168:1–333. doi: 10.3897/phytokeys.168.51904 (PMC7718216; doi:10.3897/phytokeys.168.51904)
Supplement: XML Treatment for Lycianthes caeciliae [file phytokeys.168.51904-treatment9.xml]

<!DOCTYPE tp:taxon-treatment
  PUBLIC "-//TaxonX//DTD Taxonomic Treatment Publishing DTD v0 20100105//EN" "tax-treatment-NSO.dtd">
<tp:taxon-treatment xmlns:tp="http://www.plazi.org/taxpub"><tp:treatment-meta><kwd-group><label>Taxon classification</label><kwd><named-content xmlns:xlink="http://www.w3.org/1999/xlink" content-type="kingdom">Plantae</named-content></kwd></kwd-group><mixed-citation publication-type="journal"><person-group><name><surname>Dean</surname><given-names>Ellen</given-names></name><name><surname>Poore</surname><given-names>Jennifer</given-names></name><name><surname>Anguiano-Constante</surname><given-names>Marco Antonio</given-names></name><name><surname>Nee</surname><given-names>Michael H.</given-names></name><name><surname>Kang</surname><given-names>Hannah</given-names></name><name><surname>Starbuck</surname><given-names>Thomas</given-names></name><name><surname>Rodrígues</surname><given-names>Annamarie</given-names></name><name><surname>Conner</surname><given-names>Matthew</given-names></name></person-group><article-title>The genus <italic><tp:taxon-name><tp:taxon-name-part taxon-name-part-type="genus" reg="Lycianthes">Lycianthes</tp:taxon-name-part></tp:taxon-name></italic> (<tp:taxon-name><tp:taxon-name-part taxon-name-part-type="family">Solanaceae</tp:taxon-name-part></tp:taxon-name>, <tp:taxon-name><tp:taxon-name-part taxon-name-part-type="tribe">Capsiceae</tp:taxon-name-part></tp:taxon-name>) in Mexico and Guatemala</article-title><source>PhytoKeys</source><day>27</day><month>11</month><year>2020</year><volume>168</volume><fpage>1</fpage><lpage>333</lpage><pub-id pub-id-type="doi">10.3897/phytokeys.168.51904</pub-id></mixed-citation></tp:treatment-meta><tp:nomenclature><label>8</label><tp:taxon-name>
              <tp:taxon-name-part taxon-name-part-type="genus" reg="Lycianthes">Lycianthes</tp:taxon-name-part>
              <tp:taxon-name-part taxon-name-part-type="species" reg="caeciliae">caeciliae</tp:taxon-name-part>
            </tp:taxon-name><tp:taxon-authority>Bitter, Abh. Naturwiss. Verein Bremen 24 [preprint]: 429. 1919</tp:taxon-authority><xref ref-type="fig" rid="F20">Fig. 20</xref></tp:nomenclature><tp:treatment-sec sec-type="material" id="SECID0EL2DK"><title>Type.</title><p>Mexico. Veracruz: District Cordoba, Cerro de Chocomán, 12 May 1907, <italic>C. Seler &amp; E. Seler 5168</italic> (holotype: B [not seen, cited by <xref ref-type="bibr" rid="B10">Bitter (1919)</xref>, probably destroyed]; isotype: GH [00936203]).</p><fig id="F20" position="float" orientation="portrait"><object-id xmlns:xlink="http://www.w3.org/1999/xlink" content-type="doi" xlink:type="simple">10.3897/phytokeys.168.51904.figure20</object-id><label>Figure 20.</label><caption><p>Image of herbarium specimen of <italic><tp:taxon-name><tp:taxon-name-part taxon-name-part-type="genus" reg="Lycianthes">L.</tp:taxon-name-part> <tp:taxon-name-part taxon-name-part-type="species" reg="caeciliae">caeciliae</tp:taxon-name-part></tp:taxon-name></italic>, <italic>Dean 10030</italic> (DAV). Image used with permission of the UC Davis Center for Plant Diversity.</p></caption><graphic xmlns:xlink="http://www.w3.org/1999/xlink" xlink:href="phytokeys-168-001-g020.jpg" position="float" orientation="portrait" xlink:type="simple" id="oo_480032.jpg"><uri content-type="original_file" xlink:type="simple">https://binary.pensoft.net/fig/480032</uri></graphic></fig></tp:treatment-sec><tp:treatment-sec sec-type="description" id="SECID0ER3DK"><title>Description.</title><p>Shrub to small tree, 1.5–3 m tall. Indument of off-white to light brown, uniseriate, multicellular, simple (very rarely furcate), acute, eglandular, appressed to spreading trichomes 0.25–1 mm long, these usually remaining cylindrical and acute upon drying. Stems green to purple-green when young, glabrous to moderately pubescent, partly to fully compressed upon drying in a plant press, brown and woody with age; upper sympodial branching points mostly monochasial with a few dichasial branching points. Leaves simple, the leaves of the upper sympodia usually paired and unequal in size, the larger ones with blades 4–16 × 1–5 cm, elliptic to obovate, the smaller ones with blades 1–6 × 0.5–3 cm, ovate, lanceolate, or obovate, the blades of both the large and small leaves chartaceous to thick chartaceous, glabrous to moderately pubescent, denser on the veins, the base cuneate, sometimes oblique, the margin entire, undulate, the apex acute to acuminate, the petiole to 0.8 cm long, sometimes absent, the larger leaf blades with 4–6 primary veins on each side of the midvein. Flowers solitary or in groups of 2–3, axillary, oriented horizontally to nodding; peduncles absent; pedicels 15–30 mm long, arching to deflexed in flower, to 42 mm long, arching to deflexed in fruit, glabrous to moderately pubescent; calyx 3–3.5 mm long, 4–4.5 mm in diameter, campanulate, green, sometimes with a purple hue, glabrous to sparsely pubescent, the margin truncate, with 10 spreading, linear-subulate appendages 2–5 mm long emerging 0.5–1 mm below the prominent, undulating calyx rim; fruiting calyx enlarged, widely bowl-shaped, 2–2.5 mm long, 6–8 mm in diameter, the appendages widening but not significantly elongating, to 7 mm long; corolla 0.7–1.6 cm long, campanulate to reflexed in orientation, stellate in outline, divided 1/3–2/3 of the way to the base, with interpetalar tissue, purple adaxially with green at the base of each lobe near the stamen insertion, purple abaxially, sometimes with a single white line down the middle, nearly glabrous; stamens equal, straight, the filaments 0.5–2 mm long glabrous, the anthers 4–4.5 mm long, ovate to lanceolate, free of one another, purple, glabrous, poricidal at the tips, the pores ovate, dehiscing toward the style, not opening into longitudinal slits; pistil with glabrous ovary, the style 5–7.5 mm long, linear, glabrous; stigma capitate to oblong. Fruit a berry, 7–13 mm long, 6–13 mm in diameter, globose to ovoid, dark purple at maturity, glabrous, lacking sclerotic granules. Seeds 10–50 per fruit, 2.5–3 × 3–4 mm, compressed but not flat, depressed ovate or reniform (with small notch) in outline, brown, the surface reticulum with a tight, serpentine pattern with deep luminae, with fibrils protruding from the cell walls.</p></tp:treatment-sec><tp:treatment-sec sec-type="Chromosome number" id="SECID0EW3DK"><title>Chromosome number.</title><p>Unknown.</p></tp:treatment-sec><tp:treatment-sec sec-type="distribution" id="SECID0E23DK"><title>Distribution and habitat.</title><p>Mexico (Veracruz), on the eastern slopes of two volcanos, Cofre de Perote and Citlaltépetl [Orizaba], in cloud forest and oak forest, 1750–2250 m in elevation (Fig. <xref ref-type="fig" rid="F21">21</xref>).</p><fig id="F21" position="float" orientation="portrait"><object-id xmlns:xlink="http://www.w3.org/1999/xlink" content-type="doi" xlink:type="simple">10.3897/phytokeys.168.51904.figure21</object-id><label>Figure 21.</label><caption><p>Map of geographic distribution of <italic><tp:taxon-name><tp:taxon-name-part taxon-name-part-type="genus" reg="Lycianthes">L.</tp:taxon-name-part> <tp:taxon-name-part taxon-name-part-type="species" reg="caeciliae">caeciliae</tp:taxon-name-part></tp:taxon-name></italic> based on herbarium specimen data.</p></caption><graphic xmlns:xlink="http://www.w3.org/1999/xlink" xlink:href="phytokeys-168-001-g021.jpg" position="float" orientation="portrait" xlink:type="simple" id="oo_480033.jpg"><uri content-type="original_file" xlink:type="simple">https://binary.pensoft.net/fig/480033</uri></graphic></fig></tp:treatment-sec><tp:treatment-sec sec-type="Common names and uses" id="SECID0E44DK"><title>Common names and uses.</title><p>None known.</p></tp:treatment-sec><tp:treatment-sec sec-type="phenology" id="SECID0EC5DK"><title>Phenology.</title><p>Specimens have been collected with both flowers and mature fruits April to September. In the field, the first author observed that most of the corollas of this species were closed by 1 pm, but some of the corollas still remained open at that time. Corollas opening for the first time (the smallest on the plant) are a deep purple, while older, larger flowers are a pale purple. The green ring at the base of the corolla is more prominent in older flowers.</p></tp:treatment-sec><tp:treatment-sec sec-type="Preliminary conservation status" id="SECID0EH5DK"><title>Preliminary conservation status.</title><p><italic><tp:taxon-name><tp:taxon-name-part taxon-name-part-type="genus" reg="Lycianthes">Lycianthes</tp:taxon-name-part> <tp:taxon-name-part taxon-name-part-type="species" reg="caeciliae">caeciliae</tp:taxon-name-part></tp:taxon-name></italic> is a Mexican species of vulnerable cloud forest habitat in the state of Veracruz that is known from only four locations, with only one in a protected area (La Cortadura Ecological Reserve). The <abbrev xmlns:xlink="http://www.w3.org/1999/xlink" xlink:title="Extent of Occurrence" id="ABBRID0EY5DK" xlink:type="simple">EOO</abbrev> is 149.767 km<sup>2</sup>, and the <abbrev xmlns:xlink="http://www.w3.org/1999/xlink" xlink:title="Area of Occupancy" id="ABBRID0E55DK" xlink:type="simple">AOO</abbrev> is 12 km<sup>2</sup>. Following the <xref ref-type="bibr" rid="B67">IUCN (2019)</xref> criteria, the preliminary assessment category is Endangered (<abbrev xmlns:xlink="http://www.w3.org/1999/xlink" xlink:title="Endangered" id="ABBRID0EI6DK" xlink:type="simple">EN</abbrev>).</p></tp:treatment-sec><tp:treatment-sec sec-type="discussion" id="SECID0EM6DK"><title>Discussion.</title><p>As detailed elsewhere (<xref ref-type="bibr" rid="B44">Dean et al. 2019b</xref>), <italic><tp:taxon-name><tp:taxon-name-part taxon-name-part-type="genus" reg="Lycianthes">Lycianthes</tp:taxon-name-part> <tp:taxon-name-part taxon-name-part-type="species" reg="caeciliae">caeciliae</tp:taxon-name-part></tp:taxon-name></italic> is a species that was poorly collected until the 21<sup>st</sup> century. Other than the type collection, it was just collected one other time in the 20<sup>th</sup> century by Matuda. It was then collected numerous times at La Cortadura on the slopes of Cofre de Perote by Gonzalo Castillo-Campos between 2005 and 2007. The species is most abundant in original oak cloud forest where it is in flower and fruit; although observed by the first author in secondary forest of <italic><tp:taxon-name><tp:taxon-name-part taxon-name-part-type="genus" reg="Alnus">Alnus</tp:taxon-name-part></tp:taxon-name></italic> or <italic><tp:taxon-name><tp:taxon-name-part taxon-name-part-type="genus" reg="Liquidambar">Liquidambar</tp:taxon-name-part></tp:taxon-name></italic> at lower elevations in the area of La Cortadura, the plants are small and often sterile. <italic><tp:taxon-name><tp:taxon-name-part taxon-name-part-type="genus" reg="Lycianthes">Lycianthes</tp:taxon-name-part> <tp:taxon-name-part taxon-name-part-type="species" reg="caeciliae">caeciliae</tp:taxon-name-part></tp:taxon-name></italic> is closely related to <italic><tp:taxon-name><tp:taxon-name-part taxon-name-part-type="genus" reg="Lycianthes">L.</tp:taxon-name-part> <tp:taxon-name-part taxon-name-part-type="species" reg="pilifera">pilifera</tp:taxon-name-part></tp:taxon-name></italic>, a Oaxacan cloud forest endemic, with which it shares simple, straight, spreading trichomes that do not collapse upon drying, corollas with purple and green coloration, purple anthers, purple coloration in the calyx, and dark purple fruit with large brown seeds. <italic><tp:taxon-name><tp:taxon-name-part taxon-name-part-type="genus" reg="Lycianthes">Lycianthes</tp:taxon-name-part> <tp:taxon-name-part taxon-name-part-type="species" reg="caeciliae">caeciliae</tp:taxon-name-part></tp:taxon-name></italic> could be confused with <italic><tp:taxon-name><tp:taxon-name-part taxon-name-part-type="genus" reg="Lycianthes">L.</tp:taxon-name-part> <tp:taxon-name-part taxon-name-part-type="species" reg="stephanocalyx">stephanocalyx</tp:taxon-name-part></tp:taxon-name></italic>, a rhizomatous herb to subshrub which also occurs in Veracruz, but at lower elevations. <italic><tp:taxon-name><tp:taxon-name-part taxon-name-part-type="genus" reg="Lycianthes">Lycianthes</tp:taxon-name-part> <tp:taxon-name-part taxon-name-part-type="species" reg="stephanocalyx">stephanocalyx</tp:taxon-name-part></tp:taxon-name></italic> differs from <italic><tp:taxon-name><tp:taxon-name-part taxon-name-part-type="genus" reg="Lycianthes">L.</tp:taxon-name-part> <tp:taxon-name-part taxon-name-part-type="species" reg="caeciliae">caeciliae</tp:taxon-name-part></tp:taxon-name></italic> in having small incurved trichomes, yellow connivent anthers, red fruits, and tan seeds (<xref ref-type="bibr" rid="B44">Dean et al. 2019b</xref>).</p></tp:treatment-sec><tp:treatment-sec sec-type="Representative specimen examined" id="SECID0EZCEK"><title>Representative specimen examined.</title><p><bold>Mexico. Veracruz</bold>: Mpio. Coatepec, La Cortadura, falda este del Cofre de Perote, <named-content xmlns:xlink="http://www.w3.org/1999/xlink" content-type="dwc:verbatimCoordinates" xlink:type="simple"><named-content content-type="geo-json" specific-use="{&#34;type&#34;:&#34;Point&#34;,&#34;coordinates&#34;:[-97.042700,19.490000]}" id="NCID0EEDEK" xlink:type="simple">19.4900, -97.0427</named-content></named-content>, 1800 m, 8 May 2019, <italic>E. Dean 10030</italic> (DAV230605).</p></tp:treatment-sec><ref-list><ref id="B10"><mixed-citation xmlns:xlink="http://www.w3.org/1999/xlink" xlink:type="simple"><person-group><name name-style="western"><surname>Bitter</surname><given-names>G</given-names></name></person-group> (<year>1919</year>) Die Gattung <italic><tp:taxon-name><tp:taxon-name-part taxon-name-part-type="genus">Lycianthes</tp:taxon-name-part></tp:taxon-name></italic>. Abhandlungen herausgegeban vom Naturwissenschaftlichen Verein zu Bremen 24: 292–520.</mixed-citation></ref><ref id="B67"><mixed-citation xmlns:xlink="http://www.w3.org/1999/xlink" xlink:type="simple"><institution xlink:type="simple">IUCN</institution> [Standards, Petitions Subcommittee] (<year>2019</year>) Guidelines for using the IUCN red list categories and criteria. version 12. Prepared by the Standards and Petitions Subcommittee in February 2019. <ext-link xlink:type="simple" ext-link-type="uri" xlink:href="http://jr.iucnredlist.org/documents/redlistGuidelines">http://jr.iucnredlist.org/documents/redlistGuidelines</ext-link> [accessed December 10, 2019]</mixed-citation></ref><ref id="B44"><mixed-citation xmlns:xlink="http://www.w3.org/1999/xlink" xlink:type="simple"><person-group><name name-style="western"><surname>Dean</surname><given-names>E</given-names></name><name name-style="western"><surname>McNair</surname><given-names>DM</given-names></name><name name-style="western"><surname>Castillo-Campos</surname><given-names>G</given-names></name><name name-style="western"><surname>Starbuck</surname><given-names>T</given-names></name><name name-style="western"><surname>Aguiano-Constante</surname><given-names>MA</given-names></name><name name-style="western"><surname>Mawdsley</surname><given-names>K</given-names></name><name name-style="western"><surname>Véliz-Pérez</surname><given-names>M</given-names></name><name name-style="western"><surname>Archila</surname><given-names>F</given-names></name></person-group> (<year>2019b</year>) Identification of the Mexican species of <italic><tp:taxon-name><tp:taxon-name-part taxon-name-part-type="genus">Lycianthes</tp:taxon-name-part></tp:taxon-name></italic> series <italic><tp:taxon-name><tp:taxon-name-part taxon-name-part-type="series">Piliferae</tp:taxon-name-part></tp:taxon-name></italic> (<tp:taxon-name><tp:taxon-name-part taxon-name-part-type="tribe">Capsiceae</tp:taxon-name-part></tp:taxon-name>, <tp:taxon-name><tp:taxon-name-part taxon-name-part-type="family">Solanaceae</tp:taxon-name-part></tp:taxon-name>) and the rediscovery of <italic><tp:taxon-name><tp:taxon-name-part taxon-name-part-type="genus">Lycianthes</tp:taxon-name-part> <tp:taxon-name-part taxon-name-part-type="species">caeciliae</tp:taxon-name-part></tp:taxon-name></italic>. Phytotaxa 425(3): 163–189. <ext-link xlink:type="simple" ext-link-type="doi" xlink:href="10.11646/phytotaxa.425.3.6">https://doi.org/10.11646/phytotaxa.425.3.6</ext-link></mixed-citation></ref></ref-list></tp:taxon-treatment>
