# Supplementary material for: The genus Lycianthes (Solanaceae, Capsiceae) in Mexico and Guatemala
Source: PhytoKeys. 2020 Nov 27;168:1–333. doi: 10.3897/phytokeys.168.51904 (PMC7718216; doi:10.3897/phytokeys.168.51904)
Supplement: XML Treatment for Lycianthes ceratocalycia [file phytokeys.168.51904-treatment10.xml]

<!DOCTYPE tp:taxon-treatment
  PUBLIC "-//TaxonX//DTD Taxonomic Treatment Publishing DTD v0 20100105//EN" "tax-treatment-NSO.dtd">
<tp:taxon-treatment xmlns:tp="http://www.plazi.org/taxpub"><tp:treatment-meta><kwd-group><label>Taxon classification</label><kwd><named-content xmlns:xlink="http://www.w3.org/1999/xlink" content-type="kingdom">Plantae</named-content></kwd></kwd-group><mixed-citation publication-type="journal"><person-group><name><surname>Dean</surname><given-names>Ellen</given-names></name><name><surname>Poore</surname><given-names>Jennifer</given-names></name><name><surname>Anguiano-Constante</surname><given-names>Marco Antonio</given-names></name><name><surname>Nee</surname><given-names>Michael H.</given-names></name><name><surname>Kang</surname><given-names>Hannah</given-names></name><name><surname>Starbuck</surname><given-names>Thomas</given-names></name><name><surname>Rodrígues</surname><given-names>Annamarie</given-names></name><name><surname>Conner</surname><given-names>Matthew</given-names></name></person-group><article-title>The genus <italic><tp:taxon-name><tp:taxon-name-part taxon-name-part-type="genus" reg="Lycianthes">Lycianthes</tp:taxon-name-part></tp:taxon-name></italic> (<tp:taxon-name><tp:taxon-name-part taxon-name-part-type="family">Solanaceae</tp:taxon-name-part></tp:taxon-name>, <tp:taxon-name><tp:taxon-name-part taxon-name-part-type="tribe">Capsiceae</tp:taxon-name-part></tp:taxon-name>) in Mexico and Guatemala</article-title><source>PhytoKeys</source><day>27</day><month>11</month><year>2020</year><volume>168</volume><fpage>1</fpage><lpage>333</lpage><pub-id pub-id-type="doi">10.3897/phytokeys.168.51904</pub-id></mixed-citation></tp:treatment-meta><tp:nomenclature><label>9</label><tp:taxon-name>
              <tp:taxon-name-part taxon-name-part-type="genus" reg="Lycianthes">Lycianthes</tp:taxon-name-part>
              <tp:taxon-name-part taxon-name-part-type="species" reg="ceratocalycia">ceratocalycia</tp:taxon-name-part>
            </tp:taxon-name><tp:taxon-authority>(Donn.Sm.) Bitter Abh. Naturwiss. Verein Bremen 24 [preprint]: 498. 1919</tp:taxon-authority><xref ref-type="fig" rid="F22">Fig. 22</xref><tp:nomenclature-citation-list><tp:nomenclature-citation><tp:taxon-name>
                  <tp:taxon-name-part taxon-name-part-type="genus" reg="Brachistus">Brachistus</tp:taxon-name-part> <tp:taxon-name-part taxon-name-part-type="species" reg="ceratocalycius">ceratocalycius</tp:taxon-name-part></tp:taxon-name><comment>Donn.Sm. Bot. Gaz. 48: 297. 1909. Type: Guatemala. Dept. Alta Verapaz: In silva montana prope Cobán, 1600 m, Jan 1908, <italic>H. von Tuerkheim II 2060</italic> (lectotype designated by <xref ref-type="bibr" rid="B45">Dean and Reyes 2018a</xref>, pg.40: US [00624002]; isolectotypes: BM [000514916], BR, E [E00190707], F [0072757F, acc. # 680315], G [G00379123], M [M-0171534], NY [00007074], US [00624001], W [acc. # 1908-5994]).</comment></tp:nomenclature-citation></tp:nomenclature-citation-list></tp:nomenclature><tp:treatment-sec sec-type="material" id="SECID0EIFEK"><title>Type.</title><p>Based on <italic><tp:taxon-name><tp:taxon-name-part taxon-name-part-type="genus" reg="Brachistus">Brachistus</tp:taxon-name-part> <tp:taxon-name-part taxon-name-part-type="species" reg="ceratocalycius">ceratocalycius</tp:taxon-name-part></tp:taxon-name></italic> Donn.Sm.</p><fig id="F22" position="float" orientation="portrait"><object-id xmlns:xlink="http://www.w3.org/1999/xlink" content-type="doi" xlink:type="simple">10.3897/phytokeys.168.51904.figure22</object-id><label>Figure 22.</label><caption><p>Image of herbarium specimen of <italic><tp:taxon-name><tp:taxon-name-part taxon-name-part-type="genus" reg="Lycianthes">L.</tp:taxon-name-part> <tp:taxon-name-part taxon-name-part-type="species" reg="ceratocalycia">ceratocalycia</tp:taxon-name-part></tp:taxon-name></italic>, <italic>Dean 9510</italic> (DAV). Image used with permission of the UC Davis Center for Plant Diversity.</p></caption><graphic xmlns:xlink="http://www.w3.org/1999/xlink" xlink:href="phytokeys-168-001-g022.jpg" position="float" orientation="portrait" xlink:type="simple" id="oo_480034.jpg"><uri content-type="original_file" xlink:type="simple">https://binary.pensoft.net/fig/480034</uri></graphic></fig></tp:treatment-sec><tp:treatment-sec sec-type="description" id="SECID0ETGEK"><title>Description.</title><p>Herb to shrub, erect, 0.5–2 m tall, sometimes epiphytic. Indument of off-white to tan, uniseriate, multicellular, simple, eglandular, appressed-ascending trichomes 0.1–0.2 mm long. Stems green when young, the surface with brownish scurfy horizontal lines (perpendicular to stem axis), glabrous to moderately pubescent, compressed upon drying in a plant press, woody with age; upper sympodial branching points monochasial or dichasial. Leaves simple, the leaves of the upper sympodia usually paired and unequal in size, the larger ones with blades 4–14 × 2–4 cm, the smaller ones with blades 1.5–6 × 1–2.5 cm, the leaf pairs usually similar in shape, the blades ovate to elliptic (sometimes narrowly), membranaceous to chartaceous, sometimes purple abaxially, glabrous to sparsely pubescent, the base cuneate to attenuate, sometimes oblique, the margin entire, usually undulate, the apex acute to acuminate, the petiole 0.2–0.7 cm long, sometimes absent, the larger leaf blades with 4–6 primary veins on each side of the midvein. Flowers in groups of 2–5 (15), axillary, erect; peduncles absent; pedicels 7–17 mm and erect in flower, to 25 mm long and erect in fruit, glabrous to moderately pubescent; calyx 2.5–4 mm long, 4–5 mm in diameter, campanulate, puberulent with very small trichomes, the margin truncate, undulate, very well developed, with 10 very short, reflexed appendages 0.25–1 mm long emerging 1–1.5 mm below the calyx rim; fruiting calyx enlarged, widely bowl-shaped, 2–2.5 mm long, 6–8 mm in diameter, the appendages not changing in length; corolla 0.5–1.2 cm long, campanulate to reflexed in orientation, stellate in outline, divided at least 3/4 of the way to the base, with scarce interpetalar tissue, lilac to purple adaxially and abaxially, with deeper purple markings adaxially near the stamens, pubescent abaxially with very short trichomes; stamens equal, straight, the filaments ca. 1 mm long, glabrous, the anthers 3–4.5 mm long, lanceolate, free of one another, pale yellow (sometimes with brown shiny pigment on the outer side), glabrous, poricidal at the tips, the pores round, dehiscing distally, not opening into longitudinal slits; pistil with glabrous ovary, the style 6–7 mm long, linear, straight to curved at the tip, glabrous; stigma capitate, decurrent down two sides. Fruit a berry, 5–9 mm long, 5–9 mm in diameter, globose to ovoid, red at maturity, glabrous, lacking sclerotic granules. Seeds 10–60 per fruit, 1.5–2.5 × 1.5–2 mm, flattened with slightly raised and thickened edges, depressed ovate to circular in outline, tan to orange, with the surface reticulum with minute serpentine pattern and shallow luminae.</p></tp:treatment-sec><tp:treatment-sec sec-type="Chromosome number" id="SECID0EYGEK"><title>Chromosome number.</title><p>Unknown.</p></tp:treatment-sec><tp:treatment-sec sec-type="distribution" id="SECID0E4GEK"><title>Distribution and habitat.</title><p>Mexico (Chiapas) and Guatemala (Alta Verapaz, Huehuetenango, and Quiché), in cloud forest, including oak forest, sometimes in disturbed or open areas, often on calcareous soil, 1300–2100 m in elevation (Fig. <xref ref-type="fig" rid="F23">23</xref>).</p><fig id="F23" position="float" orientation="portrait"><object-id xmlns:xlink="http://www.w3.org/1999/xlink" content-type="doi" xlink:type="simple">10.3897/phytokeys.168.51904.figure23</object-id><label>Figure 23.</label><caption><p>Map of geographic distribution of <italic><tp:taxon-name><tp:taxon-name-part taxon-name-part-type="genus" reg="Lycianthes">L.</tp:taxon-name-part> <tp:taxon-name-part taxon-name-part-type="species" reg="ceratocalycia">ceratocalycia</tp:taxon-name-part></tp:taxon-name></italic> based on herbarium specimen data.</p></caption><graphic xmlns:xlink="http://www.w3.org/1999/xlink" xlink:href="phytokeys-168-001-g023.jpg" position="float" orientation="portrait" xlink:type="simple" id="oo_480035.jpg"><uri content-type="original_file" xlink:type="simple">https://binary.pensoft.net/fig/480035</uri></graphic></fig></tp:treatment-sec><tp:treatment-sec sec-type="Common names and uses" id="SECID0E6HEK"><title>Common names and uses.</title><p>None known.</p></tp:treatment-sec><tp:treatment-sec sec-type="phenology" id="SECID0EEIEK"><title>Phenology.</title><p>Flowering specimens have been collected April to September. Specimens with mature fruits have been collected in August. In the field in Mexico and Guatemala, the first author observed that the corollas are open in the morning and closed in the afternoon.</p></tp:treatment-sec><tp:treatment-sec sec-type="Preliminary conservation status" id="SECID0EJIEK"><title>Preliminary conservation status.</title><p><italic><tp:taxon-name><tp:taxon-name-part taxon-name-part-type="genus" reg="Lycianthes">Lycianthes</tp:taxon-name-part> <tp:taxon-name-part taxon-name-part-type="species" reg="ceratocalycia">ceratocalycia</tp:taxon-name-part></tp:taxon-name></italic> is a species restricted to Guatemala and lands immediately adjacent in Chiapas that is known from only 10 locations, only one of which is from a protected area (Lagunas de Montebello, Mexico). The <abbrev xmlns:xlink="http://www.w3.org/1999/xlink" xlink:title="Extent of Occurrence" id="ABBRID0E1IEK" xlink:type="simple">EOO</abbrev> is 2,169.823 km<sup>2</sup>, and the <abbrev xmlns:xlink="http://www.w3.org/1999/xlink" xlink:title="Area of Occupancy" id="ABBRID0EAJEK" xlink:type="simple">AOO</abbrev> is 40 km<sup>2</sup>. Following the <xref ref-type="bibr" rid="B67">IUCN (2019)</xref> criteria, the preliminary assessment category is Endangered (<abbrev xmlns:xlink="http://www.w3.org/1999/xlink" xlink:title="Endangered" id="ABBRID0EKJEK" xlink:type="simple">EN</abbrev>).</p></tp:treatment-sec><tp:treatment-sec sec-type="discussion" id="SECID0EOJEK"><title>Discussion.</title><p><italic><tp:taxon-name><tp:taxon-name-part taxon-name-part-type="genus" reg="Lycianthes">Lycianthes</tp:taxon-name-part> <tp:taxon-name-part taxon-name-part-type="species" reg="ceratocalycia">ceratocalycia</tp:taxon-name-part></tp:taxon-name></italic> was rarely collected until recently. It can be distinguished from similar species with stellate corollas and equal stamens by the scurfy horizontal lines on the young stems.</p></tp:treatment-sec><tp:treatment-sec sec-type="material" id="SECID0E6JEK"><title>Representative specimens examined.</title><p><bold>Guatemala. Alta Verapaz</bold>: San Cristóbal, Finca Pamac II, <named-content xmlns:xlink="http://www.w3.org/1999/xlink" content-type="dwc:verbatimCoordinates" xlink:type="simple"><named-content content-type="geo-json" specific-use="{&#34;type&#34;:&#34;Point&#34;,&#34;coordinates&#34;:[-90.588300,15.398600]}" id="NCID0EKKEK" xlink:type="simple">15.3986, -90.5883</named-content></named-content>, 2146 m, 16 Aug 2015, <italic>A. Borrayo 5</italic> (BIGU). <bold>Huehuetenango</bold>: northwestern region near the border with Mexico. Mpio. San Mateo Ixtatán, E of the town of Aguacate, along road to town of Yalanhuitz, <named-content xmlns:xlink="http://www.w3.org/1999/xlink" content-type="dwc:verbatimCoordinates" xlink:type="simple"><named-content content-type="geo-json" specific-use="{&#34;type&#34;:&#34;Point&#34;,&#34;coordinates&#34;:[-91.466200,16.037700]}" id="NCID0EWKEK" xlink:type="simple">16.0377, -91.4662</named-content></named-content>, 1567 m, 15 Aug 2017, <italic>E. Dean 9510</italic> (DAV). <bold>Quiché</bold>: camino a Amachel, <named-content xmlns:xlink="http://www.w3.org/1999/xlink" content-type="dwc:verbatimCoordinates" xlink:type="simple"><named-content content-type="geo-json" specific-use="{&#34;type&#34;:&#34;Point&#34;,&#34;coordinates&#34;:[-90.992800,15.687800]}" id="NCID0ECLEK" xlink:type="simple">15.6878, -90.9928</named-content></named-content>, 1553 m, 25 Jun 2006, <italic>R. Ávila 3038</italic> (MEXU, MEXU). <bold>Mexico. Chiapas</bold>: Mpio. La Trinitaria, Parque Nacional Lagunas de Montebello, at an outlook (mirador) above and to the E of Dos Lagunas, on the west side of Hwy 307 to the E of Lago Tziscao, ca. 7 km E of the intersection of Hwy 307 and the road to Cinco Lagos, <named-content xmlns:xlink="http://www.w3.org/1999/xlink" content-type="dwc:verbatimCoordinates" xlink:type="simple"><named-content content-type="geo-json" specific-use="{&#34;type&#34;:&#34;Point&#34;,&#34;coordinates&#34;:[-91.636100,16.093900]}" id="NCID0EOLEK" xlink:type="simple">16.0939, -91.6361</named-content></named-content>, 1461 m, 14 Sep 2017, <italic>E. Dean 9532</italic> (DAV).</p></tp:treatment-sec><ref-list><ref id="B45"><mixed-citation xmlns:xlink="http://www.w3.org/1999/xlink" xlink:type="simple"><person-group><name name-style="western"><surname>Dean</surname><given-names>E</given-names></name><name name-style="western"><surname>Reyes</surname><given-names>M</given-names></name></person-group> (<year>2018a</year>) <article-title>Lectotypification of names in the genus <italic><tp:taxon-name><tp:taxon-name-part taxon-name-part-type="genus">Lycianthes</tp:taxon-name-part></tp:taxon-name></italic> (<tp:taxon-name><tp:taxon-name-part taxon-name-part-type="family">Solanaceae</tp:taxon-name-part></tp:taxon-name>).</article-title><source>Phytotaxa</source><volume>349</volume>(<issue>1</issue>): <fpage>39</fpage>–<lpage>46</lpage>. <ext-link xlink:type="simple" ext-link-type="doi" xlink:href="10.11646/phytotaxa.349.1.4">https://doi.org/10.11646/phytotaxa.349.1.4</ext-link></mixed-citation></ref><ref id="B67"><mixed-citation xmlns:xlink="http://www.w3.org/1999/xlink" xlink:type="simple"><institution xlink:type="simple">IUCN</institution> [Standards, Petitions Subcommittee] (<year>2019</year>) Guidelines for using the IUCN red list categories and criteria. version 12. Prepared by the Standards and Petitions Subcommittee in February 2019. <ext-link xlink:type="simple" ext-link-type="uri" xlink:href="http://jr.iucnredlist.org/documents/redlistGuidelines">http://jr.iucnredlist.org/documents/redlistGuidelines</ext-link> [accessed December 10, 2019]</mixed-citation></ref></ref-list></tp:taxon-treatment>
