# Supplementary material for: The genus Lycianthes (Solanaceae, Capsiceae) in Mexico and Guatemala
Source: PhytoKeys. 2020 Nov 27;168:1–333. doi: 10.3897/phytokeys.168.51904 (PMC7718216; doi:10.3897/phytokeys.168.51904)
Supplement: XML Treatment for Lycianthes ciliolata [file phytokeys.168.51904-treatment14.xml]

<!DOCTYPE tp:taxon-treatment
  PUBLIC "-//TaxonX//DTD Taxonomic Treatment Publishing DTD v0 20100105//EN" "tax-treatment-NSO.dtd">
<tp:taxon-treatment xmlns:tp="http://www.plazi.org/taxpub"><tp:treatment-meta><kwd-group><label>Taxon classification</label><kwd><named-content xmlns:xlink="http://www.w3.org/1999/xlink" content-type="kingdom">Plantae</named-content></kwd></kwd-group><mixed-citation publication-type="journal"><person-group><name><surname>Dean</surname><given-names>Ellen</given-names></name><name><surname>Poore</surname><given-names>Jennifer</given-names></name><name><surname>Anguiano-Constante</surname><given-names>Marco Antonio</given-names></name><name><surname>Nee</surname><given-names>Michael H.</given-names></name><name><surname>Kang</surname><given-names>Hannah</given-names></name><name><surname>Starbuck</surname><given-names>Thomas</given-names></name><name><surname>Rodrígues</surname><given-names>Annamarie</given-names></name><name><surname>Conner</surname><given-names>Matthew</given-names></name></person-group><article-title>The genus <italic><tp:taxon-name><tp:taxon-name-part taxon-name-part-type="genus" reg="Lycianthes">Lycianthes</tp:taxon-name-part></tp:taxon-name></italic> (<tp:taxon-name><tp:taxon-name-part taxon-name-part-type="family">Solanaceae</tp:taxon-name-part></tp:taxon-name>, <tp:taxon-name><tp:taxon-name-part taxon-name-part-type="tribe">Capsiceae</tp:taxon-name-part></tp:taxon-name>) in Mexico and Guatemala</article-title><source>PhytoKeys</source><day>27</day><month>11</month><year>2020</year><volume>168</volume><fpage>1</fpage><lpage>333</lpage><pub-id pub-id-type="doi">10.3897/phytokeys.168.51904</pub-id></mixed-citation></tp:treatment-meta><tp:nomenclature><label>11</label><tp:taxon-name>
              <tp:taxon-name-part taxon-name-part-type="genus" reg="Lycianthes">Lycianthes</tp:taxon-name-part>
              <tp:taxon-name-part taxon-name-part-type="species" reg="ciliolata">ciliolata</tp:taxon-name-part>
            </tp:taxon-name><tp:taxon-authority>(M.Martens &amp; Galeotti) Bitter, Abh. Naturwiss. Verein Bremen 24 [preprint]: 410. 1919</tp:taxon-authority><xref ref-type="fig" rid="F28">Fig. 28</xref><tp:nomenclature-citation-list><tp:nomenclature-citation><tp:taxon-name>
                  <tp:taxon-name-part taxon-name-part-type="genus" reg="Solanum">Solanum</tp:taxon-name-part> <tp:taxon-name-part taxon-name-part-type="species" reg="ciliolatum">ciliolatum</tp:taxon-name-part></tp:taxon-name><comment>M.Martens &amp; Galeotti, Bull. Acad. Roy. Sci. Bruxelles 12: 140. 1845. Type: Mexico. Oaxaca: Cordillère orientale de’Oaxaca, dans les bois de la Sierra de Capulalpan et de Llano Verde, Rocheu de Castrasana, de 6,000 à 7,000 pieds, Sep 1840, <italic>H. Galeotti 1230</italic> (lectotype designated by <xref ref-type="bibr" rid="B38">Dean 2004</xref> pg. 399: BR [000000552873]; isolectotypes: BR [000000552906, 000000552842]).</comment></tp:nomenclature-citation><tp:nomenclature-citation><tp:taxon-name>
                  <tp:taxon-name-part taxon-name-part-type="genus" reg="Solanum">Solanum</tp:taxon-name-part> <tp:taxon-name-part taxon-name-part-type="species" reg="somniculentum">somniculentum</tp:taxon-name-part></tp:taxon-name><comment>Kunze ex Schltdl., Linnaea 19: 306. 1847. Type: Germany. Grown by G. Kunze in the Leipzig Botanical Garden from seed brought from Mexico by C.A. Ehrenberg, 1845, <italic>G. Kunze s.n.</italic> (lectotype designated by <xref ref-type="bibr" rid="B38">Dean 2004</xref>, pg. 399: W [acc. # 0074704]; isolectotype: HAL [acc. # 100603]).</comment></tp:nomenclature-citation><tp:nomenclature-citation><tp:taxon-name>
                  <tp:taxon-name-part taxon-name-part-type="genus" reg="Solanum">Solanum</tp:taxon-name-part> <tp:taxon-name-part taxon-name-part-type="species" reg="andrieuxii">andrieuxii</tp:taxon-name-part></tp:taxon-name><comment>Dunal, Prodr. [A. P. de Candolle] 13(1): 165. 1852. Type: Mexico. No exact locality (probably from southern Puebla or Oaxaca), 1832?, <italic>G. Andrieux 195</italic> (holotype: G-DC [G00145630]; isotype: M [M0171802, mistakenly listed as the holotype in <xref ref-type="bibr" rid="B38">Dean (2004)</xref>]).</comment></tp:nomenclature-citation><tp:nomenclature-citation><tp:taxon-name>
                  <tp:taxon-name-part taxon-name-part-type="genus" reg="Lycianthes">Lycianthes</tp:taxon-name-part> <tp:taxon-name-part taxon-name-part-type="species" reg="ciliolata">ciliolata</tp:taxon-name-part> <tp:taxon-name-part taxon-name-part-type="basionym-authority">(M.Martens &amp; Galeotti)</tp:taxon-name-part> <tp:taxon-name-part taxon-name-part-type="authority">Bitter</tp:taxon-name-part> <tp:taxon-name-part taxon-name-part-type="infraspecific-rank">var.</tp:taxon-name-part> <tp:taxon-name-part taxon-name-part-type="variety" reg="pratorum">pratorum</tp:taxon-name-part></tp:taxon-name><comment>Bitter, Abh. Naturwiss. Verein Bremen 24 [preprint]: 411. 1919. Type: Guatemala. Baja Verapaz: Patal, 1600 m, <italic>H. von Tuerkheim II 2317</italic> (lectotype designated by <xref ref-type="bibr" rid="B38">Dean 2004</xref> pg. 399: W [acc. # 9874]; isolectotypes: BR [000000552875], E [E00570142], F [0072905F, acc. # 574699], G [G00343162], MO [acc. # 3834546], NY [00023650], US [00479453]).</comment></tp:nomenclature-citation><tp:nomenclature-citation><tp:taxon-name>
                  <tp:taxon-name-part taxon-name-part-type="genus" reg="Lycianthes">Lycianthes</tp:taxon-name-part> <tp:taxon-name-part taxon-name-part-type="species" reg="mociniana">mociniana</tp:taxon-name-part> <tp:taxon-name-part taxon-name-part-type="authority">Dunal</tp:taxon-name-part> <tp:taxon-name-part taxon-name-part-type="infraspecific-rank">var.</tp:taxon-name-part> <tp:taxon-name-part taxon-name-part-type="variety" reg="andrieuxi">andrieuxi</tp:taxon-name-part></tp:taxon-name><comment>(Dunal) Bitter, Abh. Naturwiss. Verein Bremen 24 [preprint]: 409. 1919. Type: Based on <tp:taxon-name><tp:taxon-name-part taxon-name-part-type="genus" reg="Solanum">Solanum</tp:taxon-name-part> <tp:taxon-name-part taxon-name-part-type="species" reg="andrieuxii">andrieuxii</tp:taxon-name-part></tp:taxon-name>.</comment></tp:nomenclature-citation><tp:nomenclature-citation><tp:taxon-name>
                  <tp:taxon-name-part taxon-name-part-type="genus" reg="Lycianthes">Lycianthes</tp:taxon-name-part> <tp:taxon-name-part taxon-name-part-type="species" reg="somniculenta">somniculenta</tp:taxon-name-part></tp:taxon-name><comment>(Kunze ex Schltdl.) Bitter, Abh. Naturwiss. Verein Bremen 24 [preprint]: 411. 1919. Type: Based on <tp:taxon-name><tp:taxon-name-part taxon-name-part-type="genus" reg="Solanum">Solanum</tp:taxon-name-part> <tp:taxon-name-part taxon-name-part-type="species" reg="somniculentum">somniculentum</tp:taxon-name-part></tp:taxon-name> Kunze ex Schltdl.</comment></tp:nomenclature-citation><tp:nomenclature-citation><tp:taxon-name>
                  <tp:taxon-name-part taxon-name-part-type="genus" reg="Lycianthes">Lycianthes</tp:taxon-name-part> <tp:taxon-name-part taxon-name-part-type="species" reg="somniculenta">somniculenta</tp:taxon-name-part> <tp:taxon-name-part taxon-name-part-type="basionym-authority">(Kunze ex Schltdl.)</tp:taxon-name-part> <tp:taxon-name-part taxon-name-part-type="authority">Bitter</tp:taxon-name-part> <tp:taxon-name-part taxon-name-part-type="infraspecific-rank">var.</tp:taxon-name-part> <tp:taxon-name-part taxon-name-part-type="variety" reg="lanceolata">lanceolata</tp:taxon-name-part></tp:taxon-name><comment>Bitter, Abh. Naturwiss. Verein Bremen 24 [preprint]: 414. 1919. Type: Mexico. Oaxaca: no exact locality, 1842, <italic>Ghiesbrecht 81</italic> (holotype: P [P00070404]).</comment></tp:nomenclature-citation></tp:nomenclature-citation-list></tp:nomenclature><tp:treatment-sec sec-type="material" id="SECID0EJLFK"><title>Type.</title><p>Based on <italic><tp:taxon-name><tp:taxon-name-part taxon-name-part-type="genus" reg="Solanum">Solanum</tp:taxon-name-part> <tp:taxon-name-part taxon-name-part-type="species" reg="ciliolatum">ciliolatum</tp:taxon-name-part></tp:taxon-name></italic> M.Martens &amp; Galeotti.</p><fig id="F28" position="float" orientation="portrait"><object-id xmlns:xlink="http://www.w3.org/1999/xlink" content-type="doi" xlink:type="simple">10.3897/phytokeys.168.51904.figure28</object-id><label>Figure 28.</label><caption><p>Image of herbarium specimen of <italic><tp:taxon-name><tp:taxon-name-part taxon-name-part-type="genus" reg="Lycianthes">L.</tp:taxon-name-part> <tp:taxon-name-part taxon-name-part-type="species" reg="ciliolata">ciliolata</tp:taxon-name-part></tp:taxon-name></italic>, <italic>Dean 227</italic> (DAV). Image used with permission of the UC Davis Center for Plant Diversity.</p></caption><graphic xmlns:xlink="http://www.w3.org/1999/xlink" xlink:href="phytokeys-168-001-g028.jpg" position="float" orientation="portrait" xlink:type="simple" id="oo_480040.jpg"><uri content-type="original_file" xlink:type="simple">https://binary.pensoft.net/fig/480040</uri></graphic></fig></tp:treatment-sec><tp:treatment-sec sec-type="description" id="SECID0EUMFK"><title>Description.</title><p>Perennial herb from fusiform storage roots, usually erect (0.1) 0.2–0.6 (1 m) tall, dying back each season. Indument of white, uniseriate, multicellular, simple or dendritically branched, eglandular, spreading to appressed trichomes 0.1–1 (1.5) mm long. Stems greenish purple, sparsely to moderately pubescent, usually not much compressed upon drying in a plant press, woody with age, especially at the base of the plant; first stem 5–60 cm long to the first inflorescence, the internodes 4–10 (19); first two sympodial branching points dichasial, followed by monochasial branching, this usually extensive. Leaves simple, those of the upper sympodia usually paired and unequal in size, the larger ones with blades 2–14 × 1–7 cm, the smaller ones with blades 1/4 to 3/4 (to equal) the size of the larger, the leaf pairs similar in shape, the blades ovate, lanceolate, or elliptic, (rarely obovate), chartaceous, sparsely to moderately pubescent, the primary veins 4–7 on each side of midvein, the base truncate, obtuse, or cuneate, attenuate onto the petiole, often slightly oblique, the margin entire, usually irregularly undulate, the apex acute to acuminate (rarely long-acuminate), the petiole of larger leaves winged and poorly defined, 0.3–2.5 cm long, sometimes absent. Flowers solitary, axillary, oriented horizontally; peduncles absent; pedicels 30–90 mm and erect in flower, (30) 40.5–80 (110) mm long and deflexed in fruit, sparsely to moderately pubescent with spreading to appressed-retrorse trichomes; calyx 2.5–4.5 mm long, (2.5) 3.5–5.5 (6.5) mm in diameter, obconic to campanulate glabrous to moderately pubescent, the margin truncate, with 10 linear, reflexed appendages 3–9 (11) mm long emerging ca. 0.5–1 mm below calyx rim; fruiting calyx enlarged, (1.5) 2–4 (6) mm long, 5–12.5 (14) mm in diameter, the appendages 3–11 mm long, reflexed, often broken; corolla 1.1–2.7 cm long (2.1–5.3 cm in diameter), rotate in orientation, mostly entire in outline (with shallow notches), with abundant interpetalar tissue, lilac, with maroon to purple stripes along the major veins adaxially, green near the major veins abaxially, usually glabrous; stamens unequal, straight, the filaments of three lengths, the two shortest filaments 1(0.5) 1–3.5 (4.25) mm long, the two medium filaments 1–4.5 (5.5) mm long, the one long filament (2) 3–7 (8) mm long, the length of the long filament nearly always 1.8–3 times that of medium filaments (rarely 1.5–1.8 times), glabrous, the anthers (3) 4–6.25 (8) mm long, lanceolate to oblong, free of one another, yellow, glabrous, poricidal at the tips, the pores linear to ovate, usually dehiscing distally or toward the style, not opening into longitudinal slits; pollen grains dicolporate with remnant third pore; pistil with glabrous ovary, the style 9–12 (13) mm long, linear, straight to slightly curved, glabrous, the stigma round to weakly bilobed (in Oaxaca) to very bilobed (in Guatemala). Fruit a berry, remaining attached to calyx at maturity, pendent, 14–39 mm long, (7) 9–22 mm in diameter, ovoid to conic, the exocarp dark purple to rose-colored, glabrous, the mesocarp rose-colored or dark purple, soft and juicy, lacking sclerotic granules, the placental area light purple and powdery. Seeds (8) 30–80 (102) per fruit, 2.9–4.1 × 2.5–3.9 mm, not compressed, depressed obovate, ridged and blistered along one side, black, the surface reticulum rough in texture with loose serpentine pattern and deep luminae.</p></tp:treatment-sec><tp:treatment-sec sec-type="Chromosome number" id="SECID0EZMFK"><title>Chromosome number.</title><p>2n = 24 from <italic>Dean 271, 295</italic> (<xref ref-type="bibr" rid="B38">Dean 2004</xref>)</p></tp:treatment-sec><tp:treatment-sec sec-type="distribution" id="SECID0EFNFK"><title>Distribution and habitat.</title><p>Mexico (Chiapas, Guanajuato, Oaxaca, Puebla, Querétaro, San Luis Potosí) and Guatemala (Baja Verapaz, Huehuetenango, Totonicapán), in oak or oak/pine forest (that may be intermixed with palms, <italic><tp:taxon-name><tp:taxon-name-part taxon-name-part-type="genus" reg="Juniperus">Juniperus</tp:taxon-name-part></tp:taxon-name></italic> or <italic><tp:taxon-name><tp:taxon-name-part taxon-name-part-type="genus" reg="Yucca">Yucca</tp:taxon-name-part></tp:taxon-name></italic>) or in xerophilous scrub in southern Mexico, on slopes, in drainages, in canyons, along paths, and in agricultural fields, on limestone soils, 755–3000 m in elevation (Fig. <xref ref-type="fig" rid="F29">29</xref>).</p><fig id="F29" position="float" orientation="portrait"><object-id xmlns:xlink="http://www.w3.org/1999/xlink" content-type="doi" xlink:type="simple">10.3897/phytokeys.168.51904.figure29</object-id><label>Figure 29.</label><caption><p>Map of geographic distribution of <italic><tp:taxon-name><tp:taxon-name-part taxon-name-part-type="genus" reg="Lycianthes">L.</tp:taxon-name-part> <tp:taxon-name-part taxon-name-part-type="species" reg="ciliolata">ciliolata</tp:taxon-name-part></tp:taxon-name></italic> based on herbarium specimen data.</p></caption><graphic xmlns:xlink="http://www.w3.org/1999/xlink" xlink:href="phytokeys-168-001-g029.jpg" position="float" orientation="portrait" xlink:type="simple" id="oo_480041.jpg"><uri content-type="original_file" xlink:type="simple">https://binary.pensoft.net/fig/480041</uri></graphic></fig></tp:treatment-sec><tp:treatment-sec sec-type="phenology" id="SECID0EVOFK"><title>Phenology.</title><p>Flowering specimens have been collected June to October, depending on region. Specimens with mature fruits have been collected between September and November. The first author observed in the field that the corollas are open in the very early morning and closed by late morning. The pollen has a sweet scent. Solitary bees in the genera <italic><tp:taxon-name><tp:taxon-name-part taxon-name-part-type="genus" reg="Thygator">Thygator</tp:taxon-name-part></tp:taxon-name></italic> and <italic><tp:taxon-name><tp:taxon-name-part taxon-name-part-type="genus" reg="Pseudoaugochloropsis">Pseudoaugochloropsis</tp:taxon-name-part></tp:taxon-name></italic> visit this species (<xref ref-type="bibr" rid="B37">Dean 2001</xref>).</p></tp:treatment-sec><tp:treatment-sec sec-type="Common names and uses" id="SECID0ENPFK"><title>Common names and uses.</title><p>Mexico. Hoh, yich hoh, yichjoj, tintolón, ma’ ‘u’ dsea nuu jgiaa, u dsea niquia, yich balam, guì in-dèm, ngûd-dèm, guizh-dam, kuan xille bekue, campanilla, chichi de vaca, chichi de perro, chichi de venado, binduchi, binduchito, rshtisti katya, tronchichi, tonchicho, manzanillo del campo, shashasto, la pera, chile de ratón. People eat the fruits of this species in the states of Puebla, Oaxaca, and Chiapas. The edible fruits are gathered from wild plants, often from plants growing as volunteers in agricultural fields (<xref ref-type="bibr" rid="B38">Dean 2004</xref>).</p></tp:treatment-sec><tp:treatment-sec sec-type="Preliminary conservation status" id="SECID0EXPFK"><title>Preliminary conservation status.</title><p><italic><tp:taxon-name><tp:taxon-name-part taxon-name-part-type="genus" reg="Lycianthes">Lycianthes</tp:taxon-name-part> <tp:taxon-name-part taxon-name-part-type="species" reg="ciliolata">ciliolata</tp:taxon-name-part></tp:taxon-name></italic> is a widespread species ranging from central Mexico to Guatemala represented by 117 collections and occurring in six protected areas. <xref ref-type="bibr" rid="B3">Anguiano-Constante et al. (2018)</xref> provided a preliminary conservation assessment of Least Concern (<abbrev xmlns:xlink="http://www.w3.org/1999/xlink" xlink:title="Least Concern" id="ABBRID0EMQFK" xlink:type="simple">LC</abbrev>).</p></tp:treatment-sec><tp:treatment-sec sec-type="discussion" id="SECID0EQQFK"><title>Discussion.</title><p><italic><tp:taxon-name><tp:taxon-name-part taxon-name-part-type="genus" reg="Lycianthes">Lycianthes</tp:taxon-name-part> <tp:taxon-name-part taxon-name-part-type="species" reg="ciliolata">ciliolata</tp:taxon-name-part></tp:taxon-name></italic> is similar to <italic><tp:taxon-name><tp:taxon-name-part taxon-name-part-type="genus" reg="Lycianthes">L.</tp:taxon-name-part> <tp:taxon-name-part taxon-name-part-type="species" reg="rzedowskii">rzedowskii</tp:taxon-name-part></tp:taxon-name></italic> and <italic><tp:taxon-name><tp:taxon-name-part taxon-name-part-type="genus" reg="Lycianthes">L.</tp:taxon-name-part> <tp:taxon-name-part taxon-name-part-type="species" reg="acapulcensis">acapulcensis</tp:taxon-name-part></tp:taxon-name></italic>. It differs from those species in having lilac rather than white corollas (or the very pale lilac sometimes found in <italic><tp:taxon-name><tp:taxon-name-part taxon-name-part-type="genus" reg="Lycianthes">L.</tp:taxon-name-part> <tp:taxon-name-part taxon-name-part-type="species" reg="rzedowskii">rzedowskii</tp:taxon-name-part></tp:taxon-name></italic>). The pattern of filament lengths can also be useful in separating it from <italic><tp:taxon-name><tp:taxon-name-part taxon-name-part-type="genus" reg="Lycianthes">L.</tp:taxon-name-part> <tp:taxon-name-part taxon-name-part-type="species" reg="rzedowskii">rzedowskii</tp:taxon-name-part></tp:taxon-name></italic>. In <italic><tp:taxon-name><tp:taxon-name-part taxon-name-part-type="genus" reg="Lycianthes">L.</tp:taxon-name-part> <tp:taxon-name-part taxon-name-part-type="species" reg="ciliolata">ciliolata</tp:taxon-name-part></tp:taxon-name></italic> the longest stamen filament is often more than twice as long as the medium-short filaments, while in <italic><tp:taxon-name><tp:taxon-name-part taxon-name-part-type="genus" reg="Lycianthes">L.</tp:taxon-name-part> <tp:taxon-name-part taxon-name-part-type="species" reg="rzedowskii">rzedowskii</tp:taxon-name-part></tp:taxon-name></italic> the longest stamen filament is less than twice as long as the medium-short filaments. The lengths of the pedicels of the youngest mature flowers relative to their subtending leaves is often a useful character for separating <italic><tp:taxon-name><tp:taxon-name-part taxon-name-part-type="genus" reg="Lycianthes">L.</tp:taxon-name-part> <tp:taxon-name-part taxon-name-part-type="species" reg="ciliolata">ciliolata</tp:taxon-name-part></tp:taxon-name></italic> from <italic><tp:taxon-name><tp:taxon-name-part taxon-name-part-type="genus" reg="Lycianthes">L.</tp:taxon-name-part> <tp:taxon-name-part taxon-name-part-type="species" reg="acapulcensis">acapulcensis</tp:taxon-name-part></tp:taxon-name></italic>. In the latter, the length of those pedicels is usually less than that of the subtending leaves, while in <italic><tp:taxon-name><tp:taxon-name-part taxon-name-part-type="genus" reg="Lycianthes">L.</tp:taxon-name-part> <tp:taxon-name-part taxon-name-part-type="species" reg="ciliolata">ciliolata</tp:taxon-name-part></tp:taxon-name></italic> the length of the pedicels generally exceeds that of the leaves (<xref ref-type="bibr" rid="B38">Dean 2004</xref>).</p></tp:treatment-sec><tp:treatment-sec sec-type="material" id="SECID0EIUFK"><title>Representative specimens examined.</title><p><bold>Guatemala. Baja Verapaz</bold>: Patal, 1600 m, <italic>H. von Tuerkheim 2317</italic> (W, BR, E, F , G, MO, NY, US). <bold>Huehuetenango</bold>: Cerro Pixpix, above San Ildefonso, Ixtahuacan, [<named-content xmlns:xlink="http://www.w3.org/1999/xlink" content-type="dwc:verbatimCoordinates" xlink:type="simple"><named-content content-type="geo-json" specific-use="{&#34;type&#34;:&#34;Point&#34;,&#34;coordinates&#34;:[-91.811600,15.467500]}" id="NCID0EXUFK" xlink:type="simple">15.4675, -91.8116</named-content></named-content>], 1600–200 m, 15 Aug 1942, <italic>J.A. Steyermark 50597</italic> (NY no #). <bold>Totonicapán</bold>: Cerro María Tecum, Sierra Madre Mountains, 10–20 km east of Totonicapán, [<named-content xmlns:xlink="http://www.w3.org/1999/xlink" content-type="dwc:verbatimCoordinates" xlink:type="simple"><named-content content-type="geo-json" specific-use="{&#34;type&#34;:&#34;Point&#34;,&#34;coordinates&#34;:[-91.263600,14.895900]}" id="NCID0EDVFK" xlink:type="simple">14.8959, -91.2636</named-content></named-content>], 3100–3400 m, 16 Dec 1962, <italic>L.O. Williams 23156</italic> (MO). <bold>Mexico. Chiapas</bold>: Col. Carrizal, 700 m al oriente de la Escuela, <named-content xmlns:xlink="http://www.w3.org/1999/xlink" content-type="dwc:verbatimCoordinates" xlink:type="simple"><named-content content-type="geo-json" specific-use="{&#34;type&#34;:&#34;Point&#34;,&#34;coordinates&#34;:[-92.697500,16.657500]}" id="NCID0EPVFK" xlink:type="simple">16.6575, -92.6975</named-content></named-content>, 2250 m, 6 Jun 1995, <italic>H. Mejía 429</italic> (XAL). <bold>Guanajuato</bold>: Rancho Beltrán, 10 km al oeste de Xichu, [<named-content xmlns:xlink="http://www.w3.org/1999/xlink" content-type="dwc:verbatimCoordinates" xlink:type="simple"><named-content content-type="geo-json" specific-use="{&#34;type&#34;:&#34;Point&#34;,&#34;coordinates&#34;:[-100.098700,21.316400]}" id="NCID0E2VFK" xlink:type="simple">21.3164, -100.0987</named-content></named-content>], 2000 m, 9 Dec 1990, <italic>E. Ventura 6473</italic> (XAL). <bold>Oaxaca</bold>: Santa María Jaltianguis, [<named-content xmlns:xlink="http://www.w3.org/1999/xlink" content-type="dwc:verbatimCoordinates" xlink:type="simple"><named-content content-type="geo-json" specific-use="{&#34;type&#34;:&#34;Point&#34;,&#34;coordinates&#34;:[-96.528200,17.361000]}" id="NCID0EHWFK" xlink:type="simple">17.361, -96.5282</named-content></named-content>], 7200 ft, 20 Oct 1991, <italic>E. Dean 295</italic> (DAV, IEB, MEXU). <bold>Puebla</bold>: hills to the SW of the city of Tehuacán, up dirt road near El Riego, [<named-content xmlns:xlink="http://www.w3.org/1999/xlink" content-type="dwc:verbatimCoordinates" xlink:type="simple"><named-content content-type="geo-json" specific-use="{&#34;type&#34;:&#34;Point&#34;,&#34;coordinates&#34;:[-97.423500,18.443300]}" id="NCID0ETWFK" xlink:type="simple">18.4433, -97.4235</named-content></named-content>], 1677 m, 27 Sep 1991, <italic>E. Dean 272</italic> (DAV). <bold>San Luis Potosí</bold>: Los Aguajitos, 11 km al NE de Guadalcázar, hacia Pozo de Acuña, <named-content xmlns:xlink="http://www.w3.org/1999/xlink" content-type="dwc:verbatimCoordinates" xlink:type="simple"><named-content content-type="geo-json" specific-use="{&#34;type&#34;:&#34;Point&#34;,&#34;coordinates&#34;:[-100.316700,22.625000]}" id="NCID0E6WFK" xlink:type="simple">22.625, -100.3167</named-content></named-content>, 2000 m, 17 Nov 1996, <italic>R. Torres C. 14874</italic> (MEXU).</p></tp:treatment-sec><ref-list><ref id="B38"><mixed-citation xmlns:xlink="http://www.w3.org/1999/xlink" xlink:type="simple"><person-group><name name-style="western"><surname>Dean</surname><given-names>E</given-names></name></person-group> (<year>2004</year>) <article-title>A taxonomic revision of <italic><tp:taxon-name><tp:taxon-name-part taxon-name-part-type="genus">Lycianthes</tp:taxon-name-part></tp:taxon-name></italic> series <italic><tp:taxon-name><tp:taxon-name-part taxon-name-part-type="series">Meizonodontae</tp:taxon-name-part></tp:taxon-name></italic> (<tp:taxon-name><tp:taxon-name-part taxon-name-part-type="family">Solanaceae</tp:taxon-name-part></tp:taxon-name>).</article-title><source>Botanical Journal of the Linnean Society</source><volume>145</volume>(<issue>4</issue>): <fpage>385</fpage>–<lpage>424</lpage>. <ext-link xlink:type="simple" ext-link-type="doi" xlink:href="10.1111/j.1095-8339.2004.00296.x">https://doi.org/10.1111/j.1095-8339.2004.00296.x</ext-link></mixed-citation></ref><ref id="B37"><mixed-citation xmlns:xlink="http://www.w3.org/1999/xlink" xlink:type="simple"><person-group><name name-style="western"><surname>Dean</surname><given-names>E</given-names></name></person-group> (<year>2001</year>) <article-title>The post-anthesis floral biology of <italic><tp:taxon-name><tp:taxon-name-part taxon-name-part-type="genus">Lycianthes</tp:taxon-name-part></tp:taxon-name></italic> series <italic><tp:taxon-name><tp:taxon-name-part taxon-name-part-type="series">Meizonodontae</tp:taxon-name-part></tp:taxon-name></italic> (<tp:taxon-name><tp:taxon-name-part taxon-name-part-type="family">Solanaceae</tp:taxon-name-part></tp:taxon-name>): variation in filament elongation, anther dehiscence, floral movement, and corolla growth.</article-title> In: <person-group><name name-style="western"><surname>van den Berg</surname><given-names>R</given-names></name><name name-style="western"><surname>Barendse</surname><given-names>G</given-names></name><name name-style="western"><surname>van der Weerden</surname><given-names>G</given-names></name><name name-style="western"><surname>Maríani</surname><given-names>C</given-names></name></person-group> (<role>Eds</role>) <issue-title>Solanaceae V, Advances in Taxonomy and Utilization.</issue-title><source>Nijmegen University Press, Nijmegen, The Netherlands</source>, <fpage>137</fpage>–<lpage>151</lpage>.</mixed-citation></ref><ref id="B3"><mixed-citation xmlns:xlink="http://www.w3.org/1999/xlink" xlink:type="simple"><person-group><name name-style="western"><surname>Anguiano-Constante</surname><given-names>MA</given-names></name><name name-style="western"><surname>Munguía-Lino</surname><given-names>G</given-names></name><name name-style="western"><surname>Ortiz</surname><given-names>E</given-names></name><name name-style="western"><surname>Villaseñor</surname><given-names>JL</given-names></name><name name-style="western"><surname>Rodríguez</surname><given-names>A</given-names></name></person-group> (<year>2018</year>) <article-title>Riqueza, distribución geográfica y conservación de <italic><tp:taxon-name><tp:taxon-name-part taxon-name-part-type="genus">Lycianthes</tp:taxon-name-part></tp:taxon-name></italic> serie <italic><tp:taxon-name><tp:taxon-name-part taxon-name-part-type="genus">Meizonodontae</tp:taxon-name-part></tp:taxon-name></italic> (<tp:taxon-name><tp:taxon-name-part taxon-name-part-type="tribe">Capsiceae</tp:taxon-name-part></tp:taxon-name>, <tp:taxon-name><tp:taxon-name-part taxon-name-part-type="family">Solanaceae</tp:taxon-name-part></tp:taxon-name>).</article-title><source>Revista Mexicana de Biodiversidad</source><volume>89</volume>(<issue>2</issue>): <fpage>516</fpage>–<lpage>529</lpage>. <ext-link xlink:type="simple" ext-link-type="doi" xlink:href="10.22201/ib.20078706e.2018.2.2340">https://doi.org/10.22201/ib.20078706e.2018.2.2340</ext-link></mixed-citation></ref></ref-list></tp:taxon-treatment>
