# Supplementary material for: The genus Lycianthes (Solanaceae, Capsiceae) in Mexico and Guatemala
Source: PhytoKeys. 2020 Nov 27;168:1–333. doi: 10.3897/phytokeys.168.51904 (PMC7718216; doi:10.3897/phytokeys.168.51904)
Supplement: XML Treatment for Lycianthes cuchumatanensis [file phytokeys.168.51904-treatment16.xml]

<!DOCTYPE tp:taxon-treatment
  PUBLIC "-//TaxonX//DTD Taxonomic Treatment Publishing DTD v0 20100105//EN" "tax-treatment-NSO.dtd">
<tp:taxon-treatment xmlns:tp="http://www.plazi.org/taxpub"><tp:treatment-meta><kwd-group><label>Taxon classification</label><kwd><named-content xmlns:xlink="http://www.w3.org/1999/xlink" content-type="kingdom">Plantae</named-content></kwd></kwd-group><mixed-citation publication-type="journal"><person-group><name><surname>Dean</surname><given-names>Ellen</given-names></name><name><surname>Poore</surname><given-names>Jennifer</given-names></name><name><surname>Anguiano-Constante</surname><given-names>Marco Antonio</given-names></name><name><surname>Nee</surname><given-names>Michael H.</given-names></name><name><surname>Kang</surname><given-names>Hannah</given-names></name><name><surname>Starbuck</surname><given-names>Thomas</given-names></name><name><surname>Rodrígues</surname><given-names>Annamarie</given-names></name><name><surname>Conner</surname><given-names>Matthew</given-names></name></person-group><article-title>The genus <italic><tp:taxon-name><tp:taxon-name-part taxon-name-part-type="genus" reg="Lycianthes">Lycianthes</tp:taxon-name-part></tp:taxon-name></italic> (<tp:taxon-name><tp:taxon-name-part taxon-name-part-type="family">Solanaceae</tp:taxon-name-part></tp:taxon-name>, <tp:taxon-name><tp:taxon-name-part taxon-name-part-type="tribe">Capsiceae</tp:taxon-name-part></tp:taxon-name>) in Mexico and Guatemala</article-title><source>PhytoKeys</source><day>27</day><month>11</month><year>2020</year><volume>168</volume><fpage>1</fpage><lpage>333</lpage><pub-id pub-id-type="doi">10.3897/phytokeys.168.51904</pub-id></mixed-citation></tp:treatment-meta><tp:nomenclature><label>13</label><tp:taxon-name>
              <tp:taxon-name-part taxon-name-part-type="genus" reg="Lycianthes">Lycianthes</tp:taxon-name-part>
              <tp:taxon-name-part taxon-name-part-type="species" reg="cuchumatanensis">cuchumatanensis</tp:taxon-name-part>
            </tp:taxon-name><tp:taxon-authority>J.L.Gentry, Phytologia 26: 273. 1973</tp:taxon-authority><xref ref-type="fig" rid="F32">Fig. 32</xref></tp:nomenclature><tp:treatment-sec sec-type="material" id="SECID0EUDGK"><title>Type.</title><p>Guatemala: Huehuetenango: between Xoxlac and Nucapuxlac, Sierra de los Cuchumatanes, 1600–2500 m, 17 Jul 1942, <italic>J.A. Steyermark 48925</italic> (holotype: F [0072907F, acc. # 1188543]; isotype: A [00934886]).</p><fig id="F32" position="float" orientation="portrait"><object-id xmlns:xlink="http://www.w3.org/1999/xlink" content-type="doi" xlink:type="simple">10.3897/phytokeys.168.51904.figure32</object-id><label>Figure 32.</label><caption><p>Image of holotype of <italic><tp:taxon-name><tp:taxon-name-part taxon-name-part-type="genus" reg="Lycianthes">L.</tp:taxon-name-part> <tp:taxon-name-part taxon-name-part-type="species" reg="cuchumatanensis">cuchumatanensis</tp:taxon-name-part></tp:taxon-name></italic>, <italic>Steyermark 48925</italic> (F). Specimen used with permission from the Field Museum of Natural History.</p></caption><graphic xmlns:xlink="http://www.w3.org/1999/xlink" xlink:href="phytokeys-168-001-g032.jpg" position="float" orientation="portrait" xlink:type="simple" id="oo_480044.jpg"><uri content-type="original_file" xlink:type="simple">https://binary.pensoft.net/fig/480044</uri></graphic></fig></tp:treatment-sec><tp:treatment-sec sec-type="description" id="SECID0EWEGK"><title>Description.</title><p>Scandent shrub to vine, height unknown. Indument of pale yellow to reddish-brown, uniseriate, multicellular, sessile to stalked, multangulate stellate to geminate stellate (multistoried), eglandular, spreading trichomes, 0.25–1 mm long, 0.5–1 mm in diameter, the rays 5–8 per whorl, straight, not rebranched. Stems pale green (drying tan) when young, sparsely to densely pubescent (the surface often obscured), not compressed when dried in a plant press, becoming brown and woody with age; upper sympodial branching points monochasial and dichasial, the branching divaricate (diverging at wide angles). Leaves simple, the leaves of the upper sympodia rarely paired and unequal in size, the blades of the larger ones 5–10 × 2–3.5 cm, the blades of the smaller ones 2–3 × 0.5–1.5 cm, ovate, obovate, lanceolate, or elliptic, subcoriaceous to coriaceous, adaxially sparsely to moderately pubescent (with trichomes concentrated along the veins), abaxially moderately to densely pubescent (with leaf surface sometimes obscured by pubescence), the base cuneate, the margin entire, usually irregularly undulate, the apex acute to acuminate, the petiole 0.5–1.2 cm long, the larger leaf blades with 3–5 primary veins on each side of the midvein. Flowers usually in groups of 2–4, axillary, erect; peduncles absent; pedicels 10–14 mm long and erect in flower, to 15 mm long and erect in fruit, densely pubescent (the surface often obscured); calyx 2.5–3.5 mm long, 2.5–3.5 mm in diameter, campanulate, densely pubescent (the surface usually obscured), the margin truncate, prominent, undulate, scarious (sometimes torn), with 10 obovate, spreading appendages 1–1.5 mm long emerging 1–2 mm below the calyx rim; fruiting calyx slightly enlarged, bowl-shaped, sometimes splitting, 2.5–3 mm long, 4–5 mm in diameter, the appendages to 2 mm long, spreading to reflexing; corolla 0.7–1.1 cm long, open orientation unknown, stellate in outline, divided 1/2 of the way to the base, with scant interpetalar tissue, adaxially purple, glabrous, abaxially densely pubescent on the lobes; stamens equal, straight, the filaments ca. 1 mm long, glabrous, the anthers 3–3.5 mm long, elliptic, free of one another, color uncertain, sparsely pubescent with scattered trichomes, poricidal at the tips, the pores ovate, dehiscing distally, not opening into longitudinal slits; pistil with glabrous ovary, the style 6–7 mm long, linear, straight, glabrous, the stigma capitate. Fruit a berry, ca. 7 mm long, 7 mm in diameter, color unknown, glabrous, lacking sclerotic granules. Seeds number per fruit and seed details unknown, ca. 2.5–3 mm long.</p></tp:treatment-sec><tp:treatment-sec sec-type="Chromosome number" id="SECID0E2EGK"><title>Chromosome number.</title><p>Unknown.</p></tp:treatment-sec><tp:treatment-sec sec-type="distribution" id="SECID0EAFGK"><title>Distribution and habitat.</title><p>Guatemala (Alta Verapaz, Huehuetenango), 1500–2600 m in elevation. Nothing is known about the habitat where this species grows, but it may be cloud forest (Fig. <xref ref-type="fig" rid="F33">33</xref>).</p><fig id="F33" position="float" orientation="portrait"><object-id xmlns:xlink="http://www.w3.org/1999/xlink" content-type="doi" xlink:type="simple">10.3897/phytokeys.168.51904.figure33</object-id><label>Figure 33.</label><caption><p>Map of geographic distribution of <italic><tp:taxon-name><tp:taxon-name-part taxon-name-part-type="genus" reg="Lycianthes">L.</tp:taxon-name-part> <tp:taxon-name-part taxon-name-part-type="species" reg="cuchumatanensis">cuchumatanensis</tp:taxon-name-part></tp:taxon-name></italic> based on herbarium specimen data.</p></caption><graphic xmlns:xlink="http://www.w3.org/1999/xlink" xlink:href="phytokeys-168-001-g033.jpg" position="float" orientation="portrait" xlink:type="simple" id="oo_480045.jpg"><uri content-type="original_file" xlink:type="simple">https://binary.pensoft.net/fig/480045</uri></graphic></fig></tp:treatment-sec><tp:treatment-sec sec-type="Common names and uses" id="SECID0ECGGK"><title>Common names and uses.</title><p>None known.</p></tp:treatment-sec><tp:treatment-sec sec-type="phenology" id="SECID0EHGGK"><title>Phenology.</title><p>Flowering specimens have been collected in July and August, and fruiting specimens have been collected in July. Very little is known about this species. The corollas are closed on the few specimens that exist of this species, indicating that the corollas have diurnal movements, but the timing is unknown.</p></tp:treatment-sec><tp:treatment-sec sec-type="Preliminary conservation status" id="SECID0EMGGK"><title>Preliminary conservation status.</title><p><italic><tp:taxon-name><tp:taxon-name-part taxon-name-part-type="genus" reg="Lycianthes">Lycianthes</tp:taxon-name-part> <tp:taxon-name-part taxon-name-part-type="species" reg="cuchumatanensis">cuchumatanensis</tp:taxon-name-part></tp:taxon-name></italic> is a rarely collected species of Guatemala, represented by only three collections, all outside of protected areas. The <abbrev xmlns:xlink="http://www.w3.org/1999/xlink" xlink:title="Extent of Occurrence" id="ABBRID0E4GGK" xlink:type="simple">EOO</abbrev> is 773.642 km<sup>2</sup>, and the <abbrev xmlns:xlink="http://www.w3.org/1999/xlink" xlink:title="Area of Occupancy" id="ABBRID0EDHGK" xlink:type="simple">AOO</abbrev> is 12 km<sup>2</sup>. Based on the <xref ref-type="bibr" rid="B67">IUCN (2019)</xref> criteria, the preliminary assessment category is Critically Endangered (<abbrev xmlns:xlink="http://www.w3.org/1999/xlink" xlink:title="Critically Endangered" id="ABBRID0ENHGK" xlink:type="simple">CR</abbrev>).</p></tp:treatment-sec><tp:treatment-sec sec-type="discussion" id="SECID0ERHGK"><title>Discussion.</title><p>Although <xref ref-type="bibr" rid="B54">Gentry (1973)</xref> thought <italic><tp:taxon-name><tp:taxon-name-part taxon-name-part-type="genus" reg="Lycianthes">Lycianthes</tp:taxon-name-part> <tp:taxon-name-part taxon-name-part-type="species" reg="cuchumatanensis">cuchumatanensis</tp:taxon-name-part></tp:taxon-name></italic> to be a close relative of <italic><tp:taxon-name><tp:taxon-name-part taxon-name-part-type="genus" reg="Lycianthes">L.</tp:taxon-name-part> <tp:taxon-name-part taxon-name-part-type="species" reg="limitanea">limitanea</tp:taxon-name-part></tp:taxon-name></italic>, <italic><tp:taxon-name><tp:taxon-name-part taxon-name-part-type="genus" reg="Lycianthes">L.</tp:taxon-name-part> <tp:taxon-name-part taxon-name-part-type="species" reg="cuchumatanensis">cuchumatanensis</tp:taxon-name-part></tp:taxon-name></italic> does not resemble <italic><tp:taxon-name><tp:taxon-name-part taxon-name-part-type="genus" reg="Lycianthes">L.</tp:taxon-name-part> <tp:taxon-name-part taxon-name-part-type="species" reg="limitanea">limitanea</tp:taxon-name-part></tp:taxon-name></italic>. It is very similar to <italic><tp:taxon-name><tp:taxon-name-part taxon-name-part-type="genus" reg="Lycianthes">L.</tp:taxon-name-part> <tp:taxon-name-part taxon-name-part-type="species" reg="sideroxyloides">sideroxyloides</tp:taxon-name-part></tp:taxon-name></italic> in its pubescence, branching pattern, solitary leaves, stellate corollas, and equal stamens. It differs from that species in having leaf blades that are usually chartaceous to thick chartaceous, rather than coriaceous, have more rounded bases (rather than cuneate), and have less dense pubescence on the abaxial side. <italic><tp:taxon-name><tp:taxon-name-part taxon-name-part-type="genus" reg="Lycianthes">Lycianthes</tp:taxon-name-part> <tp:taxon-name-part taxon-name-part-type="species" reg="sideroxyloides">sideroxyloides</tp:taxon-name-part></tp:taxon-name></italic> also has a smaller seed size (1.5–2 mm long) than that cited in the protologue for <italic><tp:taxon-name><tp:taxon-name-part taxon-name-part-type="genus" reg="Lycianthes">L.</tp:taxon-name-part> <tp:taxon-name-part taxon-name-part-type="species" reg="cuchumatanensis">cuchumatanensis</tp:taxon-name-part></tp:taxon-name></italic> (<xref ref-type="bibr" rid="B54">Gentry 1973</xref>). The paratype cited by Gentry in the protologue (<italic>Steyermark 48625</italic>) differs from the holotype in having less dense pubescence and leaf blades that are thinner in texture. Further field work is necessary to locate extant populations at the type locality of <italic><tp:taxon-name><tp:taxon-name-part taxon-name-part-type="genus" reg="Lycianthes">L.</tp:taxon-name-part> <tp:taxon-name-part taxon-name-part-type="species" reg="cuchumatanensis">cuchumatanensis</tp:taxon-name-part></tp:taxon-name></italic> to determine if it is conspecific with <italic><tp:taxon-name><tp:taxon-name-part taxon-name-part-type="genus" reg="Lycianthes">L.</tp:taxon-name-part> <tp:taxon-name-part taxon-name-part-type="species" reg="sideroxyloides">sideroxyloides</tp:taxon-name-part></tp:taxon-name></italic>. The name <italic><tp:taxon-name><tp:taxon-name-part taxon-name-part-type="genus" reg="Lycianthes">Lycianthes</tp:taxon-name-part> <tp:taxon-name-part taxon-name-part-type="species" reg="cuchumatanensis">cuchumatanensis</tp:taxon-name-part></tp:taxon-name></italic> has been misapplied to <italic><tp:taxon-name><tp:taxon-name-part taxon-name-part-type="genus" reg="Lycianthes">L.</tp:taxon-name-part> <tp:taxon-name-part taxon-name-part-type="species" reg="breedlovei">breedlovei</tp:taxon-name-part></tp:taxon-name></italic> and <italic><tp:taxon-name><tp:taxon-name-part taxon-name-part-type="genus" reg="Lycianthes">L.</tp:taxon-name-part> <tp:taxon-name-part taxon-name-part-type="species" reg="fredyclaudiae">fredyclaudiae</tp:taxon-name-part></tp:taxon-name></italic> (<xref ref-type="bibr" rid="B41">Dean et al. 2019a</xref>).</p></tp:treatment-sec><tp:treatment-sec sec-type="material" id="SECID0EJMGK"><title>Representative specimens examined.</title><p><bold>Guatemala. Alta Verapaz</bold>: Mpio. San Juan Chamelco, Chicacnab, La Laguna, <named-content xmlns:xlink="http://www.w3.org/1999/xlink" content-type="dwc:verbatimCoordinates" xlink:type="simple"><named-content content-type="geo-json" specific-use="{&#34;type&#34;:&#34;Point&#34;,&#34;coordinates&#34;:[-90.163900,15.384400]}" id="NCID0EUMGK" xlink:type="simple">15.3844, -90.1639</named-content></named-content>, 2300 m, 4 Aug 1998, <italic>M. Robles 124</italic> (MSB). <bold>Huehuetenango</bold>: Cerro Huitz between Mimanhuitz and Yulhuitz, Sierra de los Cuchumatanes, [<named-content xmlns:xlink="http://www.w3.org/1999/xlink" content-type="dwc:verbatimCoordinates" xlink:type="simple"><named-content content-type="geo-json" specific-use="{&#34;type&#34;:&#34;Point&#34;,&#34;coordinates&#34;:[-91.324400,15.855000]}" id="NCID0EANGK" xlink:type="simple">15.8550, -91.3244</named-content></named-content>] 1500–2600 m, 14 Jul 1942, <italic>J.A. Steyermark 48617</italic> (G).</p></tp:treatment-sec><ref-list><ref id="B67"><mixed-citation xmlns:xlink="http://www.w3.org/1999/xlink" xlink:type="simple"><institution xlink:type="simple">IUCN</institution> [Standards, Petitions Subcommittee] (<year>2019</year>) Guidelines for using the IUCN red list categories and criteria. version 12. Prepared by the Standards and Petitions Subcommittee in February 2019. <ext-link xlink:type="simple" ext-link-type="uri" xlink:href="http://jr.iucnredlist.org/documents/redlistGuidelines">http://jr.iucnredlist.org/documents/redlistGuidelines</ext-link> [accessed December 10, 2019]</mixed-citation></ref><ref id="B54"><mixed-citation xmlns:xlink="http://www.w3.org/1999/xlink" xlink:type="simple"><person-group><name name-style="western"><surname>Gentry</surname><given-names>Jr JL</given-names></name></person-group> (<year>1973</year>) <article-title>Studies in Mexican and Central American <tp:taxon-name><tp:taxon-name-part taxon-name-part-type="family">Solanaceae</tp:taxon-name-part></tp:taxon-name>.</article-title><source>Phytologia</source><volume>26</volume>: <fpage>265</fpage>–<lpage>278</lpage>. <ext-link xlink:type="simple" ext-link-type="doi" xlink:href="10.5962/bhl.part.13724">https://doi.org/10.5962/bhl.part.13724</ext-link></mixed-citation></ref><ref id="B41"><mixed-citation xmlns:xlink="http://www.w3.org/1999/xlink" xlink:type="simple"><person-group><name name-style="western"><surname>Dean</surname><given-names>E</given-names></name><name name-style="western"><surname>Archila</surname><given-names>F</given-names></name><name name-style="western"><surname>Poore</surname><given-names>J</given-names></name><name name-style="western"><surname>Kang</surname><given-names>H</given-names></name><name name-style="western"><surname>Anguiano-Constante</surname><given-names>MA</given-names></name><name name-style="western"><surname>Starbuck</surname><given-names>T</given-names></name><name name-style="western"><surname>Rodríguez</surname><given-names>A</given-names></name></person-group> (<year>2019a</year>) <article-title>Two new species of <italic><tp:taxon-name><tp:taxon-name-part taxon-name-part-type="genus">Lycianthes</tp:taxon-name-part></tp:taxon-name></italic> (<tp:taxon-name><tp:taxon-name-part taxon-name-part-type="tribe">Capsiceae</tp:taxon-name-part></tp:taxon-name>, <tp:taxon-name><tp:taxon-name-part taxon-name-part-type="family">Solanaceae</tp:taxon-name-part></tp:taxon-name>) from Mexico and Guatemala.</article-title><source>Phytotaxa</source><volume>409</volume>(<issue>5</issue>): <fpage>261</fpage>–<lpage>272</lpage>. <ext-link xlink:type="simple" ext-link-type="doi" xlink:href="10.11646/phytotaxa.409.5.2">https://doi.org/10.11646/phytotaxa.409.5.2</ext-link></mixed-citation></ref></ref-list></tp:taxon-treatment>
