# Supplementary material for: The genus Lycianthes (Solanaceae, Capsiceae) in Mexico and Guatemala
Source: PhytoKeys. 2020 Nov 27;168:1–333. doi: 10.3897/phytokeys.168.51904 (PMC7718216; doi:10.3897/phytokeys.168.51904)
Supplement: XML Treatment for Lycianthes geminiflora [file phytokeys.168.51904-treatment19.xml]

<!DOCTYPE tp:taxon-treatment
  PUBLIC "-//TaxonX//DTD Taxonomic Treatment Publishing DTD v0 20100105//EN" "tax-treatment-NSO.dtd">
<tp:taxon-treatment xmlns:tp="http://www.plazi.org/taxpub"><tp:treatment-meta><kwd-group><label>Taxon classification</label><kwd><named-content xmlns:xlink="http://www.w3.org/1999/xlink" content-type="kingdom">Plantae</named-content></kwd></kwd-group><mixed-citation publication-type="journal"><person-group><name><surname>Dean</surname><given-names>Ellen</given-names></name><name><surname>Poore</surname><given-names>Jennifer</given-names></name><name><surname>Anguiano-Constante</surname><given-names>Marco Antonio</given-names></name><name><surname>Nee</surname><given-names>Michael H.</given-names></name><name><surname>Kang</surname><given-names>Hannah</given-names></name><name><surname>Starbuck</surname><given-names>Thomas</given-names></name><name><surname>Rodrígues</surname><given-names>Annamarie</given-names></name><name><surname>Conner</surname><given-names>Matthew</given-names></name></person-group><article-title>The genus <italic><tp:taxon-name><tp:taxon-name-part taxon-name-part-type="genus" reg="Lycianthes">Lycianthes</tp:taxon-name-part></tp:taxon-name></italic> (<tp:taxon-name><tp:taxon-name-part taxon-name-part-type="family">Solanaceae</tp:taxon-name-part></tp:taxon-name>, <tp:taxon-name><tp:taxon-name-part taxon-name-part-type="tribe">Capsiceae</tp:taxon-name-part></tp:taxon-name>) in Mexico and Guatemala</article-title><source>PhytoKeys</source><day>27</day><month>11</month><year>2020</year><volume>168</volume><fpage>1</fpage><lpage>333</lpage><pub-id pub-id-type="doi">10.3897/phytokeys.168.51904</pub-id></mixed-citation></tp:treatment-meta><tp:nomenclature><label>16</label><tp:taxon-name>
              <tp:taxon-name-part taxon-name-part-type="genus" reg="Lycianthes">Lycianthes</tp:taxon-name-part>
              <tp:taxon-name-part taxon-name-part-type="species" reg="geminiflora">geminiflora</tp:taxon-name-part>
            </tp:taxon-name><tp:taxon-authority>(M.Martens &amp; Galeotti) Bitter, Abh. Naturwiss. Verein Bremen 24 [preprint]: 497. 1919</tp:taxon-authority><xref ref-type="fig" rid="F38">Fig. 38</xref><tp:nomenclature-citation-list><tp:nomenclature-citation><tp:taxon-name>
                  <tp:taxon-name-part taxon-name-part-type="genus" reg="Solanum">Solanum</tp:taxon-name-part> <tp:taxon-name-part taxon-name-part-type="species" reg="geminiflorum">geminiflorum</tp:taxon-name-part></tp:taxon-name><comment>M.Martens &amp; Galeotti, Bull. Acad. Brux. 12 (1): 142. 1845. Type: Mexico. Oaxaca: Chinantla (Toavela), 3000 ft, <italic>H. Galeotti 1242</italic> (lectotype designated by <xref ref-type="bibr" rid="B45">Dean and Reyes 2018a</xref>, pg. 42: BR [000000552845]; isolectotypes: BR [000000552904], LE [LE00016926]).</comment></tp:nomenclature-citation></tp:nomenclature-citation-list></tp:nomenclature><tp:treatment-sec sec-type="material" id="SECID0ECGHK"><title>Type.</title><p>Based on <italic><tp:taxon-name><tp:taxon-name-part taxon-name-part-type="genus" reg="Solanum">Solanum</tp:taxon-name-part> <tp:taxon-name-part taxon-name-part-type="species" reg="geminiflorum">geminiflorum</tp:taxon-name-part></tp:taxon-name></italic> M.Martens &amp; Galeotti.</p><fig id="F38" position="float" orientation="portrait"><object-id xmlns:xlink="http://www.w3.org/1999/xlink" content-type="doi" xlink:type="simple">10.3897/phytokeys.168.51904.figure38</object-id><label>Figure 38.</label><caption><p>Image of herbarium specimen of <italic><tp:taxon-name><tp:taxon-name-part taxon-name-part-type="genus" reg="Lycianthes">L.</tp:taxon-name-part> <tp:taxon-name-part taxon-name-part-type="species" reg="geminiflora">geminiflora</tp:taxon-name-part></tp:taxon-name></italic>, <italic>Dean 9523</italic> (DAV). Image used with permission of the UC Davis Center for Plant Diversity.</p></caption><graphic xmlns:xlink="http://www.w3.org/1999/xlink" xlink:href="phytokeys-168-001-g038.jpg" position="float" orientation="portrait" xlink:type="simple" id="oo_480050.jpg"><uri content-type="original_file" xlink:type="simple">https://binary.pensoft.net/fig/480050</uri></graphic></fig></tp:treatment-sec><tp:treatment-sec sec-type="description" id="SECID0ENHHK"><title>Description.</title><p>Herb, shrub, to treelet, erect, 0.5–5 m tall. Indument of very small, off-white to tan, uniseriate, multicellular, simple, eglandular, appressed-ascending trichomes &lt; 0.1 (0.2) mm long. Stems green when young, sparsely to moderately pubescent, compressed upon drying in a plant press, woody with age; upper sympodial branching points monochasial or dichasial. Leaves simple, the leaves of the upper sympodia usually paired and unequal in size, the larger ones with blades 5–15 × 1.5–6 cm, the smaller ones with blades 2–6 × 0.5–3 cm, the leaf pairs usually similar in shape, the blades ovate, elliptic, or obovate, thin-membranaceous, glabrous to very sparsely pubescent, the base cuneate to attenuate, often oblique, the margin entire, usually undulate, the apex acute to acuminate, the petiole 0.2–0.5 (0.7) cm long, the larger leaf blades with 5–6 primary veins on each side of the midvein. Flowers solitary or in groups of 2–8, axillary, erect; peduncles absent; pedicels 8–20 mm and erect in flower, to 25 mm long and erect in fruit, glabrous to sparsely pubescent; calyx 1–1.5 mm long, 2.5–3 mm in diameter, widely campanulate, puberulent with very small trichomes, the margin truncate, undulate, the appendages lacking; fruiting calyx not very enlarged, widely bowl-shaped, 0.5–1.5 mm long, 3–4 mm in diameter; corolla 0.6–1.2 cm long, campanulate to reflexed in orientation, stellate in outline, divided nearly to the base, interpetalar tissue mostly lacking, white and glabrous adaxially, yellow-green to green and puberulent abaxially; stamens equal, straight, the filaments ca. 1 mm long, glabrous, the anthers 3–3.5 mm long, elliptic, usually partially connivent to the adjacent anther (at least near the middle or base of the anther, not at the tips), yellow, glabrous, poricidal at the tips, the pores round, dehiscing distally, not opening into longitudinal slits; pistil with glabrous ovary, the style 6–8 mm long, linear, straight to curved, glabrous; stigma capitate, decurrent down two sides. Fruit a berry, 4–7 mm long, 4–10 mm in diameter, globose to depressed globose, orange-red at maturity, glabrous, lacking sclerotic granules. Seeds 20–70 per fruit, 1.25–1.75 × 1–1.25 mm, flattened, depressed ovate in outline, tan to orange, the surface reticulum with pitted serpentine pattern with deep luminae.</p></tp:treatment-sec><tp:treatment-sec sec-type="Chromosome number" id="SECID0ESHHK"><title>Chromosome number.</title><p>Unknown.</p></tp:treatment-sec><tp:treatment-sec sec-type="distribution" id="SECID0EXHHK"><title>Distribution and habitat.</title><p>Mexico (Hidalgo, Oaxaca, Puebla, Veracruz) in cloud forest, tropical dry forest, oak and oak-pine forest, sometimes in disturbed habitats, secondary forest, slopes, coffee plantations, 800–2200 (3000) m in elevation (Fig. <xref ref-type="fig" rid="F39">39</xref>).</p><fig id="F39" position="float" orientation="portrait"><object-id xmlns:xlink="http://www.w3.org/1999/xlink" content-type="doi" xlink:type="simple">10.3897/phytokeys.168.51904.figure39</object-id><label>Figure 39.</label><caption><p>Map of geographic distribution of <italic><tp:taxon-name><tp:taxon-name-part taxon-name-part-type="genus" reg="Lycianthes">L.</tp:taxon-name-part> <tp:taxon-name-part taxon-name-part-type="species" reg="geminiflora">geminiflora</tp:taxon-name-part></tp:taxon-name></italic> based on herbarium specimen data.</p></caption><graphic xmlns:xlink="http://www.w3.org/1999/xlink" xlink:href="phytokeys-168-001-g039.jpg" position="float" orientation="portrait" xlink:type="simple" id="oo_480051.jpg"><uri content-type="original_file" xlink:type="simple">https://binary.pensoft.net/fig/480051</uri></graphic></fig></tp:treatment-sec><tp:treatment-sec sec-type="Common names and uses" id="SECID0EZIHK"><title>Common names and uses.</title><p>Mexico. Oaxaca: leaves used as an edible green (<italic>Boyle 2631</italic>); ndia-sku-ya (Mazatec) (<italic>Giovannini 236a</italic>). Puebla: plant used as an edible green;, ndazkjuyoo (Mazateco) and cuajquilitl (Nahuatl) (<italic>C. Mota Cruz 652</italic>). Veracruz: hierba mora (<italic>Dorantes 100</italic>).</p></tp:treatment-sec><tp:treatment-sec sec-type="phenology" id="SECID0EHJHK"><title>Phenology.</title><p>Flowering and fruits specimens have been collected most months of the year. Based on field observations by the first author, the corollas of this species are open for much of the day in some locations.</p></tp:treatment-sec><tp:treatment-sec sec-type="Preliminary conservation status" id="SECID0EMJHK"><title>Preliminary conservation status.</title><p><italic><tp:taxon-name><tp:taxon-name-part taxon-name-part-type="genus" reg="Lycianthes">Lycianthes</tp:taxon-name-part> <tp:taxon-name-part taxon-name-part-type="species" reg="geminiflora">geminiflora</tp:taxon-name-part></tp:taxon-name></italic> is a species of threatened cloud forests of central and southern Mexico, represented by 55 collections, all collected outside of protected areas. The <abbrev xmlns:xlink="http://www.w3.org/1999/xlink" xlink:title="Extent of Occurrence" id="ABBRID0E4JHK" xlink:type="simple">EOO</abbrev> is 39,209.944 km<sup>2</sup>, and the <abbrev xmlns:xlink="http://www.w3.org/1999/xlink" xlink:title="Area of Occupancy" id="ABBRID0EDKHK" xlink:type="simple">AOO</abbrev> is 200 km<sup>2</sup>. Based on the <xref ref-type="bibr" rid="B67">IUCN (2019)</xref> criteria, the preliminary assessment category is Least Concern (<abbrev xmlns:xlink="http://www.w3.org/1999/xlink" xlink:title="Least Concern" id="ABBRID0ENKHK" xlink:type="simple">LC</abbrev>).</p></tp:treatment-sec><tp:treatment-sec sec-type="discussion" id="SECID0ERKHK"><title>Discussion.</title><p><italic><tp:taxon-name><tp:taxon-name-part taxon-name-part-type="genus" reg="Lycianthes">Lycianthes</tp:taxon-name-part> <tp:taxon-name-part taxon-name-part-type="species" reg="geminiflora">geminiflora</tp:taxon-name-part></tp:taxon-name></italic> is a large herb to treelet, usually found in cloud forest on slopes. It is very similar to <italic><tp:taxon-name><tp:taxon-name-part taxon-name-part-type="genus" reg="Lycianthes">L.</tp:taxon-name-part> <tp:taxon-name-part taxon-name-part-type="species" reg="heteroclita">heteroclita</tp:taxon-name-part></tp:taxon-name></italic> (Sendtn.) Bitter, with which it can overlap in distribution in Mexico. The two species differ in the size of the flowering calyx, with that of <italic><tp:taxon-name><tp:taxon-name-part taxon-name-part-type="genus" reg="Lycianthes">L.</tp:taxon-name-part> <tp:taxon-name-part taxon-name-part-type="species" reg="geminiflora">geminiflora</tp:taxon-name-part></tp:taxon-name></italic> 1.5 mm long or less, and that of <italic><tp:taxon-name><tp:taxon-name-part taxon-name-part-type="genus" reg="Lycianthes">L.</tp:taxon-name-part> <tp:taxon-name-part taxon-name-part-type="species" reg="heteroclita">heteroclita</tp:taxon-name-part></tp:taxon-name></italic> usually 2 mm long or more.</p></tp:treatment-sec><tp:treatment-sec sec-type="material" id="SECID0EDMHK"><title>Representative specimens examined.</title><p><bold>Mexico. Hidalgo</bold>: Mpio. Tianguistengo, 10 km al E de Tianguistengo, [<named-content xmlns:xlink="http://www.w3.org/1999/xlink" content-type="dwc:verbatimCoordinates" xlink:type="simple"><named-content content-type="geo-json" specific-use="{&#34;type&#34;:&#34;Point&#34;,&#34;coordinates&#34;:[-98.527900,20.726500]}" id="NCID0EOMHK" xlink:type="simple">20.7265, -98.5279</named-content></named-content>], 6 Jul 1995, <italic>M. Sousa Peña 594</italic> (IEB, MEXU). <bold>Oaxaca</bold>: Sierra de Juárez, Mpio. Comaltepec, along Hwy 175 to the NE of the turnoff to Comaltepec, and NE of the cabins and restaurant of Mirador, trail on the southeast side of the road called Sendero Relampago, <named-content xmlns:xlink="http://www.w3.org/1999/xlink" content-type="dwc:verbatimCoordinates" xlink:type="simple"><named-content content-type="geo-json" specific-use="{&#34;type&#34;:&#34;Point&#34;,&#34;coordinates&#34;:[-96.399900,17.591800]}" id="NCID0E1MHK" xlink:type="simple">17.5918, -96.3999</named-content></named-content>, 2080 m, 10 Sep 2017, <italic>E. Dean 9521</italic> (DAV). <bold>Puebla</bold>: La Guacamaya, [<named-content xmlns:xlink="http://www.w3.org/1999/xlink" content-type="dwc:verbatimCoordinates" xlink:type="simple"><named-content content-type="geo-json" specific-use="{&#34;type&#34;:&#34;Point&#34;,&#34;coordinates&#34;:[-96.823000,18.337500]}" id="NCID0EGNHK" xlink:type="simple">18.3375, -96.8230</named-content></named-content>], 1100 m, Oct 2006, <italic>C. Mota-Cruz 652</italic> (XAL). <bold>Veracruz</bold>: Rancho El Riscal, <named-content xmlns:xlink="http://www.w3.org/1999/xlink" content-type="dwc:verbatimCoordinates" xlink:type="simple"><named-content content-type="geo-json" specific-use="{&#34;type&#34;:&#34;Point&#34;,&#34;coordinates&#34;:[-96.996400,19.454400]}" id="NCID0ESNHK" xlink:type="simple">19.4544, -96.9964</named-content></named-content>, 2180 m, 26 Sep 2007, <italic>J. Hernández-M. 24</italic> (XAL).</p></tp:treatment-sec><ref-list><ref id="B45"><mixed-citation xmlns:xlink="http://www.w3.org/1999/xlink" xlink:type="simple"><person-group><name name-style="western"><surname>Dean</surname><given-names>E</given-names></name><name name-style="western"><surname>Reyes</surname><given-names>M</given-names></name></person-group> (<year>2018a</year>) <article-title>Lectotypification of names in the genus <italic><tp:taxon-name><tp:taxon-name-part taxon-name-part-type="genus">Lycianthes</tp:taxon-name-part></tp:taxon-name></italic> (<tp:taxon-name><tp:taxon-name-part taxon-name-part-type="family">Solanaceae</tp:taxon-name-part></tp:taxon-name>).</article-title><source>Phytotaxa</source><volume>349</volume>(<issue>1</issue>): <fpage>39</fpage>–<lpage>46</lpage>. <ext-link xlink:type="simple" ext-link-type="doi" xlink:href="10.11646/phytotaxa.349.1.4">https://doi.org/10.11646/phytotaxa.349.1.4</ext-link></mixed-citation></ref><ref id="B67"><mixed-citation xmlns:xlink="http://www.w3.org/1999/xlink" xlink:type="simple"><institution xlink:type="simple">IUCN</institution> [Standards, Petitions Subcommittee] (<year>2019</year>) Guidelines for using the IUCN red list categories and criteria. version 12. Prepared by the Standards and Petitions Subcommittee in February 2019. <ext-link xlink:type="simple" ext-link-type="uri" xlink:href="http://jr.iucnredlist.org/documents/redlistGuidelines">http://jr.iucnredlist.org/documents/redlistGuidelines</ext-link> [accessed December 10, 2019]</mixed-citation></ref></ref-list></tp:taxon-treatment>
