# Supplementary material for: The genus Lycianthes (Solanaceae, Capsiceae) in Mexico and Guatemala
Source: PhytoKeys. 2020 Nov 27;168:1–333. doi: 10.3897/phytokeys.168.51904 (PMC7718216; doi:10.3897/phytokeys.168.51904)
Supplement: XML Treatment for Lycianthes gongylodes [file phytokeys.168.51904-treatment21.xml]

<!DOCTYPE tp:taxon-treatment
  PUBLIC "-//TaxonX//DTD Taxonomic Treatment Publishing DTD v0 20100105//EN" "tax-treatment-NSO.dtd">
<tp:taxon-treatment xmlns:tp="http://www.plazi.org/taxpub"><tp:treatment-meta><kwd-group><label>Taxon classification</label><kwd><named-content xmlns:xlink="http://www.w3.org/1999/xlink" content-type="kingdom">Plantae</named-content></kwd></kwd-group><mixed-citation publication-type="journal"><person-group><name><surname>Dean</surname><given-names>Ellen</given-names></name><name><surname>Poore</surname><given-names>Jennifer</given-names></name><name><surname>Anguiano-Constante</surname><given-names>Marco Antonio</given-names></name><name><surname>Nee</surname><given-names>Michael H.</given-names></name><name><surname>Kang</surname><given-names>Hannah</given-names></name><name><surname>Starbuck</surname><given-names>Thomas</given-names></name><name><surname>Rodrígues</surname><given-names>Annamarie</given-names></name><name><surname>Conner</surname><given-names>Matthew</given-names></name></person-group><article-title>The genus <italic><tp:taxon-name><tp:taxon-name-part taxon-name-part-type="genus" reg="Lycianthes">Lycianthes</tp:taxon-name-part></tp:taxon-name></italic> (<tp:taxon-name><tp:taxon-name-part taxon-name-part-type="family">Solanaceae</tp:taxon-name-part></tp:taxon-name>, <tp:taxon-name><tp:taxon-name-part taxon-name-part-type="tribe">Capsiceae</tp:taxon-name-part></tp:taxon-name>) in Mexico and Guatemala</article-title><source>PhytoKeys</source><day>27</day><month>11</month><year>2020</year><volume>168</volume><fpage>1</fpage><lpage>333</lpage><pub-id pub-id-type="doi">10.3897/phytokeys.168.51904</pub-id></mixed-citation></tp:treatment-meta><tp:nomenclature><label>18</label><tp:taxon-name>
              <tp:taxon-name-part taxon-name-part-type="genus" reg="Lycianthes">Lycianthes</tp:taxon-name-part>
              <tp:taxon-name-part taxon-name-part-type="species" reg="gongylodes">gongylodes</tp:taxon-name-part>
            </tp:taxon-name><tp:taxon-authority>J.L.Gentry, Phytologia 26: 274. 1973</tp:taxon-authority><xref ref-type="fig" rid="F42">Fig. 42</xref></tp:nomenclature><tp:treatment-sec sec-type="material" id="SECID0EN2HK"><title>Type.</title><p>Guatemala. Huehuetenango: Mpio. San Mateo Ixtatán, 4 miles east of San Mateo Ixtatán on road to Barillas, 8500 ft, 7 Feb 1965, <italic>D. Breedlove 8771</italic> (holotype: F [0072910F, acc. # 1624724]; isotype: CAS [0003289]).</p><fig id="F42" position="float" orientation="portrait"><object-id xmlns:xlink="http://www.w3.org/1999/xlink" content-type="doi" xlink:type="simple">10.3897/phytokeys.168.51904.figure42</object-id><label>Figure 42.</label><caption><p>Image of herbarium specimen of <italic><tp:taxon-name><tp:taxon-name-part taxon-name-part-type="genus" reg="Lycianthes">L.</tp:taxon-name-part> <tp:taxon-name-part taxon-name-part-type="species" reg="gongylodes">gongylodes</tp:taxon-name-part></tp:taxon-name></italic>, <italic>Proctor 25432</italic> (LL). Specimen used with permission from the Lundell Herbarium, University of Texas at Austin.</p></caption><graphic xmlns:xlink="http://www.w3.org/1999/xlink" xlink:href="phytokeys-168-001-g042.jpg" position="float" orientation="portrait" xlink:type="simple" id="oo_480054.jpg"><uri content-type="original_file" xlink:type="simple">https://binary.pensoft.net/fig/480054</uri></graphic></fig></tp:treatment-sec><tp:treatment-sec sec-type="description" id="SECID0EP3HK"><title>Description.</title><p>Herb to shrub, erect, 1.5–3.5 m tall. Indument of pale yellow to light brown, uniseriate, multicellular, usually simple (sometimes dendritic), curling to crisped, eglandular, spreading to appressed trichomes 0.1–0.75 (1) mm long. Stems green when young, sparsely to moderately pubescent, compressed upon drying in a plant press, woody with age; upper sympodial branching points monochasial or dichasial. Leaves simple, the leaves of the upper sympodia usually paired and unequal in size, the larger ones with blades 7–17.5 × 3.5–6.5 cm, the smaller ones with blades 3.5–10 × 2–4 cm, the leaf pairs usually similar in shape, the blades ovate to elliptic, membranaceous, sparsely pubescent, especially along the veins, the base cuneate to attenuate, sometimes oblique, the margin entire, usually undulate, the apex acute to acuminate, the petiole 0.5–2.5 cm long, sometimes absent, the larger leaf blades with 5–6 primary veins on each side of the midvein. Flowers solitary or in groups of 2–5, axillary, erect or oriented horizontally; peduncles absent; pedicels 10–15 mm and erect to arching in flower, to 30 mm long and erect to arching in fruit; calyx 2–3 mm long, 3.5–4.5 mm in diameter, widely bowl shaped, glabrous to sparsely pubescent, the margin truncate, undulate, very well developed, with 10 very short, reflexed appendages 0.25–0.5 mm long emerging 1–1.5 mm below the calyx rim; fruiting calyx enlarged, widely bowl-shaped, sometimes appearing flat-bottomed, 1.5–3 mm long, 6–9 mm in diameter, the appendages not changing in length; corolla 0.6–1 cm long, rotate to reflexed in orientation, shallowly to deeply stellate in outline, sometimes divided to below the middle, interpetalar tissue present, white adaxially, glabrous, white abaxially, sparsely pubescent with very short trichomes; stamens equal, the filaments ca. 1 mm long, glabrous, the anthers 4–5 mm long, lanceolate, free of one another, pale yellow, glabrous, poricidal at the tips, the pores round, dehiscing distally; pistil with glabrous ovary, the style ca. 7 mm, linear, straight, glabrous, the stigma capitate, decurrent down two sides. Fruit a berry, 7–10 mm long, 7–9 mm in diameter, globose, orange at maturity, glabrous, lacking sclerotic granules. Seeds 20–60 per fruit, 2–2.5 mm × 1.5–2 mm, flattened, depressed ovate to oval in outline, with shallow notch on one side, yellow-orange, the surface reticulum with minute serpentine pattern with shallow luminae.</p></tp:treatment-sec><tp:treatment-sec sec-type="Chromosome number" id="SECID0EU3HK"><title>Chromosome number.</title><p>Unknown.</p></tp:treatment-sec><tp:treatment-sec sec-type="distribution" id="SECID0EZ3HK"><title>Distribution and habitat.</title><p>Guatemala (Huehuetenango, Quiché), in cloud forest, 2400–3000 m in elevation (Fig. <xref ref-type="fig" rid="F43">43</xref>).</p><fig id="F43" position="float" orientation="portrait"><object-id xmlns:xlink="http://www.w3.org/1999/xlink" content-type="doi" xlink:type="simple">10.3897/phytokeys.168.51904.figure43</object-id><label>Figure 43.</label><caption><p>Map of geographic distribution of <italic><tp:taxon-name><tp:taxon-name-part taxon-name-part-type="genus" reg="Lycianthes">L.</tp:taxon-name-part> <tp:taxon-name-part taxon-name-part-type="species" reg="gongylodes">gongylodes</tp:taxon-name-part></tp:taxon-name></italic> based on herbarium specimen data.</p></caption><graphic xmlns:xlink="http://www.w3.org/1999/xlink" xlink:href="phytokeys-168-001-g043.jpg" position="float" orientation="portrait" xlink:type="simple" id="oo_480055.jpg"><uri content-type="original_file" xlink:type="simple">https://binary.pensoft.net/fig/480055</uri></graphic></fig></tp:treatment-sec><tp:treatment-sec sec-type="Common names and uses" id="SECID0E24HK"><title>Common names and uses.</title><p>None known.</p></tp:treatment-sec><tp:treatment-sec sec-type="phenology" id="SECID0EA5HK"><title>Phenology.</title><p>Flowering specimens and specimens with mature fruits have been collected in February and from June to August. All flowering specimens of this species have open flowers indicating that the flowers are probably open for most of the day.</p></tp:treatment-sec><tp:treatment-sec sec-type="Preliminary conservation status" id="SECID0EF5HK"><title>Preliminary conservation status.</title><p><italic><tp:taxon-name><tp:taxon-name-part taxon-name-part-type="genus" reg="Lycianthes">Lycianthes</tp:taxon-name-part> <tp:taxon-name-part taxon-name-part-type="species" reg="gongylodes">gongylodes</tp:taxon-name-part></tp:taxon-name></italic> is a rarely collected species of Guatemala, represented by only four collections, all made before 1970, and none from protected areas. The <abbrev xmlns:xlink="http://www.w3.org/1999/xlink" xlink:title="Extent of Occurrence" id="ABBRID0EW5HK" xlink:type="simple">EOO</abbrev> is 43.078 km<sup>2</sup>, and the <abbrev xmlns:xlink="http://www.w3.org/1999/xlink" xlink:title="Area of Occupancy" id="ABBRID0E35HK" xlink:type="simple">AOO</abbrev> is 12 km<sup>2</sup>. Based on the <xref ref-type="bibr" rid="B67">IUCN (2019)</xref> criteria, the preliminary assessment category is Critically Endangered (<abbrev xmlns:xlink="http://www.w3.org/1999/xlink" xlink:title="Critically Endangered" id="ABBRID0EG6HK" xlink:type="simple">CR</abbrev>).</p></tp:treatment-sec><tp:treatment-sec sec-type="discussion" id="SECID0EK6HK"><title>Discussion.</title><p><italic><tp:taxon-name><tp:taxon-name-part taxon-name-part-type="genus" reg="Lycianthes">Lycianthes</tp:taxon-name-part> <tp:taxon-name-part taxon-name-part-type="species" reg="gongylodes">gongylodes</tp:taxon-name-part></tp:taxon-name></italic> is known from only four collections made by Breedlove, Proctor, and Steyermark. The species is most likely allied to <italic><tp:taxon-name><tp:taxon-name-part taxon-name-part-type="genus" reg="Lycianthes">L.</tp:taxon-name-part> <tp:taxon-name-part taxon-name-part-type="species" reg="heteroclita">heteroclita</tp:taxon-name-part></tp:taxon-name></italic>, with which it shares green herbaceous stems that collapse upon drying. The form of the calyx in the two species is similar, although <italic><tp:taxon-name><tp:taxon-name-part taxon-name-part-type="genus" reg="Lycianthes">L.</tp:taxon-name-part> <tp:taxon-name-part taxon-name-part-type="species" reg="gongylodes">gongylodes</tp:taxon-name-part></tp:taxon-name></italic> differs in having small calyx appendages which make the calyx appear thicker and more bowl-shaped in flower and flat-bottomed in fruit (a feature it shares with <italic><tp:taxon-name><tp:taxon-name-part taxon-name-part-type="genus" reg="Lycianthes">L.</tp:taxon-name-part> <tp:taxon-name-part taxon-name-part-type="species" reg="connata">connata</tp:taxon-name-part></tp:taxon-name></italic>). <italic><tp:taxon-name><tp:taxon-name-part taxon-name-part-type="genus" reg="Lycianthes">Lycianthes</tp:taxon-name-part> <tp:taxon-name-part taxon-name-part-type="species" reg="heteroclita">heteroclita</tp:taxon-name-part></tp:taxon-name></italic> usually lacks appendages on the calyx, which looks campanulate in flower and bowl-shaped to plate-like in fruit and, unlike <italic><tp:taxon-name><tp:taxon-name-part taxon-name-part-type="genus" reg="Lycianthes">L.</tp:taxon-name-part> <tp:taxon-name-part taxon-name-part-type="species" reg="gongylodes">gongylodes</tp:taxon-name-part></tp:taxon-name></italic>, it usually lacks obvious interpetalar tissue connecting the lobes of the corolla. The curly trichomes that are present on the stems and leaves of <italic><tp:taxon-name><tp:taxon-name-part taxon-name-part-type="genus" reg="Lycianthes">L.</tp:taxon-name-part> <tp:taxon-name-part taxon-name-part-type="species" reg="gongylodes">gongylodes</tp:taxon-name-part></tp:taxon-name></italic> are quite distinctive and different than the very small trichomes present in <italic><tp:taxon-name><tp:taxon-name-part taxon-name-part-type="genus" reg="Lycianthes">L.</tp:taxon-name-part> <tp:taxon-name-part taxon-name-part-type="species" reg="heteroclita">heteroclita</tp:taxon-name-part></tp:taxon-name></italic>; in addition, <italic><tp:taxon-name><tp:taxon-name-part taxon-name-part-type="genus" reg="Lycianthes">L.</tp:taxon-name-part> <tp:taxon-name-part taxon-name-part-type="species" reg="gongylodes">gongylodes</tp:taxon-name-part></tp:taxon-name></italic> lacks the tiny groups of white trichomes that appear like small granules on the calyx of <italic><tp:taxon-name><tp:taxon-name-part taxon-name-part-type="genus" reg="Lycianthes">L.</tp:taxon-name-part> <tp:taxon-name-part taxon-name-part-type="species" reg="heteroclita">heteroclita</tp:taxon-name-part></tp:taxon-name></italic>. <italic><tp:taxon-name><tp:taxon-name-part taxon-name-part-type="genus" reg="Lycianthes">Lycianthes</tp:taxon-name-part> <tp:taxon-name-part taxon-name-part-type="species" reg="gongylodes">gongylodes</tp:taxon-name-part></tp:taxon-name></italic> could be confused with <italic><tp:taxon-name><tp:taxon-name-part taxon-name-part-type="genus" reg="Lycianthes">L.</tp:taxon-name-part> <tp:taxon-name-part taxon-name-part-type="species" reg="ceratocalycia">ceratocalycia</tp:taxon-name-part></tp:taxon-name></italic>, another allied species that occurs in the same region of Guatemala and adjacent Mexico. <italic><tp:taxon-name><tp:taxon-name-part taxon-name-part-type="genus" reg="Lycianthes">Lycianthes</tp:taxon-name-part> <tp:taxon-name-part taxon-name-part-type="species" reg="ceratocalycia">ceratocalycia</tp:taxon-name-part></tp:taxon-name></italic> differs in having purple, stellate corollas with sparse interpetalar tissue and scurfy horizontal lines on the young branches. A sterile specimen of <italic><tp:taxon-name><tp:taxon-name-part taxon-name-part-type="genus" reg="Lycianthes">L.</tp:taxon-name-part> <tp:taxon-name-part taxon-name-part-type="species" reg="gongylodes">gongylodes</tp:taxon-name-part></tp:taxon-name></italic> could be misidentified as <italic><tp:taxon-name><tp:taxon-name-part taxon-name-part-type="genus" reg="Lycianthes">L.</tp:taxon-name-part> <tp:taxon-name-part taxon-name-part-type="species" reg="tricolor">tricolor</tp:taxon-name-part></tp:taxon-name></italic> (Dunal) Bitter, something that was done in <xref ref-type="bibr" rid="B46">Dean et al. (2017a)</xref>, where <italic>Steyermark 49839</italic> (a paratype of <italic><tp:taxon-name><tp:taxon-name-part taxon-name-part-type="genus" reg="Lycianthes">L.</tp:taxon-name-part> <tp:taxon-name-part taxon-name-part-type="species" reg="gongylodes">gongylodes</tp:taxon-name-part></tp:taxon-name></italic>) is cited under <italic><tp:taxon-name><tp:taxon-name-part taxon-name-part-type="genus" reg="Lycianthes">L.</tp:taxon-name-part> <tp:taxon-name-part taxon-name-part-type="species" reg="tricolor">tricolor</tp:taxon-name-part></tp:taxon-name></italic>.</p></tp:treatment-sec><tp:treatment-sec sec-type="material" id="SECID0ESFAM"><title>Representative specimens examined.</title><p><bold>Guatemala. Huehuetenango</bold>: Sierra de los Cuchumatanes, near the place called Kurus Lemun, 4 miles E of San Mateo Ixtatán along road to Barillas, [<named-content xmlns:xlink="http://www.w3.org/1999/xlink" content-type="dwc:verbatimCoordinates" xlink:type="simple"><named-content content-type="geo-json" specific-use="{&#34;type&#34;:&#34;Point&#34;,&#34;coordinates&#34;:[-91.426400,15.820000]}" id="NCID0E4FAM" xlink:type="simple">15.82, -91.4264</named-content></named-content>], 8500 ft, 7 Aug 1965, <italic>D. Breedlove 11628</italic> (TEX). <bold>Quiché</bold>: El Boquerón, 8000–8200 ft, 6 Aug 1964, <italic>G.R. Proctor 25432</italic> (BRIT, MO, TEX).</p></tp:treatment-sec><ref-list><ref id="B67"><mixed-citation xmlns:xlink="http://www.w3.org/1999/xlink" xlink:type="simple"><institution xlink:type="simple">IUCN</institution> [Standards, Petitions Subcommittee] (<year>2019</year>) Guidelines for using the IUCN red list categories and criteria. version 12. Prepared by the Standards and Petitions Subcommittee in February 2019. <ext-link xlink:type="simple" ext-link-type="uri" xlink:href="http://jr.iucnredlist.org/documents/redlistGuidelines">http://jr.iucnredlist.org/documents/redlistGuidelines</ext-link> [accessed December 10, 2019]</mixed-citation></ref><ref id="B46"><mixed-citation xmlns:xlink="http://www.w3.org/1999/xlink" xlink:type="simple"><person-group><name name-style="western"><surname>Dean</surname><given-names>E</given-names></name><name name-style="western"><surname>Reyes</surname><given-names>M</given-names></name><name name-style="western"><surname>Fauré</surname><given-names>R</given-names></name><name name-style="western"><surname>Walden</surname><given-names>GK</given-names></name><name name-style="western"><surname>Brandon</surname><given-names>D</given-names></name><name name-style="western"><surname>McNair</surname><given-names>DM</given-names></name></person-group> (<year>2017a</year>) <article-title>Identification of the species of <italic><tp:taxon-name><tp:taxon-name-part taxon-name-part-type="genus">Lycianthes</tp:taxon-name-part></tp:taxon-name></italic> series <italic><tp:taxon-name><tp:taxon-name-part taxon-name-part-type="series">Tricolores</tp:taxon-name-part></tp:taxon-name></italic> (<tp:taxon-name><tp:taxon-name-part taxon-name-part-type="tribe">Capsiceae</tp:taxon-name-part></tp:taxon-name>, <tp:taxon-name><tp:taxon-name-part taxon-name-part-type="family">Solanaceae</tp:taxon-name-part></tp:taxon-name>).</article-title><source>Systematic Botany</source><volume>42</volume>(<issue>1</issue>): <fpage>191</fpage>–<lpage>209</lpage>. <ext-link xlink:type="simple" ext-link-type="doi" xlink:href="10.1600/036364417X694566">https://doi.org/10.1600/036364417X694566</ext-link></mixed-citation></ref></ref-list></tp:taxon-treatment>
