# Supplementary material for: The genus Lycianthes (Solanaceae, Capsiceae) in Mexico and Guatemala
Source: PhytoKeys. 2020 Nov 27;168:1–333. doi: 10.3897/phytokeys.168.51904 (PMC7718216; doi:10.3897/phytokeys.168.51904)
Supplement: XML Treatment for Lycianthes grandifolia [file phytokeys.168.51904-treatment23.xml]

<!DOCTYPE tp:taxon-treatment
  PUBLIC "-//TaxonX//DTD Taxonomic Treatment Publishing DTD v0 20100105//EN" "tax-treatment-NSO.dtd">
<tp:taxon-treatment xmlns:tp="http://www.plazi.org/taxpub"><tp:treatment-meta><kwd-group><label>Taxon classification</label><kwd><named-content xmlns:xlink="http://www.w3.org/1999/xlink" content-type="kingdom">Plantae</named-content></kwd></kwd-group><mixed-citation publication-type="journal"><person-group><name><surname>Dean</surname><given-names>Ellen</given-names></name><name><surname>Poore</surname><given-names>Jennifer</given-names></name><name><surname>Anguiano-Constante</surname><given-names>Marco Antonio</given-names></name><name><surname>Nee</surname><given-names>Michael H.</given-names></name><name><surname>Kang</surname><given-names>Hannah</given-names></name><name><surname>Starbuck</surname><given-names>Thomas</given-names></name><name><surname>Rodrígues</surname><given-names>Annamarie</given-names></name><name><surname>Conner</surname><given-names>Matthew</given-names></name></person-group><article-title>The genus <italic><tp:taxon-name><tp:taxon-name-part taxon-name-part-type="genus" reg="Lycianthes">Lycianthes</tp:taxon-name-part></tp:taxon-name></italic> (<tp:taxon-name><tp:taxon-name-part taxon-name-part-type="family">Solanaceae</tp:taxon-name-part></tp:taxon-name>, <tp:taxon-name><tp:taxon-name-part taxon-name-part-type="tribe">Capsiceae</tp:taxon-name-part></tp:taxon-name>) in Mexico and Guatemala</article-title><source>PhytoKeys</source><day>27</day><month>11</month><year>2020</year><volume>168</volume><fpage>1</fpage><lpage>333</lpage><pub-id pub-id-type="doi">10.3897/phytokeys.168.51904</pub-id></mixed-citation></tp:treatment-meta><tp:nomenclature><label>20</label><tp:taxon-name>
              <tp:taxon-name-part taxon-name-part-type="genus" reg="Lycianthes">Lycianthes</tp:taxon-name-part>
              <tp:taxon-name-part taxon-name-part-type="species" reg="grandifolia">grandifolia</tp:taxon-name-part>
            </tp:taxon-name><tp:taxon-authority>E.Dean, Brittonia 70: 479. 2018</tp:taxon-authority><xref ref-type="fig" rid="F46">Fig. 46</xref></tp:nomenclature><tp:treatment-sec sec-type="material" id="SECID0EERAM"><title>Type.</title><p>Mexico. Chiapas: [Mpio. Siltepec?] Letrero, near Siltepec [<named-content xmlns:xlink="http://www.w3.org/1999/xlink" content-type="dwc:verbatimCoordinates" xlink:type="simple"><named-content content-type="geo-json" specific-use="{&#34;type&#34;:&#34;Point&#34;,&#34;coordinates&#34;:[-92.323300,15.556400]}" id="NCID0ENRAM" xlink:type="simple">15.5564, -92.3233</named-content></named-content>], 2000 m, 6 Jul 1941, <italic>E. Matuda 4350</italic> (holotype: MEXU [acc. # 82114]; isotypes: A [00934887], [LL [00226934, 00227071], MO [acc. # 1244040]).</p><fig id="F46" position="float" orientation="portrait"><object-id xmlns:xlink="http://www.w3.org/1999/xlink" content-type="doi" xlink:type="simple">10.3897/phytokeys.168.51904.figure46</object-id><label>Figure 46.</label><caption><p>Image of herbarium specimen of <italic><tp:taxon-name><tp:taxon-name-part taxon-name-part-type="genus" reg="Lycianthes">L.</tp:taxon-name-part> <tp:taxon-name-part taxon-name-part-type="species" reg="grandifolia">grandifolia</tp:taxon-name-part></tp:taxon-name></italic>, <italic>Heath 1012</italic> (MO). Specimen used with permission from the Missouri Botanical Garden (<ext-link xmlns:xlink="http://www.w3.org/1999/xlink" xlink:type="simple" ext-link-type="uri" xlink:href="http://www.tropicos.org">http://www.tropicos.org</ext-link>).</p></caption><graphic xmlns:xlink="http://www.w3.org/1999/xlink" xlink:href="phytokeys-168-001-g046.jpg" position="float" orientation="portrait" xlink:type="simple" id="oo_480058.jpg"><uri content-type="original_file" xlink:type="simple">https://binary.pensoft.net/fig/480058</uri></graphic></fig></tp:treatment-sec><tp:treatment-sec sec-type="description" id="SECID0ETSAM"><title>Description.</title><p>Shrub, 2–3 m tall, erect. Indument of light yellow (sometimes appearing tan or off-white), uniseriate, multicellular, simple, eglandular, ascending-appressed to spreading trichomes 0.1–1.5 mm long. Stems green, angled when young, sparsely to moderately pubescent, somewhat compressed and ribbed when dried in a plant press, becoming brown and woody with age; upper sympodial branching points monochasial or dichasial. Leaves simple, the leaves of the upper sympodia usually paired and unequal in size, the larger ones with blades 8–22 × 5–12 cm, the smaller ones with blades 3–9 × 2–4.5 cm, the leaf pairs similar in shape, the blades ovate (often widely so), thin chartaceous, sparsely pubescent, ciliate along the margin, the base usually long attenuate (cuneate), sometimes oblique, the margin entire, usually irregularly undulate, the apex acuminate, the petiole 0.2–5 cm long, those of the longer leaves 2 cm long or longer, the larger leaf blades with 5–6 primary veins on each side of the midvein. Flowers in groups of 2–8, axillary, oriented horizontally; peduncles absent; pedicels 10–25 mm long and erect in flower, sparsely to moderately pubescent, mature fruiting pedicels not yet seen; calyx 2.5–3.5 mm long, 3–4 mm in diameter, obconic to campanulate, sparsely to moderately pubescent, the margin truncate, with 10 spreading linear appendages 2–7.5 mm long (at least some appendages on a calyx 4 mm long or longer), emerging 0.25–0.5 mm below the calyx rim; mature fruiting calyx not yet seen; corolla 0.8–1.6 cm long, rotate in orientation, mostly entire in outline (with shallow notches), with abundant interpetalar tissue, white, glabrous adaxially, the abaxial side of the lobes moderately puberulent near the major veins; stamens unequal, straight, the four short filaments 1–2 mm long, the one long filament 3–4.5 mm long, glabrous, the anthers 3–4 mm long, lanceolate, free of one another, yellow, glabrous, poricidal at the tips, the pores ovate, the pores of the longest stamen dehiscing toward the style, the pores of the shorter stamens dehiscing distally or away from the style, not opening into longitudinal slits; pistil with glabrous ovary, the style ca. 7 mm long, linear, glabrous, the stigma capitate, decurrent down two sides, slightly lobed. Fruit a berry, 4–5 mm long, 4–5 mm in diameter, globose to depressed-globose, green when immature (mature fruit not yet seen), glabrous, lacking sclerotic granules. Seeds 10–30 per fruit, only seen when immature, mature size and details not yet known, not notched.</p></tp:treatment-sec><tp:treatment-sec sec-type="Chromosome number" id="SECID0EYSAM"><title>Chromosome number.</title><p>Unknown.</p></tp:treatment-sec><tp:treatment-sec sec-type="distribution" id="SECID0E4SAM"><title>Distribution and habitat.</title><p>Mexico (Chiapas), in cloud forest, 1700–2000 m in elevation (Fig. <xref ref-type="fig" rid="F47">47</xref>).</p><fig id="F47" position="float" orientation="portrait"><object-id xmlns:xlink="http://www.w3.org/1999/xlink" content-type="doi" xlink:type="simple">10.3897/phytokeys.168.51904.figure47</object-id><label>Figure 47.</label><caption><p>Map of geographic distribution of <italic><tp:taxon-name><tp:taxon-name-part taxon-name-part-type="genus" reg="Lycianthes">L.</tp:taxon-name-part> <tp:taxon-name-part taxon-name-part-type="species" reg="grandifolia">grandifolia</tp:taxon-name-part></tp:taxon-name></italic> based on herbarium specimen data.</p></caption><graphic xmlns:xlink="http://www.w3.org/1999/xlink" xlink:href="phytokeys-168-001-g047.jpg" position="float" orientation="portrait" xlink:type="simple" id="oo_480059.jpg"><uri content-type="original_file" xlink:type="simple">https://binary.pensoft.net/fig/480059</uri></graphic></fig></tp:treatment-sec><tp:treatment-sec sec-type="Common names and uses" id="SECID0E6TAM"><title>Common names and uses.</title><p>None known.</p></tp:treatment-sec><tp:treatment-sec sec-type="phenology" id="SECID0EEUAM"><title>Phenology.</title><p>Flowering specimens have been collected in June and July, presumably fruiting after that. The corollas on the specimens of this species are usually closed, indicating that the corollas may just open very early in the morning and then close by late morning.</p></tp:treatment-sec><tp:treatment-sec sec-type="Preliminary conservation status" id="SECID0EJUAM"><title>Preliminary conservation status.</title><p><italic><tp:taxon-name><tp:taxon-name-part taxon-name-part-type="genus" reg="Lycianthes">Lycianthes</tp:taxon-name-part> <tp:taxon-name-part taxon-name-part-type="species" reg="grandifolia">grandifolia</tp:taxon-name-part></tp:taxon-name></italic> is a rarely collected species of southern Mexico, represented by only five collections, two from the protected area El Triunfo. The <abbrev xmlns:xlink="http://www.w3.org/1999/xlink" xlink:title="Extent of Occurrence" id="ABBRID0E1UAM" xlink:type="simple">EOO</abbrev> is 828.005.215 km<sup>2</sup>, and the <abbrev xmlns:xlink="http://www.w3.org/1999/xlink" xlink:title="Area of Occupancy" id="ABBRID0EAVAM" xlink:type="simple">AOO</abbrev> is 16 km<sup>2</sup>. Based on the <xref ref-type="bibr" rid="B67">IUCN (2019)</xref> criteria, the preliminary assessment category is Endangered (<abbrev xmlns:xlink="http://www.w3.org/1999/xlink" xlink:title="Endangered" id="ABBRID0EKVAM" xlink:type="simple">EN</abbrev>).</p></tp:treatment-sec><tp:treatment-sec sec-type="discussion" id="SECID0EOVAM"><title>Discussion.</title><p>This species belongs to series <italic><tp:taxon-name><tp:taxon-name-part taxon-name-part-type="series" reg="Tricolores">Tricolores</tp:taxon-name-part></tp:taxon-name></italic> and is distinguished from most of the other species in the series by long and broad leaves and occurring in cloud forest at elevations close to 2000 m. Every specimen of this species that we have examined has at least one leaf with a length greater than or equal to 18 cm. Other species within series <italic><tp:taxon-name><tp:taxon-name-part taxon-name-part-type="series" reg="Tricolores">Tricolores</tp:taxon-name-part></tp:taxon-name></italic> with leaves that can reach this length (but not typically) are <italic><tp:taxon-name><tp:taxon-name-part taxon-name-part-type="genus" reg="Lycianthes">L.</tp:taxon-name-part> <tp:taxon-name-part taxon-name-part-type="species" reg="arrazolensis">arrazolensis</tp:taxon-name-part></tp:taxon-name></italic>, <italic><tp:taxon-name><tp:taxon-name-part taxon-name-part-type="genus" reg="Lycianthes">L.</tp:taxon-name-part> <tp:taxon-name-part taxon-name-part-type="species" reg="jalicensis">jalicensis</tp:taxon-name-part></tp:taxon-name></italic>, and <italic><tp:taxon-name><tp:taxon-name-part taxon-name-part-type="genus" reg="Lycianthes">L.</tp:taxon-name-part> <tp:taxon-name-part taxon-name-part-type="species" reg="michaelneei">michaelneei</tp:taxon-name-part></tp:taxon-name></italic>. <italic><tp:taxon-name><tp:taxon-name-part taxon-name-part-type="genus" reg="Lycianthes">Lycianthes</tp:taxon-name-part> <tp:taxon-name-part taxon-name-part-type="species" reg="grandifolia">grandifolia</tp:taxon-name-part></tp:taxon-name></italic> differs from <italic><tp:taxon-name><tp:taxon-name-part taxon-name-part-type="genus" reg="Lycianthes">L.</tp:taxon-name-part> <tp:taxon-name-part taxon-name-part-type="species" reg="michaelneei">michaelneei</tp:taxon-name-part></tp:taxon-name></italic> in having white corollas (rather than purple) and having less dense pubescence. It differs from <italic><tp:taxon-name><tp:taxon-name-part taxon-name-part-type="genus" reg="Lycianthes">L.</tp:taxon-name-part> <tp:taxon-name-part taxon-name-part-type="species" reg="arrazolensis">arrazolensis</tp:taxon-name-part></tp:taxon-name></italic> by usually having longer calyx appendages that are inserted &lt; 0.5 mm from the calyx rim (versus &gt; 0.5 mm). It differs from <italic><tp:taxon-name><tp:taxon-name-part taxon-name-part-type="genus" reg="Lycianthes">L.</tp:taxon-name-part> <tp:taxon-name-part taxon-name-part-type="species" reg="jalicensis">jalicensis</tp:taxon-name-part></tp:taxon-name></italic> in having pubescent calyces and corollas and occurring at elevations near 2000 m (versus &lt; 1400 m) (<xref ref-type="bibr" rid="B47">Dean et al. 2018c</xref>).</p><p><italic><tp:taxon-name><tp:taxon-name-part taxon-name-part-type="genus" reg="Lycianthes">Lycianthes</tp:taxon-name-part> <tp:taxon-name-part taxon-name-part-type="species" reg="grandifolia">grandifolia</tp:taxon-name-part></tp:taxon-name></italic> occurs in habitats similar to those of <italic><tp:taxon-name><tp:taxon-name-part taxon-name-part-type="genus" reg="Lycianthes">L.</tp:taxon-name-part> <tp:taxon-name-part taxon-name-part-type="species" reg="tricolor">tricolor</tp:taxon-name-part></tp:taxon-name></italic> (high elevation forest types), and it has pedicels of similar length. It differs from <italic><tp:taxon-name><tp:taxon-name-part taxon-name-part-type="genus" reg="Lycianthes">L.</tp:taxon-name-part> <tp:taxon-name-part taxon-name-part-type="species" reg="tricolor">tricolor</tp:taxon-name-part></tp:taxon-name></italic> by longer leaves and angled and ribbed young stems that compress when dried in a plant press. We have not seen the mature fruits or seeds of <italic><tp:taxon-name><tp:taxon-name-part taxon-name-part-type="genus" reg="Lycianthes">L.</tp:taxon-name-part> <tp:taxon-name-part taxon-name-part-type="species" reg="grandifolia">grandifolia</tp:taxon-name-part></tp:taxon-name></italic>, however the immature seeds resemble those of <italic><tp:taxon-name><tp:taxon-name-part taxon-name-part-type="genus" reg="Lycianthes">L.</tp:taxon-name-part> <tp:taxon-name-part taxon-name-part-type="species" reg="arrazolensis">arrazolensis</tp:taxon-name-part></tp:taxon-name></italic>, which are unnotched, rather than those of <italic><tp:taxon-name><tp:taxon-name-part taxon-name-part-type="genus" reg="Lycianthes">L.</tp:taxon-name-part> <tp:taxon-name-part taxon-name-part-type="species" reg="tricolor">tricolor</tp:taxon-name-part></tp:taxon-name></italic>, which are notched (<xref ref-type="bibr" rid="B47">Dean et al. 2018c</xref>).</p><p>This species is poorly known and has been rarely collected. One collection from southeastern Chiapas that may belong to <italic><tp:taxon-name><tp:taxon-name-part taxon-name-part-type="genus" reg="Lycianthes">L.</tp:taxon-name-part> <tp:taxon-name-part taxon-name-part-type="species" reg="grandifolia">grandifolia</tp:taxon-name-part></tp:taxon-name></italic>: Mt. Pasitar (Paxtar), 3–4 Aug 1937, <italic>Matuda 1642</italic> (MO-1807983; US-1807982) differs in having the calyx appendages densely pubescent with long, spreading trichomes (2 mm long). Therefore, we did not include it in the species description. The elevation and exact location of this collection is unknown. If from low elevations, it may represent a new species belonging to series <italic><tp:taxon-name><tp:taxon-name-part taxon-name-part-type="series" reg="Tricolores">Tricolores</tp:taxon-name-part></tp:taxon-name></italic>. More fieldwork is necessary to fill out the morphological details of <italic><tp:taxon-name><tp:taxon-name-part taxon-name-part-type="genus" reg="Lycianthes">L.</tp:taxon-name-part> <tp:taxon-name-part taxon-name-part-type="species" reg="grandifolia">grandifolia</tp:taxon-name-part></tp:taxon-name></italic> (<xref ref-type="bibr" rid="B47">Dean et al. 2018c</xref>)</p></tp:treatment-sec><tp:treatment-sec sec-type="Representative specimen examined" id="SECID0EA3AM"><title>Representative specimen examined.</title><p><bold>Mexico. Chiapas</bold>: Mpio. Mapastepec, Reserva El Triunfo, Deslave-Cipresal, <named-content xmlns:xlink="http://www.w3.org/1999/xlink" content-type="dwc:verbatimCoordinates" xlink:type="simple"><named-content content-type="geo-json" specific-use="{&#34;type&#34;:&#34;Point&#34;,&#34;coordinates&#34;:[-92.800000,15.650000]}" id="NCID0EL3AM" xlink:type="simple">15.65, -92.8</named-content></named-content>, 1750 m, 14 Jun 1990, <italic>M. Heath 1012</italic> (MO3801177).</p></tp:treatment-sec><ref-list><ref id="B67"><mixed-citation xmlns:xlink="http://www.w3.org/1999/xlink" xlink:type="simple"><institution xlink:type="simple">IUCN</institution> [Standards, Petitions Subcommittee] (<year>2019</year>) Guidelines for using the IUCN red list categories and criteria. version 12. Prepared by the Standards and Petitions Subcommittee in February 2019. <ext-link xlink:type="simple" ext-link-type="uri" xlink:href="http://jr.iucnredlist.org/documents/redlistGuidelines">http://jr.iucnredlist.org/documents/redlistGuidelines</ext-link> [accessed December 10, 2019]</mixed-citation></ref><ref id="B47"><mixed-citation xmlns:xlink="http://www.w3.org/1999/xlink" xlink:type="simple"><person-group><name name-style="western"><surname>Dean</surname><given-names>E</given-names></name><name name-style="western"><surname>Véliz-Pérez</surname><given-names>ME</given-names></name><name name-style="western"><surname>Velásquez</surname><given-names>L</given-names></name></person-group> (<year>2018c</year>) <article-title>Two new species of <italic><tp:taxon-name><tp:taxon-name-part taxon-name-part-type="genus">Lycianthes</tp:taxon-name-part></tp:taxon-name></italic> series <italic><tp:taxon-name><tp:taxon-name-part taxon-name-part-type="series">Tricolores</tp:taxon-name-part></tp:taxon-name></italic> (<tp:taxon-name><tp:taxon-name-part taxon-name-part-type="family">Solanaceae</tp:taxon-name-part></tp:taxon-name>) from southern Mexico and Guatemala.</article-title><source>Brittonia</source><volume>70</volume>(<issue>4</issue>): <fpage>478</fpage>–<lpage>487</lpage>. <ext-link xlink:type="simple" ext-link-type="doi" xlink:href="10.1007/s12228-018-9541-5">https://doi.org/10.1007/s12228-018-9541-5</ext-link></mixed-citation></ref></ref-list></tp:taxon-treatment>
