# Supplementary material for: The genus Lycianthes (Solanaceae, Capsiceae) in Mexico and Guatemala
Source: PhytoKeys. 2020 Nov 27;168:1–333. doi: 10.3897/phytokeys.168.51904 (PMC7718216; doi:10.3897/phytokeys.168.51904)
Supplement: XML Treatment for Lycianthes heteroclita [file phytokeys.168.51904-treatment24.xml]

<!DOCTYPE tp:taxon-treatment
  PUBLIC "-//TaxonX//DTD Taxonomic Treatment Publishing DTD v0 20100105//EN" "tax-treatment-NSO.dtd">
<tp:taxon-treatment xmlns:tp="http://www.plazi.org/taxpub"><tp:treatment-meta><kwd-group><label>Taxon classification</label><kwd><named-content xmlns:xlink="http://www.w3.org/1999/xlink" content-type="kingdom">Plantae</named-content></kwd></kwd-group><mixed-citation publication-type="journal"><person-group><name><surname>Dean</surname><given-names>Ellen</given-names></name><name><surname>Poore</surname><given-names>Jennifer</given-names></name><name><surname>Anguiano-Constante</surname><given-names>Marco Antonio</given-names></name><name><surname>Nee</surname><given-names>Michael H.</given-names></name><name><surname>Kang</surname><given-names>Hannah</given-names></name><name><surname>Starbuck</surname><given-names>Thomas</given-names></name><name><surname>Rodrígues</surname><given-names>Annamarie</given-names></name><name><surname>Conner</surname><given-names>Matthew</given-names></name></person-group><article-title>The genus <italic><tp:taxon-name><tp:taxon-name-part taxon-name-part-type="genus" reg="Lycianthes">Lycianthes</tp:taxon-name-part></tp:taxon-name></italic> (<tp:taxon-name><tp:taxon-name-part taxon-name-part-type="family">Solanaceae</tp:taxon-name-part></tp:taxon-name>, <tp:taxon-name><tp:taxon-name-part taxon-name-part-type="tribe">Capsiceae</tp:taxon-name-part></tp:taxon-name>) in Mexico and Guatemala</article-title><source>PhytoKeys</source><day>27</day><month>11</month><year>2020</year><volume>168</volume><fpage>1</fpage><lpage>333</lpage><pub-id pub-id-type="doi">10.3897/phytokeys.168.51904</pub-id></mixed-citation></tp:treatment-meta><tp:nomenclature><label>21</label><tp:taxon-name>
              <tp:taxon-name-part taxon-name-part-type="genus" reg="Lycianthes">Lycianthes</tp:taxon-name-part>
              <tp:taxon-name-part taxon-name-part-type="species" reg="heteroclita">heteroclita</tp:taxon-name-part>
            </tp:taxon-name><tp:taxon-authority>(Sendtn.) Bitter, Abh. Naturwiss. Verein Bremen 24 [preprint]: 494. 1919</tp:taxon-authority><xref ref-type="fig" rid="F48">Fig. 48</xref><tp:nomenclature-citation-list><tp:nomenclature-citation><tp:taxon-name>
                  <tp:taxon-name-part taxon-name-part-type="genus" reg="Solanum">Solanum</tp:taxon-name-part> <tp:taxon-name-part taxon-name-part-type="species" reg="heteroclitum">heteroclitum</tp:taxon-name-part></tp:taxon-name><comment>Sendtn. Flora 29 (13): 193 [as 177]. 1846. Type: Guatemala. No exact location, <italic>Friedrichsthal s.n.</italic> (lectotype designated here: W [acc. # 0003646]).</comment></tp:nomenclature-citation><tp:nomenclature-citation><tp:taxon-name>
                  <tp:taxon-name-part taxon-name-part-type="genus" reg="Brachistus">Brachistus</tp:taxon-name-part> <tp:taxon-name-part taxon-name-part-type="species" reg="escuintlensis">escuintlensis</tp:taxon-name-part></tp:taxon-name><comment>J.M.Coult., Bot. Gaz. 16: 144. 1891. Type: Guatemala. Escuintla: Escuintla, 1100 ft, Mar 1890, <italic>J. Donnell Smith 2267</italic> (lectotype designated by <xref ref-type="bibr" rid="B26">D’Arcy 1973b</xref>, pg. 116: US [00624003, acc. # 1335155]; isolectotypes: F [F0072758F, acc. # 267053], G [G00379121], GH [00076928], K [K000585751], M [M-0171852]).</comment></tp:nomenclature-citation><tp:nomenclature-citation><tp:taxon-name>
                  <tp:taxon-name-part taxon-name-part-type="genus" reg="Bassovia">Bassovia</tp:taxon-name-part> <tp:taxon-name-part taxon-name-part-type="species" reg="purpusii">purpusii</tp:taxon-name-part></tp:taxon-name><comment>Brandeg. Univ. Calif. Publ. Bot. 6: 372. 1917. Type: Mexico. Veracruz: Zacuapan [ca. <named-content xmlns:xlink="http://www.w3.org/1999/xlink" content-type="dwc:verbatimCoordinates" xlink:type="simple"><named-content content-type="geo-json" specific-use="{&#34;type&#34;:&#34;Point&#34;,&#34;coordinates&#34;:[-96.883333,19.216667]}" id="NCID0EO6AM" xlink:type="simple">19°13'N, 96°53'W</named-content></named-content>, 1025 m], Jul 1915, <italic>C. Purpus 7502</italic> (holotype: UC [178570]).</comment></tp:nomenclature-citation><tp:nomenclature-citation><tp:taxon-name>
                  <tp:taxon-name-part taxon-name-part-type="genus" reg="Solanum">Solanum</tp:taxon-name-part> <tp:taxon-name-part taxon-name-part-type="species" reg="mitratum">mitratum</tp:taxon-name-part></tp:taxon-name><comment>Greenm., Bot. Gaz. 37: 211. 1904. Type: Costa Rica. Cartago: Atirro, 600 m, Mar [April on US specimen] 1896, <italic>J. Donnell Smith 6673</italic> (lectotype designated by <xref ref-type="bibr" rid="B25">D’Arcy 1973a</xref>, pg. 636: GH [00077517]; isolectotype US [00624007]).</comment></tp:nomenclature-citation><tp:nomenclature-citation><tp:taxon-name>
                  <tp:taxon-name-part taxon-name-part-type="genus" reg="Lycianthes">Lycianthes</tp:taxon-name-part> <tp:taxon-name-part taxon-name-part-type="species" reg="mitrata">mitrata</tp:taxon-name-part></tp:taxon-name><comment>(Greenm.) Bitter, Abh. Naturwiss. Verein Bremen 24 [preprint]: 500. 1919. Type: Based on <tp:taxon-name><tp:taxon-name-part taxon-name-part-type="genus" reg="Solanum">Solanum</tp:taxon-name-part> <tp:taxon-name-part taxon-name-part-type="species" reg="mitratum">mitratum</tp:taxon-name-part></tp:taxon-name> Greenm.</comment></tp:nomenclature-citation><tp:nomenclature-citation><tp:taxon-name>
                  <tp:taxon-name-part taxon-name-part-type="genus" reg="Lycianthes">Lycianthes</tp:taxon-name-part> <tp:taxon-name-part taxon-name-part-type="species" reg="heteroclita">heteroclita</tp:taxon-name-part> <tp:taxon-name-part taxon-name-part-type="basionym-authority">(Sendtn.)</tp:taxon-name-part> <tp:taxon-name-part taxon-name-part-type="authority">Bitter</tp:taxon-name-part> <tp:taxon-name-part taxon-name-part-type="infraspecific-rank">ssp.</tp:taxon-name-part> <tp:taxon-name-part taxon-name-part-type="subspecies" reg="coalescens">coalescens</tp:taxon-name-part></tp:taxon-name><comment>Bitter, Abh. Naturwiss. Verein Bremen 24 [preprint]: 496. 1919. Type: Guatemala. Alta Verapaz: Cubilqüitz, [Cubilhuitz], [<named-content xmlns:xlink="http://www.w3.org/1999/xlink" content-type="dwc:verbatimCoordinates" xlink:type="simple"><named-content content-type="geo-json" specific-use="{&#34;type&#34;:&#34;Point&#34;,&#34;coordinates&#34;:[-90.429300,15.667500]}" id="NCID0E2BBM" xlink:type="simple">15.6675, -90.4293</named-content></named-content>], 350 m, Aug 1907, <italic>H. von Tuerkheim II 813</italic> (lectotype designated by <xref ref-type="bibr" rid="B25">D’Arcy (1973a</xref>, pg. 636): US [00027880]; isolectotypes: G, NY, W [acc. # 1908-3590, acc. # 1908-3589]).</comment></tp:nomenclature-citation><tp:nomenclature-citation><tp:taxon-name>
                  <tp:taxon-name-part taxon-name-part-type="genus" reg="Lycianthes">Lycianthes</tp:taxon-name-part> <tp:taxon-name-part taxon-name-part-type="species" reg="heteroclita">heteroclita</tp:taxon-name-part> <tp:taxon-name-part taxon-name-part-type="basionym-authority">(Sendtn.)</tp:taxon-name-part> <tp:taxon-name-part taxon-name-part-type="authority">Bitter</tp:taxon-name-part> <tp:taxon-name-part taxon-name-part-type="infraspecific-rank">var.</tp:taxon-name-part> <tp:taxon-name-part taxon-name-part-type="variety" reg="gracilis">gracilis</tp:taxon-name-part></tp:taxon-name><comment>Bitter, Abh. Naturwiss. Verein Bremen 24 [preprint]: 496. 1919. Type: Panama. Canal Zone: Railroad relocation between Gorgona and Gatun, 10–50 m, <italic>Pittier 2281</italic> (lectotype designated by <xref ref-type="bibr" rid="B45">Dean and Reyes 2018a</xref>, pg. 42: US [acc. # 676535]; isolectotype US [acc. # 676536]).</comment></tp:nomenclature-citation><tp:nomenclature-citation><tp:taxon-name>
                  <tp:taxon-name-part taxon-name-part-type="genus" reg="Bassovia">Bassovia</tp:taxon-name-part> <tp:taxon-name-part taxon-name-part-type="species" reg="escuintlensis">escuintlensis</tp:taxon-name-part></tp:taxon-name><comment>(J.M.Coult.) Standl., Contrib. U. S. Natl. Herb. 23: 1304. 1924. Type: Based on <tp:taxon-name><tp:taxon-name-part taxon-name-part-type="genus" reg="Brachistus">Brachistus</tp:taxon-name-part> <tp:taxon-name-part taxon-name-part-type="species" reg="escuintlensis">escuintlensis</tp:taxon-name-part></tp:taxon-name> J.M.Coult.</comment></tp:nomenclature-citation><tp:nomenclature-citation><tp:taxon-name>
                  <tp:taxon-name-part taxon-name-part-type="genus" reg="Capsicum">Capsicum</tp:taxon-name-part> <tp:taxon-name-part taxon-name-part-type="species" reg="escuintlense">escuintlense</tp:taxon-name-part></tp:taxon-name><comment>(J.M.Coult.) Standl., Publ. Field Mus. Nat. Hist., Bot. Ser. 12: 347 1936. Type: Based on <tp:taxon-name><tp:taxon-name-part taxon-name-part-type="genus" reg="Brachistus">Brachistus</tp:taxon-name-part> <tp:taxon-name-part taxon-name-part-type="species" reg="escuintlensis">escuintlensis</tp:taxon-name-part></tp:taxon-name> J.M.Coult.</comment></tp:nomenclature-citation><tp:nomenclature-citation><tp:taxon-name>
                  <tp:taxon-name-part taxon-name-part-type="genus" reg="Solanum">Solanum</tp:taxon-name-part> <tp:taxon-name-part taxon-name-part-type="species" reg="escuintlense">escuintlense</tp:taxon-name-part></tp:taxon-name><comment>(J.M.Coult.) Hunz., Kurtziana 5: 166. 1969. Type: Based on <tp:taxon-name><tp:taxon-name-part taxon-name-part-type="genus" reg="Brachistus">Brachistus</tp:taxon-name-part> <tp:taxon-name-part taxon-name-part-type="species" reg="escuintlensis">escuintlensis</tp:taxon-name-part></tp:taxon-name> J.M.Coult.</comment></tp:nomenclature-citation><tp:nomenclature-citation><tp:taxon-name>
                  <tp:taxon-name-part taxon-name-part-type="genus" reg="Lycianthes">Lycianthes</tp:taxon-name-part> <tp:taxon-name-part taxon-name-part-type="species" reg="escuintlensis">escuintlensis</tp:taxon-name-part></tp:taxon-name><comment>(J.M.Coult.) D’Arcy, Phytologia 25: 116. 1973. Type: Based on <tp:taxon-name><tp:taxon-name-part taxon-name-part-type="genus" reg="Brachistus">Brachistus</tp:taxon-name-part> <tp:taxon-name-part taxon-name-part-type="species" reg="escuintlensis">escuintlensis</tp:taxon-name-part></tp:taxon-name> J.M.Coult.</comment></tp:nomenclature-citation></tp:nomenclature-citation-list></tp:nomenclature><tp:treatment-sec sec-type="material" id="SECID0ECGBM"><title>Type.</title><p>Based on <italic><tp:taxon-name><tp:taxon-name-part taxon-name-part-type="genus" reg="Solanum">Solanum</tp:taxon-name-part> <tp:taxon-name-part taxon-name-part-type="species" reg="heteroclitum">heteroclitum</tp:taxon-name-part></tp:taxon-name></italic> Sendtn.</p><fig id="F48" position="float" orientation="portrait"><object-id xmlns:xlink="http://www.w3.org/1999/xlink" content-type="doi" xlink:type="simple">10.3897/phytokeys.168.51904.figure48</object-id><label>Figure 48.</label><caption><p>Image of herbarium specimen of <italic><tp:taxon-name><tp:taxon-name-part taxon-name-part-type="genus" reg="Lycianthes">L.</tp:taxon-name-part> <tp:taxon-name-part taxon-name-part-type="species" reg="heteroclita">heteroclita</tp:taxon-name-part></tp:taxon-name></italic>, <italic>Cate s.n.</italic> (NY). Specimen used with permission from the William and Lynda Steere Herbarium, New York Botanical Garden.</p></caption><graphic xmlns:xlink="http://www.w3.org/1999/xlink" xlink:href="phytokeys-168-001-g048.jpg" position="float" orientation="portrait" xlink:type="simple" id="oo_480060.jpg"><uri content-type="original_file" xlink:type="simple">https://binary.pensoft.net/fig/480060</uri></graphic></fig></tp:treatment-sec><tp:treatment-sec sec-type="description" id="SECID0ENHBM"><title>Description.</title><p>Herb, shrub, to treelet, sometimes epiphytic, erect, 0.5–5 m tall. Indument of very small, white to tan, uniseriate, multicellular, simple, eglandular, appressed-ascending trichomes &lt; 0.1 (0.2) mm long. Stems green when young, glabrous to sparsely pubescent, compressed (hollowed at the nodes) upon drying in a plant press, woody with age; upper sympodial branching points monochasial or dichasial. Leaves simple, the leaves of the upper sympodia usually paired and unequal in size, the larger ones with blades 7–32 × 2.5–15 cm, the smaller ones with blades 3–12 × 1.5–6 cm, the leaf pairs usually similar in shape, the blades ovate to elliptic (rarely obovate), thin-membranaceous, glabrous to very sparsely pubescent, the base cuneate to attenuate, often oblique, the margin entire, usually undulate, the apex acute to acuminate, the petiole 0.3–5 cm long, the larger leaf blades with 5–8 primary veins on each side of the midvein. Flowers solitary or in groups of 2–12, axillary, erect; peduncles absent; pedicels 8–20 mm and erect in flower, to 25 mm long and erect in fruit, usually glabrous to sparsely pubescent; calyx 2–3 (4) mm long, 3–6 mm in diameter, campanulate, sparsely puberulent, the margin truncate, undulate, the appendages lacking (but ribs sometimes prominent and dark green); fruiting calyx enlarged, widely bowl-shaped to plate-like and slightly reflexed, 1–3.5 mm long, 4.5–10 mm in diameter; corolla 1–1.6 cm long, campanulate to reflexed in orientation, stellate in outline, usually divided 3/4 of the way to all of the way to the base, the lobes usually with scarce interpetalar tissue, white to lilac and glabrous adaxially, white to green abaxially, puberulent abaxially; stamens equal, straight, the filaments 0.5–1.5 mm long, glabrous, the anthers 4–7 mm long, lanceolate, usually partially connivent or connate to the adjacent anther (at least near the middle or base of the anther, not at the tips), white to yellow, glabrous, poricidal at the tips, the pores round, dehiscing distally, not opening into longitudinal slits; pistil with glabrous ovary, the style 8–11 mm long, linear, straight or curved at tip, glabrous, the stigma oblong. Fruit a berry, 6–13 mm long, 8–13 (15) mm in diameter, globose to depressed globose, orange to red at maturity, glabrous, lacking sclerotic granules. Seeds 50–300 per fruit, 1–2.5 × 1–1.5 mm, flattened, circular, ovate, depressed ovate or somewhat triangular in outline, yellow-orange to orange-brown, often lighter in color near the margin, the surface reticulum with minute, serpentine pattern and shallow luminae.</p></tp:treatment-sec><tp:treatment-sec sec-type="Chromosome number" id="SECID0ESHBM"><title>Chromosome number.</title><p>Unknown.</p></tp:treatment-sec><tp:treatment-sec sec-type="distribution" id="SECID0EXHBM"><title>Distribution and habitat.</title><p>Mexico (Chiapas, Guerrero, Jalisco, Oaxaca, Tabasco, Veracruz), Guatemala (Alta Verapaz, Escuintla, Huehuetenango, Izabal, Petén, Quetzaltenango, Quiché, Santa Rosa, Zacapan), Belize, El Salvador, Honduras, Nicaragua, Costa Rica, and Panama, in tropical rainforest, tropical moist forest, tropical dry forest, cloud forest, rarely in shrublands, sometimes along streams or on limestone, common in secondary forest, agricultural areas (such as coffee plantations), and along roadsides, 0–1000 (2000) m in elevation, perhaps cultivated in some areas (Fig. <xref ref-type="fig" rid="F49">49</xref>).</p><fig id="F49" position="float" orientation="portrait"><object-id xmlns:xlink="http://www.w3.org/1999/xlink" content-type="doi" xlink:type="simple">10.3897/phytokeys.168.51904.figure49</object-id><label>Figure 49.</label><caption><p>Map of geographic distribution of <italic><tp:taxon-name><tp:taxon-name-part taxon-name-part-type="genus" reg="Lycianthes">L.</tp:taxon-name-part> <tp:taxon-name-part taxon-name-part-type="species" reg="heteroclita">heteroclita</tp:taxon-name-part></tp:taxon-name></italic> based on herbarium specimen data.</p></caption><graphic xmlns:xlink="http://www.w3.org/1999/xlink" xlink:href="phytokeys-168-001-g049.jpg" position="float" orientation="portrait" xlink:type="simple" id="oo_480061.jpg"><uri content-type="original_file" xlink:type="simple">https://binary.pensoft.net/fig/480061</uri></graphic></fig></tp:treatment-sec><tp:treatment-sec sec-type="Common names and uses" id="SECID0EZIBM"><title>Common names and uses.</title><p>Mexico. Chiapas: fruits and leaves eaten after cooking in water, yerbabuena (Spanish), ashinte (Tzeltal) (<italic>L. Bohs 3962</italic>); ch’ayok (Maya Lacandon) (<italic>M. González-Espinosa 755</italic>); tumat tez (Tzeltal) (<italic>A. Méndez Ton 5132</italic>); ajchkintez (Tzeltal) (<italic>Alush Méndez Ton 6741</italic>); leaves eaten (<italic>S. Levy T. 43</italic>); quilete (<italic>Matuda 17477</italic>); zajchkintez (Tzeltal) (<italic>A. Méndez T. 5215</italic>); xote nuk (Mayan) (<italic>B. Paniagua 57</italic>); the leaves are eaten boiled, used medicinally for bones (utz’ak abaker), ubojo ch’ayok’ (<italic>B. Paniagua 264</italic>). <bold>Guerrero</bold>: eaten boiled as an edible green (Mixtec) (<italic>K. Velazco-G. 40341</italic>). <bold>Veracruz</bold>: hierba mora, hierba mora cimarrona (<italic>W. Marquez R. 256, 275</italic>).</p></tp:treatment-sec><tp:treatment-sec sec-type="phenology" id="SECID0EZJBM"><title>Phenology.</title><p>Flowering specimens and specimens with mature fruits have been collected throughout the year in most locations. Corollas usually open in very early morning, closing in late morning.</p></tp:treatment-sec><tp:treatment-sec sec-type="Preliminary conservation status" id="SECID0E5JBM"><title>Preliminary conservation status.</title><p><italic><tp:taxon-name><tp:taxon-name-part taxon-name-part-type="genus" reg="Lycianthes">Lycianthes</tp:taxon-name-part> <tp:taxon-name-part taxon-name-part-type="species" reg="heteroclita">heteroclita</tp:taxon-name-part></tp:taxon-name></italic> is a widespread species ranging from Mexico to Panama, represented by many collections. The <abbrev xmlns:xlink="http://www.w3.org/1999/xlink" xlink:title="Extent of Occurrence" id="ABBRID0EPKBM" xlink:type="simple">EOO</abbrev> is 1,336,839.05 km<sup>2</sup>, and the <abbrev xmlns:xlink="http://www.w3.org/1999/xlink" xlink:title="Area of Occupancy" id="ABBRID0EVKBM" xlink:type="simple">AOO</abbrev> is 1,328 km<sup>2</sup>. Based on the <xref ref-type="bibr" rid="B67">IUCN (2019)</xref> criteria, the preliminary assessment category is Least Concern (<abbrev xmlns:xlink="http://www.w3.org/1999/xlink" xlink:title="Least Concern" id="ABBRID0E6KBM" xlink:type="simple">LC</abbrev>).</p></tp:treatment-sec><tp:treatment-sec sec-type="discussion" id="SECID0EDLBM"><title>Discussion.</title><p><italic><tp:taxon-name><tp:taxon-name-part taxon-name-part-type="genus" reg="Lycianthes">Lycianthes</tp:taxon-name-part> <tp:taxon-name-part taxon-name-part-type="species" reg="heteroclita">heteroclita</tp:taxon-name-part></tp:taxon-name></italic> is one of the most common and wide-ranging <italic><tp:taxon-name><tp:taxon-name-part taxon-name-part-type="genus" reg="Lycianthes">Lycianthes</tp:taxon-name-part></tp:taxon-name></italic> species in Central America. Its lifeform ranges from a large herb growing epiphytically or on the ground to a treelet, becoming woody at the base. When pressed, its herbaceous stems compress at the nodes. The variability in the flowers of this species deserves more study. From Mexico to Nicaragua, the corolla is usually white on the adaxial side and deeply stellate with very little interpetalar tissue. However, populations with corollas with more interpetalar tissue at the base of the lobes have been observed and collected in Mexico (Chiapas), Guatemala, El Salvador, and Nicaragua; this form of the corolla may be stellate only half-way to the base. In Costa Rica and Panama, the corollas are usually deeply stellate and purple on the adaxial side; this form was first described as <italic><tp:taxon-name><tp:taxon-name-part taxon-name-part-type="genus" reg="Solanum">Solanum</tp:taxon-name-part> <tp:taxon-name-part taxon-name-part-type="species" reg="mitratum">mitratum</tp:taxon-name-part></tp:taxon-name></italic> (equal to <italic><tp:taxon-name><tp:taxon-name-part taxon-name-part-type="genus" reg="Lycianthes">L.</tp:taxon-name-part> <tp:taxon-name-part taxon-name-part-type="species" reg="mitrata">mitrata</tp:taxon-name-part></tp:taxon-name></italic>) and later by Georg Bitter as <tp:taxon-name><tp:taxon-name-part taxon-name-part-type="genus" reg="Lycianthes">L.</tp:taxon-name-part> <tp:taxon-name-part taxon-name-part-type="species" reg="heteroclita">heteroclita</tp:taxon-name-part> <tp:taxon-name-part taxon-name-part-type="infraspecific-rank">var.</tp:taxon-name-part> <tp:taxon-name-part taxon-name-part-type="variety" reg="gracilis">gracilis</tp:taxon-name-part></tp:taxon-name> (both listed as synonyms above). Further study may show that these flower variants are geographically distinct and deserve recognition at the species level.</p><p>In Mexico, <italic><tp:taxon-name><tp:taxon-name-part taxon-name-part-type="genus" reg="Lycianthes">Lycianthes</tp:taxon-name-part> <tp:taxon-name-part taxon-name-part-type="species" reg="heteroclita">heteroclita</tp:taxon-name-part></tp:taxon-name></italic> is sometimes confused with the Mexican endemic <italic><tp:taxon-name><tp:taxon-name-part taxon-name-part-type="genus" reg="Lycianthes">L.</tp:taxon-name-part> <tp:taxon-name-part taxon-name-part-type="species" reg="geminiflora">geminiflora</tp:taxon-name-part></tp:taxon-name></italic>. In general, the two species can be separated by flowering calyx size, with that of <italic><tp:taxon-name><tp:taxon-name-part taxon-name-part-type="genus" reg="Lycianthes">L.</tp:taxon-name-part> <tp:taxon-name-part taxon-name-part-type="species" reg="heteroclita">heteroclita</tp:taxon-name-part></tp:taxon-name></italic> usually equal to or greater than 2 mm in length and that of <italic><tp:taxon-name><tp:taxon-name-part taxon-name-part-type="genus" reg="Lycianthes">L.</tp:taxon-name-part> <tp:taxon-name-part taxon-name-part-type="species" reg="geminiflora">geminiflora</tp:taxon-name-part></tp:taxon-name></italic> usually up to 1.5 mm in length. Also, <italic><tp:taxon-name><tp:taxon-name-part taxon-name-part-type="genus" reg="Lycianthes">L.</tp:taxon-name-part> <tp:taxon-name-part taxon-name-part-type="species" reg="heteroclita">heteroclita</tp:taxon-name-part></tp:taxon-name></italic> is usually found at lower elevations than <italic><tp:taxon-name><tp:taxon-name-part taxon-name-part-type="genus" reg="Lycianthes">L.</tp:taxon-name-part> <tp:taxon-name-part taxon-name-part-type="species" reg="geminiflora">geminiflora</tp:taxon-name-part></tp:taxon-name></italic>, which is a high-elevation cloud forest species, but the two species do co-occur in Oaxaca and Veracruz. In the areas of overlap, <italic><tp:taxon-name><tp:taxon-name-part taxon-name-part-type="genus" reg="Lycianthes">L.</tp:taxon-name-part> <tp:taxon-name-part taxon-name-part-type="species" reg="heteroclita">heteroclita</tp:taxon-name-part></tp:taxon-name></italic> is usually found below 1000 m, while <italic><tp:taxon-name><tp:taxon-name-part taxon-name-part-type="genus" reg="Lycianthes">L.</tp:taxon-name-part> <tp:taxon-name-part taxon-name-part-type="species" reg="geminiflora">geminiflora</tp:taxon-name-part></tp:taxon-name></italic> is usually found above 800 m. In addition, <italic><tp:taxon-name><tp:taxon-name-part taxon-name-part-type="genus" reg="Lycianthes">L.</tp:taxon-name-part> <tp:taxon-name-part taxon-name-part-type="species" reg="heteroclita">heteroclita</tp:taxon-name-part></tp:taxon-name></italic> specimens have been collected in Guatemala at elevations of 2000 m or more, which is unusual. In Chiapas, Honduras and Costa Rica, there are many specimens collected from elevations between 1200 and 1700 m, as well as elevations below 1000 m.</p><p>Confusion about what name to use for this species exists in the literature. In his treatment of the <tp:taxon-name><tp:taxon-name-part taxon-name-part-type="family">Solanaceae</tp:taxon-name-part></tp:taxon-name> for Flora of Panama, <xref ref-type="bibr" rid="B25">D’Arcy (1973a)</xref> used the name <italic><tp:taxon-name><tp:taxon-name-part taxon-name-part-type="genus" reg="Lycianthes">Lycianthes</tp:taxon-name-part> <tp:taxon-name-part taxon-name-part-type="species" reg="esquintlensis">esquintlensis</tp:taxon-name-part></tp:taxon-name></italic> for this species, and under that name, he synonymized the names <tp:taxon-name><tp:taxon-name-part taxon-name-part-type="genus" reg="Lycianthes">L.</tp:taxon-name-part> <tp:taxon-name-part taxon-name-part-type="species" reg="heteroclita">heteroclita</tp:taxon-name-part> <tp:taxon-name-part taxon-name-part-type="infraspecific-rank">ssp.</tp:taxon-name-part> <tp:taxon-name-part taxon-name-part-type="subspecies" reg="coalescens">coalescens</tp:taxon-name-part></tp:taxon-name> and <italic><tp:taxon-name><tp:taxon-name-part taxon-name-part-type="genus" reg="Solanum">Solanum</tp:taxon-name-part> <tp:taxon-name-part taxon-name-part-type="species" reg="mitratum">mitratum</tp:taxon-name-part></tp:taxon-name></italic>. D’Arcy also included the species <italic><tp:taxon-name><tp:taxon-name-part taxon-name-part-type="genus" reg="Lycianthes">L.</tp:taxon-name-part> <tp:taxon-name-part taxon-name-part-type="species" reg="synanthera">synanthera</tp:taxon-name-part></tp:taxon-name></italic> in his treatment. But he then annotated many specimens of <italic><tp:taxon-name><tp:taxon-name-part taxon-name-part-type="genus" reg="Lycianthes">L.</tp:taxon-name-part> <tp:taxon-name-part taxon-name-part-type="species" reg="synanthera">synanthera</tp:taxon-name-part></tp:taxon-name></italic> as <italic><tp:taxon-name><tp:taxon-name-part taxon-name-part-type="genus" reg="Lycianthes">L.</tp:taxon-name-part> <tp:taxon-name-part taxon-name-part-type="species" reg="esquintlensis">esquintlensis</tp:taxon-name-part></tp:taxon-name></italic>. In addition, in their treatment of <italic><tp:taxon-name><tp:taxon-name-part taxon-name-part-type="genus" reg="Lycianthes">Lycianthes</tp:taxon-name-part></tp:taxon-name></italic> for the Flora of Guatemala, <xref ref-type="bibr" rid="B56">Gentry and Standley (1974)</xref> only recognized <italic><tp:taxon-name><tp:taxon-name-part taxon-name-part-type="genus" reg="Lycianthes">L.</tp:taxon-name-part> <tp:taxon-name-part taxon-name-part-type="species" reg="synanthera">synanthera</tp:taxon-name-part></tp:taxon-name></italic> and synonymized <italic><tp:taxon-name><tp:taxon-name-part taxon-name-part-type="genus" reg="Lycianthes">L.</tp:taxon-name-part> <tp:taxon-name-part taxon-name-part-type="species" reg="heteroclita">heteroclita</tp:taxon-name-part></tp:taxon-name></italic>, <italic><tp:taxon-name><tp:taxon-name-part taxon-name-part-type="genus" reg="Lycianthes">L.</tp:taxon-name-part> <tp:taxon-name-part taxon-name-part-type="species" reg="escuintlensis">escuintlensis</tp:taxon-name-part></tp:taxon-name></italic>, and <italic><tp:taxon-name><tp:taxon-name-part taxon-name-part-type="genus" reg="Solanum">S.</tp:taxon-name-part> <tp:taxon-name-part taxon-name-part-type="species" reg="mitratum">mitratum</tp:taxon-name-part></tp:taxon-name></italic> under that name, and their annotations reflected this. This created confusion in the identification of this species for several decades. <xref ref-type="bibr" rid="B78">Nee (1986)</xref> in his treatment for The Flora of Veracruz and <xref ref-type="bibr" rid="B14">Bohs (2015)</xref> in her recent treatment for the Flora of Costa Rica have corrected these errors.</p><p>Where they co-occur, <italic><tp:taxon-name><tp:taxon-name-part taxon-name-part-type="genus" reg="Lycianthes">Lycianthes</tp:taxon-name-part> <tp:taxon-name-part taxon-name-part-type="species" reg="heteroclita">heteroclita</tp:taxon-name-part></tp:taxon-name></italic> may be confused with <italic><tp:taxon-name><tp:taxon-name-part taxon-name-part-type="genus" reg="Lycianthes">L.</tp:taxon-name-part> <tp:taxon-name-part taxon-name-part-type="species" reg="synanthera">synanthera</tp:taxon-name-part></tp:taxon-name></italic> and <italic><tp:taxon-name><tp:taxon-name-part taxon-name-part-type="genus" reg="Lycianthes">L.</tp:taxon-name-part> <tp:taxon-name-part taxon-name-part-type="species" reg="nitida">nitida</tp:taxon-name-part></tp:taxon-name></italic> Bitter, because all three species have calyces lacking appendages and may be epiphytic. Both <italic><tp:taxon-name><tp:taxon-name-part taxon-name-part-type="genus" reg="Lycianthes">L.</tp:taxon-name-part> <tp:taxon-name-part taxon-name-part-type="species" reg="synanthera">synanthera</tp:taxon-name-part></tp:taxon-name></italic> and <italic><tp:taxon-name><tp:taxon-name-part taxon-name-part-type="genus" reg="Lycianthes">L.</tp:taxon-name-part> <tp:taxon-name-part taxon-name-part-type="species" reg="nitida">nitida</tp:taxon-name-part></tp:taxon-name></italic> have woody upper stems that do not collapse at the nodes upon drying. In addition, <italic><tp:taxon-name><tp:taxon-name-part taxon-name-part-type="genus" reg="Lycianthes">L.</tp:taxon-name-part> <tp:taxon-name-part taxon-name-part-type="species" reg="synanthera">synanthera</tp:taxon-name-part></tp:taxon-name></italic> usually has hairs in the axils of the primary veins on the abaxial leaf surface, while <italic><tp:taxon-name><tp:taxon-name-part taxon-name-part-type="genus" reg="Lycianthes">L.</tp:taxon-name-part> <tp:taxon-name-part taxon-name-part-type="species" reg="nitida">nitida</tp:taxon-name-part></tp:taxon-name></italic> has coriaceous leaves with geminate pairs in which the minor leaf is much smaller in size and more rounded than the larger leaf.</p><p>The name <italic><tp:taxon-name><tp:taxon-name-part taxon-name-part-type="genus" reg="Solanum">Solanum</tp:taxon-name-part> <tp:taxon-name-part taxon-name-part-type="species" reg="heteroclitum">heteroclitum</tp:taxon-name-part></tp:taxon-name></italic> Sendtn. is lectotypified here. In the protologue, <xref ref-type="bibr" rid="B94">Sendtner (1846)</xref> cites only one collection: Guatemala. No exact location, <italic>Friedrichsthal s.n.</italic>, but does not specify a particular specimen or herbarium. We were only able to locate one specimen seen by Sendtner at W [acc. # 0003646], and we are choosing that specimen as the lectotype.</p></tp:treatment-sec><tp:treatment-sec sec-type="material" id="SECID0E2XBM"><title>Representative specimens examined.</title><p><bold>Guatemala. Alta Verapaz</bold>: city of Cobán, garden of residence along 1<sup>st</sup> St belonging to the family of Fredy Archila, seed of this plant originally collected at Finca Siguanha in forest at 1400 m in elevation, <named-content xmlns:xlink="http://www.w3.org/1999/xlink" content-type="dwc:verbatimCoordinates" xlink:type="simple"><named-content content-type="geo-json" specific-use="{&#34;type&#34;:&#34;Point&#34;,&#34;coordinates&#34;:[-90.372200,15.474900]}" id="NCID0EIYBM" xlink:type="simple">15.4749, -90.3722</named-content></named-content>, 1335 m, 9 Aug 2017, <italic>E. Dean 9500</italic> (DAV). <bold>Escuintla</bold>: Palín Finca Comunal, El Chilar, <named-content xmlns:xlink="http://www.w3.org/1999/xlink" content-type="dwc:verbatimCoordinates" xlink:type="simple"><named-content content-type="geo-json" specific-use="{&#34;type&#34;:&#34;Point&#34;,&#34;coordinates&#34;:[-90.728300,14.353600]}" id="NCID0EUYBM" xlink:type="simple">14.3536, -90.7283</named-content></named-content>, 959 m, 10 Nov 2010, <italic>M. Véliz 22280</italic> (BIGU). <bold>Huehuetenango</bold>: Between Ixcan and Finca San Rafael, Sierra de los Cuchumatanes 200–800 m, 24 Jul 1942, <italic>J.A. Steyermark 49399</italic> (NY). <bold>Izabal</bold>: W of Santo Tomás de Castilla, near Guatel antennas on one of the summits of Cerro San Gil, <named-content xmlns:xlink="http://www.w3.org/1999/xlink" content-type="dwc:verbatimCoordinates" xlink:type="simple"><named-content content-type="geo-json" specific-use="{&#34;type&#34;:&#34;Point&#34;,&#34;coordinates&#34;:[-88.699700,15.670300]}" id="NCID0EEZBM" xlink:type="simple">15.6703, -88.6997</named-content></named-content>, 800–900 m, 21 Sep 1997, <italic>Nee 47320</italic> (MO, NY). <bold>Petén</bold>: La Cumbre. Pusila road, 5 km, 17 Aug 1976, <italic>C.L. Lundell 20194</italic> (MO, LL). <bold>Quetzaltenango</bold>: Colomba, Fca. San Francisco Pie de la Cuesta, <named-content xmlns:xlink="http://www.w3.org/1999/xlink" content-type="dwc:verbatimCoordinates" xlink:type="simple"><named-content content-type="geo-json" specific-use="{&#34;type&#34;:&#34;Point&#34;,&#34;coordinates&#34;:[-91.717800,14.728100]}" id="NCID0EUZBM" xlink:type="simple">14.7281, -91.7178</named-content></named-content>, 1113 m, 15 Feb 2011, <italic>L. Velásquez 1728</italic> (BIGU). <bold>Quiché</bold>: Nebaj, about 12 km west, [<named-content xmlns:xlink="http://www.w3.org/1999/xlink" content-type="dwc:verbatimCoordinates" xlink:type="simple"><named-content content-type="geo-json" specific-use="{&#34;type&#34;:&#34;Point&#34;,&#34;coordinates&#34;:[-91.146100,15.405800]}" id="NCID0EA1BM" xlink:type="simple">15.4058, -91.1461</named-content></named-content>], 8000 ft, 4 Jul 1964, <italic>E. Contreras 5196</italic> (MEXU, NY, LL, TEX). <bold>Santa Rosa</bold>: Region of Platanares, between Taxisco and Guazacapán, 220 m, 3 Dec 1940, <italic>P.C. Standley 79062</italic> (MO). <bold>Zacapan</bold>: Gualan, 122 m, 28 Dec 1905, <italic>W.A. Kellerman 5678</italic> (LL). <bold>Mexico. Chiapas</bold>: road from Ocosingo to Palenque in pueblo de Bahtaj, about 26 km NE of Ocosingo, roadside, <named-content xmlns:xlink="http://www.w3.org/1999/xlink" content-type="dwc:verbatimCoordinates" xlink:type="simple"><named-content content-type="geo-json" specific-use="{&#34;type&#34;:&#34;Point&#34;,&#34;coordinates&#34;:[-92.128300,17.144700]}" id="NCID0EU1BM" xlink:type="simple">17.1447, -92.1283</named-content></named-content>, 858 m, 5 Dec 2012, <italic>L. Bohs 3962</italic> (DAV, MEXU). <bold>Guerrero</bold>: Yoloxóchitl, 4.37 km en línea recta al norte de la comunidad, en el terreno del Sr. Enrique Rómulo (tierras de uso común), sobre el arroyo que va al paraje Salto de la Mona, <named-content xmlns:xlink="http://www.w3.org/1999/xlink" content-type="dwc:verbatimCoordinates" xlink:type="simple"><named-content content-type="geo-json" specific-use="{&#34;type&#34;:&#34;Point&#34;,&#34;coordinates&#34;:[-98.672300,16.853100]}" id="NCID0EA2BM" xlink:type="simple">16.8531, -98.6723</named-content></named-content>, 545 m, 22 Apr 2017, <italic>K. Velazco-G. 40341</italic> (DAV). <bold>Jalisco</bold>: Mpio. Casimiro Castillo, parte poniente del puente “La Calera” por la carretera Guadalajara-Barra de Navidad, [<named-content xmlns:xlink="http://www.w3.org/1999/xlink" content-type="dwc:verbatimCoordinates" xlink:type="simple"><named-content content-type="geo-json" specific-use="{&#34;type&#34;:&#34;Point&#34;,&#34;coordinates&#34;:[-104.428700,19.673000]}" id="NCID0EM2BM" xlink:type="simple">19.6730, -104.4287</named-content></named-content>], 550 m, 17 Aug 1990, <italic>R. López -V. 213</italic> (WIS). <bold>Oaxaca</bold>: Sierra de Juárez, Mpio. Comaltepec, along Hwy 175 between km 66 and 67 just south of the town of Metates, <named-content xmlns:xlink="http://www.w3.org/1999/xlink" content-type="dwc:verbatimCoordinates" xlink:type="simple"><named-content content-type="geo-json" specific-use="{&#34;type&#34;:&#34;Point&#34;,&#34;coordinates&#34;:[-96.328900,17.686000]}" id="NCID0EY2BM" xlink:type="simple">17.6860, -96.3289</named-content></named-content>, 870 m, 11 Sep 2017, <italic>E. Dean 9524</italic> (DAV). <bold>Tabasco</bold>: Sierra El Madrigal, al E del edificio principal del centro regional Tropical Puyacatengo, [<named-content xmlns:xlink="http://www.w3.org/1999/xlink" content-type="dwc:verbatimCoordinates" xlink:type="simple"><named-content content-type="geo-json" specific-use="{&#34;type&#34;:&#34;Point&#34;,&#34;coordinates&#34;:[-92.902800,17.517200]}" id="NCID0EE3BM" xlink:type="simple">17.5172, -92.9028</named-content></named-content>], 600 m, 6 Jun 1991, <italic>A.M.H. Alipi 440</italic> (MEXU). <bold>Veracruz</bold>: Cerro del Marinero, poblado Adolfo López Mateos, 18 km este de Catemaco, <named-content xmlns:xlink="http://www.w3.org/1999/xlink" content-type="dwc:verbatimCoordinates" xlink:type="simple"><named-content content-type="geo-json" specific-use="{&#34;type&#34;:&#34;Point&#34;,&#34;coordinates&#34;:[-94.963300,18.444400]}" id="NCID0EQ3BM" xlink:type="simple">18.4444, -94.9633</named-content></named-content>, 500 m, 8 Jun 1991, <italic>M. Torres 495</italic> (MEXU).</p></tp:treatment-sec><ref-list><ref id="B26"><mixed-citation xmlns:xlink="http://www.w3.org/1999/xlink" xlink:type="simple"><person-group><name name-style="western"><surname>D’Arcy</surname><given-names>WG</given-names></name></person-group> (<year>1973b</year>) <article-title>D’Arcy, New names for neotropical plants.</article-title><source>Phytologia</source><volume>25</volume>: <fpage>1</fpage>–<lpage>116</lpage>.</mixed-citation></ref><ref id="B25"><mixed-citation xmlns:xlink="http://www.w3.org/1999/xlink" xlink:type="simple"><person-group><name name-style="western"><surname>D’Arcy</surname><given-names>WG</given-names></name></person-group> (<year>1973a</year>) <article-title>[1974] <tp:taxon-name><tp:taxon-name-part taxon-name-part-type="family">Solanaceae</tp:taxon-name-part></tp:taxon-name>.</article-title> In: <person-group><name name-style="western"><surname>Woodson</surname><given-names>RE</given-names></name><name name-style="western"><surname>Schery</surname><given-names>Jr RW</given-names></name></person-group> (<role>Eds</role>) <issue-title>Flora of Panama.</issue-title><source>Annals of Missouri Botanical Garden</source><volume>60</volume>: <fpage>573</fpage>–<lpage>780</lpage>. <ext-link xlink:type="simple" ext-link-type="doi" xlink:href="10.2307/2395139">https://doi.org/10.2307/2395139</ext-link></mixed-citation></ref><ref id="B45"><mixed-citation xmlns:xlink="http://www.w3.org/1999/xlink" xlink:type="simple"><person-group><name name-style="western"><surname>Dean</surname><given-names>E</given-names></name><name name-style="western"><surname>Reyes</surname><given-names>M</given-names></name></person-group> (<year>2018a</year>) <article-title>Lectotypification of names in the genus <italic><tp:taxon-name><tp:taxon-name-part taxon-name-part-type="genus">Lycianthes</tp:taxon-name-part></tp:taxon-name></italic> (<tp:taxon-name><tp:taxon-name-part taxon-name-part-type="family">Solanaceae</tp:taxon-name-part></tp:taxon-name>).</article-title><source>Phytotaxa</source><volume>349</volume>(<issue>1</issue>): <fpage>39</fpage>–<lpage>46</lpage>. <ext-link xlink:type="simple" ext-link-type="doi" xlink:href="10.11646/phytotaxa.349.1.4">https://doi.org/10.11646/phytotaxa.349.1.4</ext-link></mixed-citation></ref><ref id="B67"><mixed-citation xmlns:xlink="http://www.w3.org/1999/xlink" xlink:type="simple"><institution xlink:type="simple">IUCN</institution> [Standards, Petitions Subcommittee] (<year>2019</year>) Guidelines for using the IUCN red list categories and criteria. version 12. Prepared by the Standards and Petitions Subcommittee in February 2019. <ext-link xlink:type="simple" ext-link-type="uri" xlink:href="http://jr.iucnredlist.org/documents/redlistGuidelines">http://jr.iucnredlist.org/documents/redlistGuidelines</ext-link> [accessed December 10, 2019]</mixed-citation></ref><ref id="B56"><mixed-citation xmlns:xlink="http://www.w3.org/1999/xlink" xlink:type="simple"><person-group><name name-style="western"><surname>Gentry</surname><given-names>Jr JL</given-names></name><name name-style="western"><surname>Standley</surname><given-names>PC</given-names></name></person-group> (<year>1974</year>) Flora of Guatemala. Fieldiana: Botany 24 (part 10) no. 1–2. Field Museum of Natural History, Chicago.</mixed-citation></ref><ref id="B78"><mixed-citation xmlns:xlink="http://www.w3.org/1999/xlink" xlink:type="simple"><person-group><name name-style="western"><surname>Nee</surname><given-names>M</given-names></name></person-group> (<year>1986</year>) <italic><tp:taxon-name><tp:taxon-name-part taxon-name-part-type="genus">Lycianthes</tp:taxon-name-part></tp:taxon-name></italic>. In: Gómez-Pompa A, Moreno NP, Nevling Jr LI, Nee M, Sosa V, Ludlow-Wiechers B, Cabrera-Rodriguez L (Eds) Flora of Veracruz 49. Instituto Nacional de Investigaciones sobre Recursos Bióticos, Xalapa, Veracruz, 85–110.</mixed-citation></ref><ref id="B14"><mixed-citation xmlns:xlink="http://www.w3.org/1999/xlink" xlink:type="simple"><person-group><name name-style="western"><surname>Bohs</surname><given-names>L</given-names></name></person-group> (<year>2015</year>) <article-title><italic><tp:taxon-name><tp:taxon-name-part taxon-name-part-type="genus">Lycianthes</tp:taxon-name-part></tp:taxon-name></italic>.</article-title> In: <person-group><name name-style="western"><surname>Hammel</surname><given-names>BE</given-names></name><name name-style="western"><surname>Grayum</surname><given-names>MH</given-names></name><name name-style="western"><surname>Herrera</surname><given-names>C</given-names></name><name name-style="western"><surname>Zamora</surname><given-names>N</given-names></name></person-group> (<role>Eds</role>) <issue-title>Manual de Plantas de Costa Rica (Vol.</issue-title><source>XIII). Missouri Botanical Garden Press, St. Louis, Missouri</source>, <fpage>247</fpage>–<lpage>257</lpage>.</mixed-citation></ref><ref id="B94"><mixed-citation xmlns:xlink="http://www.w3.org/1999/xlink" xlink:type="simple"><person-group><name name-style="western"><surname>Sendtner</surname><given-names>O</given-names></name></person-group> (<year>1846</year>) <article-title>Beschreibung einer neuen Gattung der Familie der Solanaceen, so wie von zwei neuen etwas abweichenden Arten der Gattung <italic><tp:taxon-name><tp:taxon-name-part taxon-name-part-type="genus">Solanum</tp:taxon-name-part></tp:taxon-name></italic>.</article-title><source>Flora</source><volume>29</volume>(<issue>13</issue>): <fpage>193</fpage>–<lpage>195</lpage>.</mixed-citation></ref></ref-list></tp:taxon-treatment>
