# Supplementary material for: The genus Lycianthes (Solanaceae, Capsiceae) in Mexico and Guatemala
Source: PhytoKeys. 2020 Nov 27;168:1–333. doi: 10.3897/phytokeys.168.51904 (PMC7718216; doi:10.3897/phytokeys.168.51904)
Supplement: XML Treatment for Lycianthes hypoleuca [file phytokeys.168.51904-treatment26.xml]

<!DOCTYPE tp:taxon-treatment
  PUBLIC "-//TaxonX//DTD Taxonomic Treatment Publishing DTD v0 20100105//EN" "tax-treatment-NSO.dtd">
<tp:taxon-treatment xmlns:tp="http://www.plazi.org/taxpub"><tp:treatment-meta><kwd-group><label>Taxon classification</label><kwd><named-content xmlns:xlink="http://www.w3.org/1999/xlink" content-type="kingdom">Plantae</named-content></kwd></kwd-group><mixed-citation publication-type="journal"><person-group><name><surname>Dean</surname><given-names>Ellen</given-names></name><name><surname>Poore</surname><given-names>Jennifer</given-names></name><name><surname>Anguiano-Constante</surname><given-names>Marco Antonio</given-names></name><name><surname>Nee</surname><given-names>Michael H.</given-names></name><name><surname>Kang</surname><given-names>Hannah</given-names></name><name><surname>Starbuck</surname><given-names>Thomas</given-names></name><name><surname>Rodrígues</surname><given-names>Annamarie</given-names></name><name><surname>Conner</surname><given-names>Matthew</given-names></name></person-group><article-title>The genus <italic><tp:taxon-name><tp:taxon-name-part taxon-name-part-type="genus" reg="Lycianthes">Lycianthes</tp:taxon-name-part></tp:taxon-name></italic> (<tp:taxon-name><tp:taxon-name-part taxon-name-part-type="family">Solanaceae</tp:taxon-name-part></tp:taxon-name>, <tp:taxon-name><tp:taxon-name-part taxon-name-part-type="tribe">Capsiceae</tp:taxon-name-part></tp:taxon-name>) in Mexico and Guatemala</article-title><source>PhytoKeys</source><day>27</day><month>11</month><year>2020</year><volume>168</volume><fpage>1</fpage><lpage>333</lpage><pub-id pub-id-type="doi">10.3897/phytokeys.168.51904</pub-id></mixed-citation></tp:treatment-meta><tp:nomenclature><label>23</label><tp:taxon-name>
              <tp:taxon-name-part taxon-name-part-type="genus" reg="Lycianthes">Lycianthes</tp:taxon-name-part>
              <tp:taxon-name-part taxon-name-part-type="species" reg="hypoleuca">hypoleuca</tp:taxon-name-part>
            </tp:taxon-name><tp:taxon-authority>Standl., Trop. Woods 9: 12. 1927</tp:taxon-authority><xref ref-type="fig" rid="F52">Fig. 52</xref><tp:nomenclature-citation-list><tp:nomenclature-citation><tp:taxon-name>
                  <tp:taxon-name-part taxon-name-part-type="genus" reg="Solanum">Solanum</tp:taxon-name-part> <tp:taxon-name-part taxon-name-part-type="species" reg="hypoleucum">hypoleucum</tp:taxon-name-part></tp:taxon-name><comment>(Standl.) C.V.Morton, Contr. Univ. Michigan Herb. 4: 27. 1940. Type: Based on <tp:taxon-name><tp:taxon-name-part taxon-name-part-type="genus" reg="Lycianthes">Lycianthes</tp:taxon-name-part> <tp:taxon-name-part taxon-name-part-type="species" reg="hypoleuca">hypoleuca</tp:taxon-name-part></tp:taxon-name> Standl.</comment></tp:nomenclature-citation></tp:nomenclature-citation-list></tp:nomenclature><tp:treatment-sec sec-type="material" id="SECID0ELGCM"><title>Type.</title><p>Belize. Orange Walk: 10 Oct 1926, <italic>H. W. Winzerling V-14</italic> (holotype: US [00027883]; isotypes: F [0072913F, acc. # 573777]), G [G00379122], WIS [00000961MAD]).</p><fig id="F52" position="float" orientation="portrait"><object-id xmlns:xlink="http://www.w3.org/1999/xlink" content-type="doi" xlink:type="simple">10.3897/phytokeys.168.51904.figure52</object-id><label>Figure 52.</label><caption><p>Image of herbarium specimen of <italic><tp:taxon-name><tp:taxon-name-part taxon-name-part-type="genus" reg="Lycianthes">L.</tp:taxon-name-part> <tp:taxon-name-part taxon-name-part-type="species" reg="hypoleuca">hypoleuca</tp:taxon-name-part></tp:taxon-name></italic>, <italic>Mendéz 9067</italic> (MO). Specimen used with permission from the Missouri Botanical Garden (<ext-link xmlns:xlink="http://www.w3.org/1999/xlink" xlink:type="simple" ext-link-type="uri" xlink:href="http://www.tropicos.org">http://www.tropicos.org</ext-link>).</p></caption><graphic xmlns:xlink="http://www.w3.org/1999/xlink" xlink:href="phytokeys-168-001-g052.jpg" position="float" orientation="portrait" xlink:type="simple" id="oo_480064.jpg"><uri content-type="original_file" xlink:type="simple">https://binary.pensoft.net/fig/480064</uri></graphic></fig></tp:treatment-sec><tp:treatment-sec sec-type="description" id="SECID0ESHCM"><title>Description.</title><p>Scandent shrub to twining woody liana, 2.5–5 m tall (or taller, described as climbing high into the tree canopy). Indument white to tan, uniseriate, multicellular, sessile to short-stalked, stellate or multangulate-stellate, eglandular, spreading trichomes 0.1–0.2 mm long, 0.1–0.25 mm in diameter, the rays 3–6 per whorl, straight, not rebranched. Young stems greenish, sparsely to densely pubescent, compressed at the nodes when dried in a plant press, becoming dark reddish brown and woody with age; upper sympodial branching points monochasial and dichasial. Leaves simple, the leaves of the upper sympodia paired or not, the pairs unequal in size, the larger ones with blades 3–11 (12.8) × (1.8) 1.5–5 cm, the smaller ones (often not developing) with blades 2.5–6.2 × 1–3.6 cm, the leaf pairs similar in shape, the blades ovate, elliptic, or obovate, chartaceous, the two sides of the blade very different in color, the adaxial side green, glabrous, the abaxial side pale, densely pubescent with overlapping trichomes, the base cuneate to attenuate, sometimes oblique, the margin entire, usually irregularly undulate, the apex acute to acuminate, the petiole 0.2–2.5 cm long, sometimes absent, the larger leaf blades with 3–6 primary veins on each side of the midvein. Flowers solitary or in groups of 2–3, axillary, oriented horizontally; peduncles absent; pedicels 12–33 mm long and erect to arching in flower, 20–35 mm long (probably longer) and erect in fruit; calyx 2.5–4.5 mm long, 2.5–4 mm in diameter, campanulate, moderately to densely pubescent, the margin truncate, undulate or lobed, the appendages lacking; fruiting calyx enlarged, bowl-shaped to rotate, 2.5–4 mm long, 6–8 mm in diameter; corolla 0.8–1.2 cm long, rotate in orientation, entire to shallowly stellate in outline, divided ca. 1/4 of the way to the base), with abundant interpetalar tissue, white, adaxially sometimes with green markings at the base of the lobes, glabrous, abaxially moderately puberulent near the major veins; stamens equal to slightly unequal, straight, the four short filaments ca. 1 mm long, the one long filament 1–2 mm long, glabrous, the anthers 3–4 mm long, ovate to oblong, the tips narrowed, free from one another, yellow (drying brownish perhaps due to glandular exudate), bumpy in texture, poricidal at the tips, the pores ovate, dehiscing distally, not opening into longitudinal slits; pistil with glabrous ovary, the style 7–9 mm long, linear, straight to curved, glabrous, the stigma capitate, slightly bilobed, decurrent down two sides. Fruit a berry, 6–12 mm long, 8–13 mm in diameter, depressed globose, orange to red when mature, glabrous, lacking sclerotic granules. Seeds 20–40 per fruit, 2.5–3 × 2–2.5 mm, flattened, oval in outline, with slightly thickened margin, yellow-orange to brown, the surface reticulum rough with indistinct serpentine pattern and deep luminae.</p></tp:treatment-sec><tp:treatment-sec sec-type="Chromosome number" id="SECID0EXHCM"><title>Chromosome number.</title><p>Unknown.</p></tp:treatment-sec><tp:treatment-sec sec-type="distribution" id="SECID0E3HCM"><title>Distribution and habitat.</title><p>Mexico (Campeche, Chiapas, Quintana Roo), Guatemala (Petén), Belize, and Honduras, in primary or disturbed tropical moist forest and tropical dry forest, on slopes and ridges, in ravines, often on limestone, 0–800 m in elevation (Fig. <xref ref-type="fig" rid="F53">53</xref>).</p><fig id="F53" position="float" orientation="portrait"><object-id xmlns:xlink="http://www.w3.org/1999/xlink" content-type="doi" xlink:type="simple">10.3897/phytokeys.168.51904.figure53</object-id><label>Figure 53.</label><caption><p>Map of geographic distribution of <italic><tp:taxon-name><tp:taxon-name-part taxon-name-part-type="genus" reg="Lycianthes">L.</tp:taxon-name-part> <tp:taxon-name-part taxon-name-part-type="species" reg="hypoleuca">hypoleuca</tp:taxon-name-part></tp:taxon-name></italic> based on herbarium specimen data.</p></caption><graphic xmlns:xlink="http://www.w3.org/1999/xlink" xlink:href="phytokeys-168-001-g053.jpg" position="float" orientation="portrait" xlink:type="simple" id="oo_480065.jpg"><uri content-type="original_file" xlink:type="simple">https://binary.pensoft.net/fig/480065</uri></graphic></fig></tp:treatment-sec><tp:treatment-sec sec-type="Common names and uses" id="SECID0E5ICM"><title>Common names and uses.</title><p>Mexico. Chiapas: tumat zak (Tzeltal) (<italic>A. Méndez G. 9067</italic>).</p></tp:treatment-sec><tp:treatment-sec sec-type="phenology" id="SECID0EGJCM"><title>Phenology.</title><p>Flowering specimens have been collected from May through October; specimens with mature fruits have been collected from June through October. In Belize, corollas open in the early morning (sometimes before sunrise) and close by sunset (<xref ref-type="bibr" rid="B96">Smith and Knapp 2002</xref>).</p></tp:treatment-sec><tp:treatment-sec sec-type="Preliminary conservation status" id="SECID0EQJCM"><title>Preliminary conservation status.</title><p><italic><tp:taxon-name><tp:taxon-name-part taxon-name-part-type="genus" reg="Lycianthes">Lycianthes</tp:taxon-name-part> <tp:taxon-name-part taxon-name-part-type="species" reg="hypoleuca">hypoleuca</tp:taxon-name-part></tp:taxon-name></italic> is a species ranging from southern Mexico to Honduras, represented by 33 collections and occurring in four protected areas. The <abbrev xmlns:xlink="http://www.w3.org/1999/xlink" xlink:title="Extent of Occurrence" id="ABBRID0EBKCM" xlink:type="simple">EOO</abbrev> is 78,970.5 km<sup>2</sup>, and the <abbrev xmlns:xlink="http://www.w3.org/1999/xlink" xlink:title="Area of Occupancy" id="ABBRID0EHKCM" xlink:type="simple">AOO</abbrev> is 124 km<sup>2</sup>. Based on the <xref ref-type="bibr" rid="B67">IUCN (2019)</xref> criteria, the preliminary assessment category is Least Concern (<abbrev xmlns:xlink="http://www.w3.org/1999/xlink" xlink:title="Least Concern" id="ABBRID0ERKCM" xlink:type="simple">LC</abbrev>).</p></tp:treatment-sec><tp:treatment-sec sec-type="discussion" id="SECID0EVKCM"><title>Discussion.</title><p><italic><tp:taxon-name><tp:taxon-name-part taxon-name-part-type="genus" reg="Lycianthes">Lycianthes</tp:taxon-name-part> <tp:taxon-name-part taxon-name-part-type="species" reg="hypoleuca">hypoleuca</tp:taxon-name-part></tp:taxon-name></italic> is a distinctive species of lowland Caribbean forest. It is easily identified based on its leaves. The whitish, tomentose, stellate pubescence of the underside of the leaf surface makes the underside much paler than the upper side. The pollination of this species was studied in Belize by <xref ref-type="bibr" rid="B96">Smith and Knapp (2002)</xref> and they found that a number of different bee species visit the flowers.</p></tp:treatment-sec><tp:treatment-sec sec-type="material" id="SECID0EKLCM"><title>Representative specimens examined.</title><p><bold>Guatemala. Petén</bold>: 2 mi S of entrance of Tikal National Park, [<named-content xmlns:xlink="http://www.w3.org/1999/xlink" content-type="dwc:verbatimCoordinates" xlink:type="simple"><named-content content-type="geo-json" specific-use="{&#34;type&#34;:&#34;Point&#34;,&#34;coordinates&#34;:[-89.624700,17.210700]}" id="NCID0EVLCM" xlink:type="simple">17.2107, -89.6247</named-content></named-content>], 500 ft, 19 Jun 1973, <italic>T.B. Croat 24707</italic> (MO). <bold>Mexico. Campeche</bold>: Mpio. Calakmul, N de Rancho Ek Sacrificio, camino a nuevo centro de población Ejidal Ley de Fomento Agropecuario, <named-content xmlns:xlink="http://www.w3.org/1999/xlink" content-type="dwc:verbatimCoordinates" xlink:type="simple"><named-content content-type="geo-json" specific-use="{&#34;type&#34;:&#34;Point&#34;,&#34;coordinates&#34;:[-89.394400,17.989700]}" id="NCID0EBMCM" xlink:type="simple">17.9897, -89.3944</named-content></named-content>, 61 m, 5 Aug 1997, <italic>E.M. Martínez S. 28113</italic> (NY). <bold>Chiapas</bold>: al SW de Santo Domingo, [<named-content xmlns:xlink="http://www.w3.org/1999/xlink" content-type="dwc:verbatimCoordinates" xlink:type="simple"><named-content content-type="geo-json" specific-use="{&#34;type&#34;:&#34;Point&#34;,&#34;coordinates&#34;:[-91.431700,17.045800]}" id="NCID0ENMCM" xlink:type="simple">17.0458, -91.4317</named-content></named-content>], 30 Jul 1982, <italic>J.M. Quintanilla 14</italic> (MO). <bold>Quintana Roo</bold>: a 2 km al norte de Estero Franco, sobre la carretera La Unión-Ucum, [<named-content xmlns:xlink="http://www.w3.org/1999/xlink" content-type="dwc:verbatimCoordinates" xlink:type="simple"><named-content content-type="geo-json" specific-use="{&#34;type&#34;:&#34;Point&#34;,&#34;coordinates&#34;:[-88.876900,17.951200]}" id="NCID0EZMCM" xlink:type="simple">17.9512, -88.8769</named-content></named-content>], 20 Aug 1983, <italic>E. Cabrera-C. 5444</italic> (MO, NY).</p></tp:treatment-sec><ref-list><ref id="B96"><mixed-citation xmlns:xlink="http://www.w3.org/1999/xlink" xlink:type="simple"><person-group><name name-style="western"><surname>Smith</surname><given-names>S</given-names></name><name name-style="western"><surname>Knapp</surname><given-names>S</given-names></name></person-group> (<year>2002</year>) <article-title>The natural history of reproduction in <italic><tp:taxon-name><tp:taxon-name-part taxon-name-part-type="genus">Solanum</tp:taxon-name-part></tp:taxon-name></italic> and <italic><tp:taxon-name><tp:taxon-name-part taxon-name-part-type="genus">Lycianthes</tp:taxon-name-part></tp:taxon-name></italic> (<tp:taxon-name><tp:taxon-name-part taxon-name-part-type="family">Solanaceae</tp:taxon-name-part></tp:taxon-name>) in a subtropical moist forest. Bulletin of the Natural History Museum, London (Bot.</article-title><source>)</source><volume>32</volume>(<issue>2</issue>): <fpage>125</fpage>–<lpage>136</lpage>. <ext-link xlink:type="simple" ext-link-type="doi" xlink:href="10.1017/S0968044602000051">https://doi.org/10.1017/S0968044602000051</ext-link></mixed-citation></ref><ref id="B67"><mixed-citation xmlns:xlink="http://www.w3.org/1999/xlink" xlink:type="simple"><institution xlink:type="simple">IUCN</institution> [Standards, Petitions Subcommittee] (<year>2019</year>) Guidelines for using the IUCN red list categories and criteria. version 12. Prepared by the Standards and Petitions Subcommittee in February 2019. <ext-link xlink:type="simple" ext-link-type="uri" xlink:href="http://jr.iucnredlist.org/documents/redlistGuidelines">http://jr.iucnredlist.org/documents/redlistGuidelines</ext-link> [accessed December 10, 2019]</mixed-citation></ref></ref-list></tp:taxon-treatment>
