# Supplementary material for: The genus Lycianthes (Solanaceae, Capsiceae) in Mexico and Guatemala
Source: PhytoKeys. 2020 Nov 27;168:1–333. doi: 10.3897/phytokeys.168.51904 (PMC7718216; doi:10.3897/phytokeys.168.51904)
Supplement: XML Treatment for Lycianthes limitanea [file phytokeys.168.51904-treatment29.xml]

<!DOCTYPE tp:taxon-treatment
  PUBLIC "-//TaxonX//DTD Taxonomic Treatment Publishing DTD v0 20100105//EN" "tax-treatment-NSO.dtd">
<tp:taxon-treatment xmlns:tp="http://www.plazi.org/taxpub"><tp:treatment-meta><kwd-group><label>Taxon classification</label><kwd><named-content xmlns:xlink="http://www.w3.org/1999/xlink" content-type="kingdom">Plantae</named-content></kwd></kwd-group><mixed-citation publication-type="journal"><person-group><name><surname>Dean</surname><given-names>Ellen</given-names></name><name><surname>Poore</surname><given-names>Jennifer</given-names></name><name><surname>Anguiano-Constante</surname><given-names>Marco Antonio</given-names></name><name><surname>Nee</surname><given-names>Michael H.</given-names></name><name><surname>Kang</surname><given-names>Hannah</given-names></name><name><surname>Starbuck</surname><given-names>Thomas</given-names></name><name><surname>Rodrígues</surname><given-names>Annamarie</given-names></name><name><surname>Conner</surname><given-names>Matthew</given-names></name></person-group><article-title>The genus <italic><tp:taxon-name><tp:taxon-name-part taxon-name-part-type="genus" reg="Lycianthes">Lycianthes</tp:taxon-name-part></tp:taxon-name></italic> (<tp:taxon-name><tp:taxon-name-part taxon-name-part-type="family">Solanaceae</tp:taxon-name-part></tp:taxon-name>, <tp:taxon-name><tp:taxon-name-part taxon-name-part-type="tribe">Capsiceae</tp:taxon-name-part></tp:taxon-name>) in Mexico and Guatemala</article-title><source>PhytoKeys</source><day>27</day><month>11</month><year>2020</year><volume>168</volume><fpage>1</fpage><lpage>333</lpage><pub-id pub-id-type="doi">10.3897/phytokeys.168.51904</pub-id></mixed-citation></tp:treatment-meta><tp:nomenclature><label>26</label><tp:taxon-name>
              <tp:taxon-name-part taxon-name-part-type="genus" reg="Lycianthes">Lycianthes</tp:taxon-name-part>
              <tp:taxon-name-part taxon-name-part-type="species" reg="limitanea">limitanea</tp:taxon-name-part>
            </tp:taxon-name><tp:taxon-authority>(Standl.) J.L. Gentry, Phytologia 26: 275. 1973</tp:taxon-authority><xref ref-type="fig" rid="F58">Fig. 58</xref><tp:nomenclature-citation-list><tp:nomenclature-citation><tp:taxon-name>
                  <tp:taxon-name-part taxon-name-part-type="genus" reg="Solanum">Solanum</tp:taxon-name-part> <tp:taxon-name-part taxon-name-part-type="species" reg="limitaneum">limitaneum</tp:taxon-name-part></tp:taxon-name><comment>Standl., Publ. Carnegie Inst. Wash. 461 (4): 85. 1935. Type: Belize. Camp 33 (on Guatemala-Belize boundary), 2850 feet [869 m], 24 Apr 1934, <italic>W.A. Schipp S-681</italic> (holotype: F [0073115F, acc. # 733642]).</comment></tp:nomenclature-citation></tp:nomenclature-citation-list></tp:nomenclature><tp:treatment-sec sec-type="material" id="SECID0EDDDM"><title>Type.</title><p>Based on <italic><tp:taxon-name><tp:taxon-name-part taxon-name-part-type="genus" reg="Solanum">Solanum</tp:taxon-name-part> <tp:taxon-name-part taxon-name-part-type="species" reg="limitaneum">limitaneum</tp:taxon-name-part></tp:taxon-name></italic> Standl.</p><fig id="F58" position="float" orientation="portrait"><object-id xmlns:xlink="http://www.w3.org/1999/xlink" content-type="doi" xlink:type="simple">10.3897/phytokeys.168.51904.figure58</object-id><label>Figure 58.</label><caption><p>Image of herbarium specimen of <italic><tp:taxon-name><tp:taxon-name-part taxon-name-part-type="genus" reg="Lycianthes">L.</tp:taxon-name-part> <tp:taxon-name-part taxon-name-part-type="species" reg="limitanea">limitanea</tp:taxon-name-part></tp:taxon-name></italic>, <italic>Cabrera 6091</italic> (WIS). Specimen used with permission from Wisconsin State Herbarium, University of Wisconsin, Madison.</p></caption><graphic xmlns:xlink="http://www.w3.org/1999/xlink" xlink:href="phytokeys-168-001-g058.jpg" position="float" orientation="portrait" xlink:type="simple" id="oo_480070.jpg"><uri content-type="original_file" xlink:type="simple">https://binary.pensoft.net/fig/480070</uri></graphic></fig></tp:treatment-sec><tp:treatment-sec sec-type="description" id="SECID0EOEDM"><title>Description.</title><p>Scandent shrub to woody vine, 3–4 (10) m tall, the lower stem to 2.5 cm in diameter. Indument of tan to orange, uniseriate, multicellular, short- to long-stalked, multangulate-stellate to geminate-stellate, eglandular, spreading trichomes 0.5–0.75 (1.2) mm long and in diameter, the rays 5–8 per whorl, straight, rarely rebranched. Stems greenish when young, densely pubescent, not compressed when dried in a plant press, becoming light brown and woody with age; upper sympodial branching usually monochasial, sometimes dichasial. Leaves simple, the leaves of the upper sympodia sometimes paired and unequal in size, the larger ones with blades 8–15.5 × 4.5–10 cm, the smaller ones with blades 1.5–4.5 (9.5) × 1–3 (4) cm, the leaf pairs similar in shape, the blades ovate to elliptic (often widely so), coriaceous, adaxially sparsely pubescent, abaxially densely pubescent, the base truncate to rounded (rarely cuneate or slightly cordate), the margin entire, usually undulate, the apex acute to acuminate, the petiole (0.5) 1–3.7 cm long, the larger leaf blades with 4–6 primary veins on each side of the midvein. Flowers solitary or in groups of 2–12, axillary, nodding; peduncles absent; pedicels 7–12 mm long and reflexed in flower, to 28 mm long and erect in fruit, densely pubescent; calyx 6–7 mm long, 6–7 mm in diameter, campanulate, densely pubescent, the margin truncate, undulate, or lobed, the appendages not present; fruiting calyx enlarged, bowl-shaped, unevenly torn and lobed, 3–10 mm long, 9–17 mm in diameter; corolla 1–1.5 cm long, open corolla orientation not known, entire to shallowly stellate in outline, divided ca. 1/4 of the way to the base, with abundant interpetalar tissue, white, adaxially glabrous, abaxially densely puberulent on the lobes; stamens equal, the filaments ca. 1 mm long, glabrous, the anthers 5–6 mm long, lanceolate, free of one another, yellow, glabrous to sparsely pubescent, poricidal at the tips, the pores ovate, dehiscing distally, not opening into longitudinal slits; pistil with glabrous ovary, the style 8–9 mm long, linear, straight to curved, glabrous, the stigma oblong, sometimes slightly bilobed, decurrent down two sides. Fruit a berry, 8–21 mm long, 7–22 mm in diameter, globose to depressed globose, green to white when immature, orange to red when mature, glabrous to sparsely pubescent, lacking sclerotic granules. Seeds 20–50 per fruit, 2.9–3.8 × 2.5–3.2 mm, flattened, with thickened margin, circular to depressed ovate in outline, yellow-orange to brown-orange, the surface reticulum in the center nearly smooth with indistinct serpentine pattern and shallow luminae, the texture on the margin wrinkled and rough.</p></tp:treatment-sec><tp:treatment-sec sec-type="Chromosome number" id="SECID0ETEDM"><title>Chromosome number.</title><p>Unknown.</p></tp:treatment-sec><tp:treatment-sec sec-type="distribution" id="SECID0EYEDM"><title>Distribution and habitat.</title><p>Mexico (Chiapas), Guatemala (Huehuetenango, Izabal, Petén), and Belize, in tropical rain forest, pine forest, pine-oak forest, cloud forest, and tropical moist forest, both in primary forest and along road edges, on slopes and ridges, 80–1500 m in elevation (Fig. <xref ref-type="fig" rid="F59">59</xref>).</p><fig id="F59" position="float" orientation="portrait"><object-id xmlns:xlink="http://www.w3.org/1999/xlink" content-type="doi" xlink:type="simple">10.3897/phytokeys.168.51904.figure59</object-id><label>Figure 59.</label><caption><p>Map of geographic distribution of <italic><tp:taxon-name><tp:taxon-name-part taxon-name-part-type="genus" reg="Lycianthes">L.</tp:taxon-name-part> <tp:taxon-name-part taxon-name-part-type="species" reg="limitanea">limitanea</tp:taxon-name-part></tp:taxon-name></italic> based on herbarium specimen data.</p></caption><graphic xmlns:xlink="http://www.w3.org/1999/xlink" xlink:href="phytokeys-168-001-g059.jpg" position="float" orientation="portrait" xlink:type="simple" id="oo_480071.jpg"><uri content-type="original_file" xlink:type="simple">https://binary.pensoft.net/fig/480071</uri></graphic></fig></tp:treatment-sec><tp:treatment-sec sec-type="Common names and uses" id="SECID0E1FDM"><title>Common names and uses.</title><p>None known.</p></tp:treatment-sec><tp:treatment-sec sec-type="phenology" id="SECID0E6FDM"><title>Phenology.</title><p>Flowering specimens have been collected December through May; specimens with mature fruits have been collected from March through October. The diurnal movements of the corolla of this species are unknown. The five flowering collections that we examined had closed flowers, indicating that the flowers must open and close very early in the morning or at night.</p></tp:treatment-sec><tp:treatment-sec sec-type="Preliminary conservation status" id="SECID0EEGDM"><title>Preliminary conservation status.</title><p><italic><tp:taxon-name><tp:taxon-name-part taxon-name-part-type="genus" reg="Lycianthes">Lycianthes</tp:taxon-name-part> <tp:taxon-name-part taxon-name-part-type="species" reg="limitanea">limitanea</tp:taxon-name-part></tp:taxon-name></italic> is an uncommon species of southern Mexico, Guatemala, and Belize, represented by 17 collections and occurring in two protected areas (Columbia River, Belize and Río Dulce, Guatemala). The <abbrev xmlns:xlink="http://www.w3.org/1999/xlink" xlink:title="Extent of Occurrence" id="ABBRID0EVGDM" xlink:type="simple">EOO</abbrev> is 69,835.282 km<sup>2</sup>, and the <abbrev xmlns:xlink="http://www.w3.org/1999/xlink" xlink:title="Area of Occupancy" id="ABBRID0E2GDM" xlink:type="simple">AOO</abbrev> is 68 km<sup>2</sup>. Based on the <xref ref-type="bibr" rid="B67">IUCN (2019)</xref> criteria, the preliminary assessment category is Least Concern (<abbrev xmlns:xlink="http://www.w3.org/1999/xlink" xlink:title="Least Concern" id="ABBRID0EFHDM" xlink:type="simple">LC</abbrev>).</p></tp:treatment-sec><tp:treatment-sec sec-type="discussion" id="SECID0EJHDM"><title>Discussion.</title><p><italic><tp:taxon-name><tp:taxon-name-part taxon-name-part-type="genus" reg="Lycianthes">Lycianthes</tp:taxon-name-part> <tp:taxon-name-part taxon-name-part-type="species" reg="limitanea">limitanea</tp:taxon-name-part></tp:taxon-name></italic> is a distinctive, but poorly known and rarely collected, species of the Caribbean slope ranging from southern Mexico to Belize and Guatemala. It is easily identified based on its dense, tan to orange, multangulate-stellate trichomes, relatively large leaves, large calyces which lack appendages, equal stamens, and large, round fruits. Until this paper, the flowers had not been described in the literature, and of the 17 collections we examined, only five collections were in bud and three collections were in flower. All the other collections were in fruit. Therefore, the flower measurements in this description are based on dissection of a single flower.</p></tp:treatment-sec><tp:treatment-sec sec-type="material" id="SECID0E1HDM"><title>Representative specimens examined.</title><p><bold>Guatemala. Huehuetenango</bold>: Nentón, along the road from Nuevo San José Frontera to Las Palmas, <named-content xmlns:xlink="http://www.w3.org/1999/xlink" content-type="dwc:verbatimCoordinates" xlink:type="simple"><named-content content-type="geo-json" specific-use="{&#34;type&#34;:&#34;Point&#34;,&#34;coordinates&#34;:[-91.550000,16.033300]}" id="NCID0EFIDM" xlink:type="simple">16.0333, -91.55</named-content></named-content>, 900–1200 m, 17 Mar 2009, <italic>M.J.M. Christenhusz 5619</italic> (NY). <bold>Izabal</bold>: El Estor, La Llorona, <named-content xmlns:xlink="http://www.w3.org/1999/xlink" content-type="dwc:verbatimCoordinates" xlink:type="simple"><named-content content-type="geo-json" specific-use="{&#34;type&#34;:&#34;Point&#34;,&#34;coordinates&#34;:[-89.423600,15.514200]}" id="NCID0ERIDM" xlink:type="simple">15.5142, -89.4236</named-content></named-content>, 500 m, 30 Aug 1998, <italic>M. Véliz 6652</italic> (BIGU). <bold>Petén</bold>: on Melchor de Mencos Road, 8 May 1967, <italic>E. Contreras 6873</italic> (MO, NY, LL). <bold>Mexico. Chiapas</bold>: Mpio. Palenque, 6–12 km south of Palenque on road to Ocosingo, [<named-content xmlns:xlink="http://www.w3.org/1999/xlink" content-type="dwc:verbatimCoordinates" xlink:type="simple"><named-content content-type="geo-json" specific-use="{&#34;type&#34;:&#34;Point&#34;,&#34;coordinates&#34;:[-91.962300,17.446800]}" id="NCID0EBJDM" xlink:type="simple">17.4468, -91.9623</named-content></named-content>], 300 m, 10 May 1973, <italic>D. Breedlove 35007</italic> (MO).</p></tp:treatment-sec><ref-list><ref id="B67"><mixed-citation xmlns:xlink="http://www.w3.org/1999/xlink" xlink:type="simple"><institution xlink:type="simple">IUCN</institution> [Standards, Petitions Subcommittee] (<year>2019</year>) Guidelines for using the IUCN red list categories and criteria. version 12. Prepared by the Standards and Petitions Subcommittee in February 2019. <ext-link xlink:type="simple" ext-link-type="uri" xlink:href="http://jr.iucnredlist.org/documents/redlistGuidelines">http://jr.iucnredlist.org/documents/redlistGuidelines</ext-link> [accessed December 10, 2019]</mixed-citation></ref></ref-list></tp:taxon-treatment>
