# Supplementary material for: The genus Lycianthes (Solanaceae, Capsiceae) in Mexico and Guatemala
Source: PhytoKeys. 2020 Nov 27;168:1–333. doi: 10.3897/phytokeys.168.51904 (PMC7718216; doi:10.3897/phytokeys.168.51904)
Supplement: XML Treatment for Lycianthes mariovelizii [file phytokeys.168.51904-treatment31.xml]

<!DOCTYPE tp:taxon-treatment
  PUBLIC "-//TaxonX//DTD Taxonomic Treatment Publishing DTD v0 20100105//EN" "tax-treatment-NSO.dtd">
<tp:taxon-treatment xmlns:tp="http://www.plazi.org/taxpub"><tp:treatment-meta><kwd-group><label>Taxon classification</label><kwd><named-content xmlns:xlink="http://www.w3.org/1999/xlink" content-type="kingdom">Plantae</named-content></kwd></kwd-group><mixed-citation publication-type="journal"><person-group><name><surname>Dean</surname><given-names>Ellen</given-names></name><name><surname>Poore</surname><given-names>Jennifer</given-names></name><name><surname>Anguiano-Constante</surname><given-names>Marco Antonio</given-names></name><name><surname>Nee</surname><given-names>Michael H.</given-names></name><name><surname>Kang</surname><given-names>Hannah</given-names></name><name><surname>Starbuck</surname><given-names>Thomas</given-names></name><name><surname>Rodrígues</surname><given-names>Annamarie</given-names></name><name><surname>Conner</surname><given-names>Matthew</given-names></name></person-group><article-title>The genus <italic><tp:taxon-name><tp:taxon-name-part taxon-name-part-type="genus" reg="Lycianthes">Lycianthes</tp:taxon-name-part></tp:taxon-name></italic> (<tp:taxon-name><tp:taxon-name-part taxon-name-part-type="family">Solanaceae</tp:taxon-name-part></tp:taxon-name>, <tp:taxon-name><tp:taxon-name-part taxon-name-part-type="tribe">Capsiceae</tp:taxon-name-part></tp:taxon-name>) in Mexico and Guatemala</article-title><source>PhytoKeys</source><day>27</day><month>11</month><year>2020</year><volume>168</volume><fpage>1</fpage><lpage>333</lpage><pub-id pub-id-type="doi">10.3897/phytokeys.168.51904</pub-id></mixed-citation></tp:treatment-meta><tp:nomenclature><label>28</label><tp:taxon-name>
              <tp:taxon-name-part taxon-name-part-type="genus" reg="Lycianthes">Lycianthes</tp:taxon-name-part>
              <tp:taxon-name-part taxon-name-part-type="species" reg="mariovelizii">mariovelizii</tp:taxon-name-part>
            </tp:taxon-name><tp:taxon-authority>E.Dean, Brittonia 70: 482. 2018</tp:taxon-authority><xref ref-type="fig" rid="F62">Fig. 62</xref></tp:nomenclature><tp:treatment-sec sec-type="material" id="SECID0EOWDM"><title>Type.</title><p>Guatemala. Huehuetenango: Mpio. Santa Ana Huista, N of Parque Victoria aquatic center, Aldea El Tabacal, bank above the Río Santa Ana, upstream of the sumidero, <named-content xmlns:xlink="http://www.w3.org/1999/xlink" content-type="dwc:verbatimCoordinates" xlink:type="simple"><named-content content-type="geo-json" specific-use="{&#34;type&#34;:&#34;Point&#34;,&#34;coordinates&#34;:[-91.872100,15.694900]}" id="NCID0EXWDM" xlink:type="simple">15.6949, -91.8721</named-content></named-content>, 753 m, 15 Aug 2017, <italic>E. Dean 9509</italic> (holotype: BIGU [acc. # 76960]; isotypes: BIGU [acc. # 76959], DAV [acc. # 221941, acc. # 221937], MEXU, NY).</p><fig id="F62" position="float" orientation="portrait"><object-id xmlns:xlink="http://www.w3.org/1999/xlink" content-type="doi" xlink:type="simple">10.3897/phytokeys.168.51904.figure62</object-id><label>Figure 62.</label><caption><p>Image of isotype of <italic><tp:taxon-name><tp:taxon-name-part taxon-name-part-type="genus" reg="Lycianthes">L.</tp:taxon-name-part> <tp:taxon-name-part taxon-name-part-type="species" reg="mariovelizii">mariovelizii</tp:taxon-name-part></tp:taxon-name></italic>, <italic>Dean 9509</italic> (DAV). Image used with permission of the UC Davis Center for Plant Diversity.</p></caption><graphic xmlns:xlink="http://www.w3.org/1999/xlink" xlink:href="phytokeys-168-001-g062.jpg" position="float" orientation="portrait" xlink:type="simple" id="oo_480074.jpg"><uri content-type="original_file" xlink:type="simple">https://binary.pensoft.net/fig/480074</uri></graphic></fig></tp:treatment-sec><tp:treatment-sec sec-type="description" id="SECID0EYXDM"><title>Description.</title><p>Shrub, 0.75–2 m tall, erect. Indument of light yellow (sometimes appearing tan or off-white), uniseriate, multicellular, simple, eglandular, appressed-ascending trichomes 0.1–1 (1.5) mm long. Stems green with small light green lenticular vertical striations when young, sparsely to moderately pubescent, not much compressed when dried in a plant press, becoming brown and woody with age; upper sympodial branching points monochasial or dichasial. Leaves simple, the leaves of the upper sympodia usually paired and unequal in size, the larger ones with blades 5.5–14 × 2–7 cm, the smaller ones with blades 2–7 × 1–4.5 cm, the leaf pairs similar in shape, the blades ovate to elliptic, chartaceous, glabrous to sparsely (moderately) pubescent, the trichomes usually densely spreading outward (towards the margins) along the abaxial veins, especially at the base of the main vein, the base cuneate to attenuate, sometimes oblique, the margin entire, usually irregularly undulate, the apex acuminate, the petiole 0.2–1.5 cm long, sometimes absent, the larger leaf blades with 5–6 primary veins on each side of the midvein. Flowers solitary or in groups of 2–3, axillary, oriented horizontally; peduncles absent; pedicels (8) 10–18 mm long and erect in flower, 15–25 mm long and erect in fruit, sparsely to moderately pubescent; calyx 2–3 mm long, 4–5 mm in diameter, obconic to campanulate, sparsely to moderately pubescent, the margin truncate, with 10 spreading linear appendages 5–11 mm long (appendages on the same calyx of varying lengths, but at least some appendages on the same calyx &gt; 7 mm long), the base of the appendages flattened and 0.5–1 mm wide, emerging ca. 0.25–0.5 mm below the calyx rim; fruiting calyx enlarged, bowl-shaped to rotate, 2–3 mm long, 5–7 mm in diameter, the appendages 5–14 mm long, to 1.5 mm wide at the flattened base; corolla 0.9–1.8 cm long, rotate in orientation, mostly entire in outline (with shallow notches), with abundant interpetalar tissue, white, the adaxial side with three green spots located between the short stamens, glabrous, the abaxial side of the lobes green, sparsely to moderately puberulent near the major veins; stamens unequal, straight, the four short filaments 1–2 mm long, the one long filament 3–5 mm long, glabrous, the anthers 4–6 mm long, lanceolate, free of one another, yellow, glabrous, poricidal at the tips, the pores ovate, the pores of the longest stamen dehiscing toward the style, the pores of the shorter stamens dehiscing distally, not opening into longitudinal slits; pistil with glabrous ovary, the style 8–9 mm long, linear, glabrous, the stigma oblong, decurrent down two sides, slightly lobed. Fruit a berry, 10–11 mm long, 10–12 mm in diameter, globose to depressed globose, orange (red) at maturity, glabrous, lacking sclerotic granules. Seeds 10–40 per fruit, 2.5–3 × 2–2.5 mm, flattened, nearly circular to oval in outline, not obviously notched (if slightly indented, indentation is usually less than 0.3 mm), yellow-orange, the surface reticulum with indistinct serpentine pattern and shallow luminae.</p></tp:treatment-sec><tp:treatment-sec sec-type="Chromosome number" id="SECID0E4XDM"><title>Chromosome number.</title><p>Unknown.</p></tp:treatment-sec><tp:treatment-sec sec-type="distribution" id="SECID0ECYDM"><title>Distribution and habitat.</title><p>Mexico (Chiapas, Oaxaca), Guatemala (Huehuetenango, El Progreso), El Salvador, and Nicaragua, in oak or oak-pine forest, tropical moist forest, tropical dry forest, often on calcareous soils, sometimes near drainages, 700–1000 m in elevation (1600 m in El Salvador) (Fig. <xref ref-type="fig" rid="F63">63</xref>).</p><fig id="F63" position="float" orientation="portrait"><object-id xmlns:xlink="http://www.w3.org/1999/xlink" content-type="doi" xlink:type="simple">10.3897/phytokeys.168.51904.figure63</object-id><label>Figure 63.</label><caption><p>Map of geographic distribution of <italic><tp:taxon-name><tp:taxon-name-part taxon-name-part-type="genus" reg="Lycianthes">L.</tp:taxon-name-part> <tp:taxon-name-part taxon-name-part-type="species" reg="mariovelizii">mariovelizii</tp:taxon-name-part></tp:taxon-name></italic> based on herbarium specimen data.</p></caption><graphic xmlns:xlink="http://www.w3.org/1999/xlink" xlink:href="phytokeys-168-001-g063.jpg" position="float" orientation="portrait" xlink:type="simple" id="oo_480075.jpg"><uri content-type="original_file" xlink:type="simple">https://binary.pensoft.net/fig/480075</uri></graphic></fig></tp:treatment-sec><tp:treatment-sec sec-type="Common names and uses" id="SECID0EEZDM"><title>Common names and uses.</title><p>None known.</p></tp:treatment-sec><tp:treatment-sec sec-type="phenology" id="SECID0EJZDM"><title>Phenology.</title><p>Flowering specimens have been collected from July through November; specimens with mature fruits have been collected September through December. The corollas of this species are open in the early morning and closed by late morning (<xref ref-type="bibr" rid="B47">Dean et al. 2018c</xref>).</p></tp:treatment-sec><tp:treatment-sec sec-type="Preliminary conservation status" id="SECID0ETZDM"><title>Preliminary conservation status.</title><p><italic><tp:taxon-name><tp:taxon-name-part taxon-name-part-type="genus" reg="Lycianthes">Lycianthes</tp:taxon-name-part> <tp:taxon-name-part taxon-name-part-type="species" reg="mariovelizii">mariovelizii</tp:taxon-name-part></tp:taxon-name></italic> is a widespread but poorly collected species ranging from southern Mexico to Nicaragua, represented by only nine collections and occurring in eight protected areas. The <abbrev xmlns:xlink="http://www.w3.org/1999/xlink" xlink:title="Extent of Occurrence" id="ABBRID0EE1DM" xlink:type="simple">EOO</abbrev> is 87,389.609 km<sup>2</sup>, and the <abbrev xmlns:xlink="http://www.w3.org/1999/xlink" xlink:title="Area of Occupancy" id="ABBRID0EK1DM" xlink:type="simple">AOO</abbrev> is 32 km<sup>2</sup>. Based on the <xref ref-type="bibr" rid="B67">IUCN (2019)</xref> criteria, the preliminary assessment category is Least Concern (<abbrev xmlns:xlink="http://www.w3.org/1999/xlink" xlink:title="Least Concern" id="ABBRID0EU1DM" xlink:type="simple">LC</abbrev>).</p></tp:treatment-sec><tp:treatment-sec sec-type="discussion" id="SECID0EY1DM"><title>Discussion.</title><p><italic><tp:taxon-name><tp:taxon-name-part taxon-name-part-type="genus" reg="Lycianthes">Lycianthes</tp:taxon-name-part> <tp:taxon-name-part taxon-name-part-type="species" reg="mariovelizii">mariovelizii</tp:taxon-name-part></tp:taxon-name></italic> belongs to series <italic><tp:taxon-name><tp:taxon-name-part taxon-name-part-type="series" reg="Tricolores">Tricolores</tp:taxon-name-part></tp:taxon-name></italic> and is distinguished from most of the other species in the series by long calyx appendages (to 11 mm in flower and 14 mm in fruit) that are somewhat flattened and relatively wide at the base (appearing very flattened when dried). Within a calyx, the appendages often vary in length, but at least some of the appendages on a calyx are greater than 7 mm long and 1 mm wide at the base. The only species in series <italic><tp:taxon-name><tp:taxon-name-part taxon-name-part-type="series" reg="Tricolores">Tricolores</tp:taxon-name-part></tp:taxon-name></italic> with appendages similarly long and wide is <italic><tp:taxon-name><tp:taxon-name-part taxon-name-part-type="genus" reg="Lycianthes">L.</tp:taxon-name-part> <tp:taxon-name-part taxon-name-part-type="species" reg="surotatensis">surotatensis</tp:taxon-name-part></tp:taxon-name></italic>, a species with glandular trichomes (<xref ref-type="bibr" rid="B47">Dean et al. 2018c</xref>). Within the series, <italic><tp:taxon-name><tp:taxon-name-part taxon-name-part-type="genus" reg="Lycianthes">L.</tp:taxon-name-part> <tp:taxon-name-part taxon-name-part-type="species" reg="mariovelizii">mariovelizii</tp:taxon-name-part></tp:taxon-name></italic> is most similar to <italic><tp:taxon-name><tp:taxon-name-part taxon-name-part-type="genus" reg="Lycianthes">L.</tp:taxon-name-part> <tp:taxon-name-part taxon-name-part-type="species" reg="arrazolensis">arrazolensis</tp:taxon-name-part></tp:taxon-name></italic>, <italic><tp:taxon-name><tp:taxon-name-part taxon-name-part-type="genus" reg="Lycianthes">L.</tp:taxon-name-part> <tp:taxon-name-part taxon-name-part-type="species" reg="jalicensis">jalicensis</tp:taxon-name-part></tp:taxon-name></italic>, and <italic><tp:taxon-name><tp:taxon-name-part taxon-name-part-type="genus" reg="Lycianthes">L.</tp:taxon-name-part> <tp:taxon-name-part taxon-name-part-type="species" reg="surotatensis">surotatensis</tp:taxon-name-part></tp:taxon-name></italic>, three species with which <italic><tp:taxon-name><tp:taxon-name-part taxon-name-part-type="genus" reg="Lycianthes">L.</tp:taxon-name-part> <tp:taxon-name-part taxon-name-part-type="species" reg="mariovelizii">mariovelizii</tp:taxon-name-part></tp:taxon-name></italic> shares the following characters: unnotched seeds, white corollas, and occurrence mostly below 1000 m. <italic><tp:taxon-name><tp:taxon-name-part taxon-name-part-type="genus" reg="Lycianthes">Lycianthes</tp:taxon-name-part> <tp:taxon-name-part taxon-name-part-type="species" reg="mariovelizii">mariovelizii</tp:taxon-name-part></tp:taxon-name></italic> differs from <italic><tp:taxon-name><tp:taxon-name-part taxon-name-part-type="genus" reg="Lycianthes">L.</tp:taxon-name-part> <tp:taxon-name-part taxon-name-part-type="species" reg="surotatensis">surotatensis</tp:taxon-name-part></tp:taxon-name></italic> by eglandular trichomes. It differs from <italic><tp:taxon-name><tp:taxon-name-part taxon-name-part-type="genus" reg="Lycianthes">L.</tp:taxon-name-part> <tp:taxon-name-part taxon-name-part-type="species" reg="arrazolensis">arrazolensis</tp:taxon-name-part></tp:taxon-name></italic> and <italic><tp:taxon-name><tp:taxon-name-part taxon-name-part-type="genus" reg="Lycianthes">L.</tp:taxon-name-part> <tp:taxon-name-part taxon-name-part-type="species" reg="jalicensis">jalicensis</tp:taxon-name-part></tp:taxon-name></italic> by longer calyx appendages inserted &lt; 0.5 mm below the calyx rim, versus &gt; 0.5 mm. The appendages of <italic><tp:taxon-name><tp:taxon-name-part taxon-name-part-type="genus" reg="Lycianthes">L.</tp:taxon-name-part> <tp:taxon-name-part taxon-name-part-type="species" reg="arrazolensis">arrazolensis</tp:taxon-name-part></tp:taxon-name></italic> are typically &lt; 2.5 mm long, rarely reaching 5 mm in Guerrero; those of <italic><tp:taxon-name><tp:taxon-name-part taxon-name-part-type="genus" reg="Lycianthes">L.</tp:taxon-name-part> <tp:taxon-name-part taxon-name-part-type="species" reg="jalicensis">jalicensis</tp:taxon-name-part></tp:taxon-name></italic> are typically &lt; 5 mm long. Also, the calyx and corolla of <italic><tp:taxon-name><tp:taxon-name-part taxon-name-part-type="genus" reg="Lycianthes">L.</tp:taxon-name-part> <tp:taxon-name-part taxon-name-part-type="species" reg="jalicensis">jalicensis</tp:taxon-name-part></tp:taxon-name></italic> are usually glabrous or nearly so, whereas those of <italic><tp:taxon-name><tp:taxon-name-part taxon-name-part-type="genus" reg="Lycianthes">L.</tp:taxon-name-part> <tp:taxon-name-part taxon-name-part-type="species" reg="mariovelizii">mariovelizii</tp:taxon-name-part></tp:taxon-name></italic> are pubescent (<xref ref-type="bibr" rid="B47">Dean et al. 2018c</xref>). A collection of <italic><tp:taxon-name><tp:taxon-name-part taxon-name-part-type="genus" reg="Lycianthes">L.</tp:taxon-name-part> <tp:taxon-name-part taxon-name-part-type="species" reg="mariovelizii">mariovelizii</tp:taxon-name-part></tp:taxon-name></italic> (<italic>Steyermark 51177</italic>) was listed by <xref ref-type="bibr" rid="B56">Gentry and Standley (1974)</xref> as a difficult to place collection and unnamed taxon at the end of their treatment of <italic><tp:taxon-name><tp:taxon-name-part taxon-name-part-type="genus" reg="Lycianthes">Lycianthes</tp:taxon-name-part></tp:taxon-name></italic> in Flora of Guatemala; <xref ref-type="bibr" rid="B46">Dean et al. (2017a)</xref> listed a different specimen of <italic><tp:taxon-name><tp:taxon-name-part taxon-name-part-type="genus" reg="Lycianthes">L.</tp:taxon-name-part> <tp:taxon-name-part taxon-name-part-type="species" reg="mariovelizii">mariovelizii</tp:taxon-name-part></tp:taxon-name></italic> in their Specimen Group E in their section on difficult to place collections at the end of their paper on series <italic><tp:taxon-name><tp:taxon-name-part taxon-name-part-type="series" reg="Tricolores">Tricolores</tp:taxon-name-part></tp:taxon-name></italic> (<italic>E. M. Martínez S. 23237</italic> – listed in the paper as <italic>Droege 23237</italic>).</p></tp:treatment-sec><tp:treatment-sec sec-type="material" id="SECID0ELCEM"><title>Representative specimens examined.</title><p><bold>Guatemala. Huehuetenango</bold>: Paso del Boquerón, Río Trapichillo, below La Libertad [15.5174, 91.8385], 1200–1300 m, 21 Aug 1942, <italic>J.A. Steyermark 51177</italic> (F); <bold>El Progreso</bold>: a 2 km al N de Los Leones, camino El Rancho-Cobán, <named-content xmlns:xlink="http://www.w3.org/1999/xlink" content-type="dwc:verbatimCoordinates" xlink:type="simple"><named-content content-type="geo-json" specific-use="{&#34;type&#34;:&#34;Point&#34;,&#34;coordinates&#34;:[-90.200000,14.950000]}" id="NCID0E1CEM" xlink:type="simple">14.95, -90.2</named-content></named-content>, 4 Aug 1988, <italic>E.M. Martínez S. 23237</italic> (MEXU, MO, NY). <bold>Mexico. Chiapas</bold>: Mpio. Frontera Comalapa, 6–8 km E of Frontera Comalapa along road to Ciudad Cuahtémoc, [<named-content xmlns:xlink="http://www.w3.org/1999/xlink" content-type="dwc:verbatimCoordinates" xlink:type="simple"><named-content content-type="geo-json" specific-use="{&#34;type&#34;:&#34;Point&#34;,&#34;coordinates&#34;:[-92.087100,15.691600]}" id="NCID0EGDEM" xlink:type="simple">15.6916, -92.0871</named-content></named-content>], 1000 m, 15 Aug 1972, <italic>D. Breedlove 27009</italic> (CAS, MEXU, MO). <bold>Oaxaca</bold>: Dto. Pochutla, Mpio. San Miguel del Puerto, en el Cafetal Arroyo Arena, <named-content xmlns:xlink="http://www.w3.org/1999/xlink" content-type="dwc:verbatimCoordinates" xlink:type="simple"><named-content content-type="geo-json" specific-use="{&#34;type&#34;:&#34;Point&#34;,&#34;coordinates&#34;:[-96.100600,15.977800]}" id="NCID0ESDEM" xlink:type="simple">15.9778, -96.1006</named-content></named-content>, 700 m, 16 Nov 2003, <italic>A. Nava-Zafra 205</italic> (DAV).</p></tp:treatment-sec><ref-list><ref id="B47"><mixed-citation xmlns:xlink="http://www.w3.org/1999/xlink" xlink:type="simple"><person-group><name name-style="western"><surname>Dean</surname><given-names>E</given-names></name><name name-style="western"><surname>Véliz-Pérez</surname><given-names>ME</given-names></name><name name-style="western"><surname>Velásquez</surname><given-names>L</given-names></name></person-group> (<year>2018c</year>) <article-title>Two new species of <italic><tp:taxon-name><tp:taxon-name-part taxon-name-part-type="genus">Lycianthes</tp:taxon-name-part></tp:taxon-name></italic> series <italic><tp:taxon-name><tp:taxon-name-part taxon-name-part-type="series">Tricolores</tp:taxon-name-part></tp:taxon-name></italic> (<tp:taxon-name><tp:taxon-name-part taxon-name-part-type="family">Solanaceae</tp:taxon-name-part></tp:taxon-name>) from southern Mexico and Guatemala.</article-title><source>Brittonia</source><volume>70</volume>(<issue>4</issue>): <fpage>478</fpage>–<lpage>487</lpage>. <ext-link xlink:type="simple" ext-link-type="doi" xlink:href="10.1007/s12228-018-9541-5">https://doi.org/10.1007/s12228-018-9541-5</ext-link></mixed-citation></ref><ref id="B67"><mixed-citation xmlns:xlink="http://www.w3.org/1999/xlink" xlink:type="simple"><institution xlink:type="simple">IUCN</institution> [Standards, Petitions Subcommittee] (<year>2019</year>) Guidelines for using the IUCN red list categories and criteria. version 12. Prepared by the Standards and Petitions Subcommittee in February 2019. <ext-link xlink:type="simple" ext-link-type="uri" xlink:href="http://jr.iucnredlist.org/documents/redlistGuidelines">http://jr.iucnredlist.org/documents/redlistGuidelines</ext-link> [accessed December 10, 2019]</mixed-citation></ref><ref id="B56"><mixed-citation xmlns:xlink="http://www.w3.org/1999/xlink" xlink:type="simple"><person-group><name name-style="western"><surname>Gentry</surname><given-names>Jr JL</given-names></name><name name-style="western"><surname>Standley</surname><given-names>PC</given-names></name></person-group> (<year>1974</year>) Flora of Guatemala. Fieldiana: Botany 24 (part 10) no. 1–2. Field Museum of Natural History, Chicago.</mixed-citation></ref><ref id="B46"><mixed-citation xmlns:xlink="http://www.w3.org/1999/xlink" xlink:type="simple"><person-group><name name-style="western"><surname>Dean</surname><given-names>E</given-names></name><name name-style="western"><surname>Reyes</surname><given-names>M</given-names></name><name name-style="western"><surname>Fauré</surname><given-names>R</given-names></name><name name-style="western"><surname>Walden</surname><given-names>GK</given-names></name><name name-style="western"><surname>Brandon</surname><given-names>D</given-names></name><name name-style="western"><surname>McNair</surname><given-names>DM</given-names></name></person-group> (<year>2017a</year>) <article-title>Identification of the species of <italic><tp:taxon-name><tp:taxon-name-part taxon-name-part-type="genus">Lycianthes</tp:taxon-name-part></tp:taxon-name></italic> series <italic><tp:taxon-name><tp:taxon-name-part taxon-name-part-type="series">Tricolores</tp:taxon-name-part></tp:taxon-name></italic> (<tp:taxon-name><tp:taxon-name-part taxon-name-part-type="tribe">Capsiceae</tp:taxon-name-part></tp:taxon-name>, <tp:taxon-name><tp:taxon-name-part taxon-name-part-type="family">Solanaceae</tp:taxon-name-part></tp:taxon-name>).</article-title><source>Systematic Botany</source><volume>42</volume>(<issue>1</issue>): <fpage>191</fpage>–<lpage>209</lpage>. <ext-link xlink:type="simple" ext-link-type="doi" xlink:href="10.1600/036364417X694566">https://doi.org/10.1600/036364417X694566</ext-link></mixed-citation></ref></ref-list></tp:taxon-treatment>
