# Supplementary material for: The genus Lycianthes (Solanaceae, Capsiceae) in Mexico and Guatemala
Source: PhytoKeys. 2020 Nov 27;168:1–333. doi: 10.3897/phytokeys.168.51904 (PMC7718216; doi:10.3897/phytokeys.168.51904)
Supplement: XML Treatment for Lycianthes michaelneei [file phytokeys.168.51904-treatment32.xml]

<!DOCTYPE tp:taxon-treatment
  PUBLIC "-//TaxonX//DTD Taxonomic Treatment Publishing DTD v0 20100105//EN" "tax-treatment-NSO.dtd">
<tp:taxon-treatment xmlns:tp="http://www.plazi.org/taxpub"><tp:treatment-meta><kwd-group><label>Taxon classification</label><kwd><named-content xmlns:xlink="http://www.w3.org/1999/xlink" content-type="kingdom">Plantae</named-content></kwd></kwd-group><mixed-citation publication-type="journal"><person-group><name><surname>Dean</surname><given-names>Ellen</given-names></name><name><surname>Poore</surname><given-names>Jennifer</given-names></name><name><surname>Anguiano-Constante</surname><given-names>Marco Antonio</given-names></name><name><surname>Nee</surname><given-names>Michael H.</given-names></name><name><surname>Kang</surname><given-names>Hannah</given-names></name><name><surname>Starbuck</surname><given-names>Thomas</given-names></name><name><surname>Rodrígues</surname><given-names>Annamarie</given-names></name><name><surname>Conner</surname><given-names>Matthew</given-names></name></person-group><article-title>The genus <italic><tp:taxon-name><tp:taxon-name-part taxon-name-part-type="genus" reg="Lycianthes">Lycianthes</tp:taxon-name-part></tp:taxon-name></italic> (<tp:taxon-name><tp:taxon-name-part taxon-name-part-type="family">Solanaceae</tp:taxon-name-part></tp:taxon-name>, <tp:taxon-name><tp:taxon-name-part taxon-name-part-type="tribe">Capsiceae</tp:taxon-name-part></tp:taxon-name>) in Mexico and Guatemala</article-title><source>PhytoKeys</source><day>27</day><month>11</month><year>2020</year><volume>168</volume><fpage>1</fpage><lpage>333</lpage><pub-id pub-id-type="doi">10.3897/phytokeys.168.51904</pub-id></mixed-citation></tp:treatment-meta><tp:nomenclature><label>29</label><tp:taxon-name>
              <tp:taxon-name-part taxon-name-part-type="genus" reg="Lycianthes">Lycianthes</tp:taxon-name-part>
              <tp:taxon-name-part taxon-name-part-type="species" reg="michaelneei">michaelneei</tp:taxon-name-part>
            </tp:taxon-name><tp:taxon-authority>E.Dean, Phytoneuron 2014–42: 4 (2 Apr 2014)</tp:taxon-authority><xref ref-type="fig" rid="F64">Fig. 64</xref></tp:nomenclature><tp:treatment-sec sec-type="material" id="SECID0ECFEM"><title>Type.</title><p>Mexico. Veracruz: Mpio. Calcahualco: 4.2 km W of Escola on road to Jacal, 17.5 km by road NW of Coscomatepec, 2,200 m, 12 Jan 1981, <italic>M. H. Nee &amp; G. Schatz 19791</italic> (holotype: WIS; isotypes: CAS [483750, acc. # 648091, MEXU [acc. # 303241]).</p><fig id="F64" position="float" orientation="portrait"><object-id xmlns:xlink="http://www.w3.org/1999/xlink" content-type="doi" xlink:type="simple">10.3897/phytokeys.168.51904.figure64</object-id><label>Figure 64.</label><caption><p>Image of herbarium specimen of <italic><tp:taxon-name><tp:taxon-name-part taxon-name-part-type="genus" reg="Lycianthes">L.</tp:taxon-name-part> <tp:taxon-name-part taxon-name-part-type="species" reg="michaelneei">michaelneei</tp:taxon-name-part></tp:taxon-name></italic>, <italic>Martinez 1227</italic> (NY). Specimen used with permission from the William and Lynda Steere Herbarium, New York Botanical Garden.</p></caption><graphic xmlns:xlink="http://www.w3.org/1999/xlink" xlink:href="phytokeys-168-001-g064.jpg" position="float" orientation="portrait" xlink:type="simple" id="oo_480076.jpg"><uri content-type="original_file" xlink:type="simple">https://binary.pensoft.net/fig/480076</uri></graphic></fig></tp:treatment-sec><tp:treatment-sec sec-type="description" id="SECID0EEGEM"><title>Description.</title><p>Shrub, 2–4 m tall. Indument of light yellow, uniseriate, multicellular, simple, eglandular, spreading to appressed, weak, sometimes matted (on stem) trichomes, 0.25–2 mm long. Stems tan to purplish with vertical ridges when young (dark striations not evident on dried material), moderately to densely pubescent, not compressed when dried in a plant press, becoming brown and woody with age; upper sympodial branching points mostly monochasial, sometimes dichasial. Leaves simple, the leaves of the upper sympodia usually paired and unequal in size, the larger ones with blades 13.9–23.5 × 5.5–10.5 cm, the smaller ones with blades 5.7–8.5 × 2.6–4.7 cm, the leaf pairs similar in shape, ovate, elliptic, or obovate, chartaceous, densely pubescent, the base rounded to cuneate, sometimes oblique, the margin entire, usually undulate, the apex acuminate, the petiole 0.2–3.5 cm long, the larger leaf blades with 5–7 primary veins on each side of the midvein. Flowers solitary or in groups of 2–6 (10), axillary, oriented horizontally; peduncles absent; pedicels 15–28 mm long and erect in flower, 26–42 mm long and erect in fruit, densely pubescent; calyx 2–3 mm long, 2.5–3.5 mm in diameter, urceolate to campanulate, densely pubescent, the margin truncate, with 10 spreading, linear appendages 1–4 mm long emerging ca. 0.5 mm below the calyx rim; fruiting calyx enlarged, widely bowl- to plate-shaped, 1.5–3 mm long, 5.5–9 mm in diameter, the appendages to 6 mm long; corolla 1.1–1.6 cm long mm long, rotate in orientation, mostly entire in outline (with shallow notches), with abundant interpetalar tissue, purple adaxially, greenish-purple and densely pubescent near the major veins abaxially; stamens unequal, straight, the four short filaments 0.5–1 mm long, the one long filament 3.5–4 mm long, glabrous, the anthers 3–4 mm long, lanceolate, free of one another, yellow, glabrous, poricidal at the tips, the pores ovate, the pores of the longest stamen dehiscing toward the style, the pores of the short stamens dehiscing away from the style, not opening into longitudinal slits; pistil with glabrous ovary, the style 7–8.5 mm long, linear, straight to slightly curved, glabrous, the stigma capitate, unlobed. Fruit a berry, 6–9 mm long, 6–8 mm in diameter, globose, red at maturity, glabrous, lacking sclerotic granules. Seeds 20–30 per fruit, 2–3 × 2–2.5 mm, flattened, reniform in outline with notch on one side, brown to orange, the surface reticulum with minute serpentine pattern and shallow luminae.</p></tp:treatment-sec><tp:treatment-sec sec-type="Chromosome number" id="SECID0EJGEM"><title>Chromosome number.</title><p>Unknown.</p></tp:treatment-sec><tp:treatment-sec sec-type="distribution" id="SECID0EOGEM"><title>Distribution and habitat.</title><p>Mexico (Veracruz), in oak-pine forest, tropical moist forest, or cloud forest, often in disturbed or secondary forest, in shady canyons and ravines, 1750–2600 m in elevation (Fig. <xref ref-type="fig" rid="F65">65</xref>).</p><fig id="F65" position="float" orientation="portrait"><object-id xmlns:xlink="http://www.w3.org/1999/xlink" content-type="doi" xlink:type="simple">10.3897/phytokeys.168.51904.figure65</object-id><label>Figure 65.</label><caption><p>Map of geographic distribution of <italic><tp:taxon-name><tp:taxon-name-part taxon-name-part-type="genus" reg="Lycianthes">L.</tp:taxon-name-part> <tp:taxon-name-part taxon-name-part-type="species" reg="michaelneei">michaelneei</tp:taxon-name-part></tp:taxon-name></italic> based on herbarium specimen data.</p></caption><graphic xmlns:xlink="http://www.w3.org/1999/xlink" xlink:href="phytokeys-168-001-g065.jpg" position="float" orientation="portrait" xlink:type="simple" id="oo_480077.jpg"><uri content-type="original_file" xlink:type="simple">https://binary.pensoft.net/fig/480077</uri></graphic></fig></tp:treatment-sec><tp:treatment-sec sec-type="Common names and uses" id="SECID0EQHEM"><title>Common names and uses.</title><p>None known.</p></tp:treatment-sec><tp:treatment-sec sec-type="phenology" id="SECID0EVHEM"><title>Phenology.</title><p>Flowering specimens have been collected from January to July; specimens with mature fruits have been collected June to January. The diurnal corolla movements of this species are not known. The corollas on specimens are usually closed, indicating that the flowers are probably only open in the early morning.</p></tp:treatment-sec><tp:treatment-sec sec-type="Preliminary conservation status" id="SECID0E1HEM"><title>Preliminary conservation status.</title><p><italic><tp:taxon-name><tp:taxon-name-part taxon-name-part-type="genus" reg="Lycianthes">Lycianthes</tp:taxon-name-part> <tp:taxon-name-part taxon-name-part-type="species" reg="michaelneei">michaelneei</tp:taxon-name-part></tp:taxon-name></italic> is a rarely collected species of eastern Mexico, represented by only six collections, only one from a protected area (Pico de Orizaba). The <abbrev xmlns:xlink="http://www.w3.org/1999/xlink" xlink:title="Extent of Occurrence" id="ABBRID0ELIEM" xlink:type="simple">EOO</abbrev> is 181.413 km<sup>2</sup>, and the <abbrev xmlns:xlink="http://www.w3.org/1999/xlink" xlink:title="Area of Occupancy" id="ABBRID0ERIEM" xlink:type="simple">AOO</abbrev> is 24 km<sup>2</sup>. Based on the <xref ref-type="bibr" rid="B67">IUCN (2019)</xref> criteria, the preliminary assessment category is Endangered (<abbrev xmlns:xlink="http://www.w3.org/1999/xlink" xlink:title="Endangered" id="ABBRID0E2IEM" xlink:type="simple">EN</abbrev>).</p></tp:treatment-sec><tp:treatment-sec sec-type="discussion" id="SECID0E6IEM"><title>Discussion.</title><p><italic><tp:taxon-name><tp:taxon-name-part taxon-name-part-type="genus" reg="Lycianthes">Lycianthes</tp:taxon-name-part> <tp:taxon-name-part taxon-name-part-type="species" reg="michaelneei">michaelneei</tp:taxon-name-part></tp:taxon-name></italic> is a member of series <italic><tp:taxon-name><tp:taxon-name-part taxon-name-part-type="series" reg="Tricolores">Tricolores</tp:taxon-name-part></tp:taxon-name></italic> (<xref ref-type="bibr" rid="B46">Dean et al. 2017a</xref>) and was provisionally identified as <italic><tp:taxon-name><tp:taxon-name-part taxon-name-part-type="genus" reg="Lycianthes">L.</tp:taxon-name-part> <tp:taxon-name-part taxon-name-part-type="species" reg="pilosissima">pilosissima</tp:taxon-name-part></tp:taxon-name></italic> (M.Martens &amp; Galeotti) Bitter (a synonym of <italic><tp:taxon-name><tp:taxon-name-part taxon-name-part-type="genus" reg="Lycianthes">L.</tp:taxon-name-part> <tp:taxon-name-part taxon-name-part-type="species" reg="tricolor">tricolor</tp:taxon-name-part></tp:taxon-name></italic>) in the <italic>Flora of Veracruz</italic> (<xref ref-type="bibr" rid="B78">Nee 1986</xref>). <italic><tp:taxon-name><tp:taxon-name-part taxon-name-part-type="genus" reg="Lycianthes">Lycianthes</tp:taxon-name-part> <tp:taxon-name-part taxon-name-part-type="species" reg="michaelneei">michaelneei</tp:taxon-name-part></tp:taxon-name></italic> is similar to <italic><tp:taxon-name><tp:taxon-name-part taxon-name-part-type="genus" reg="Lycianthes">L.</tp:taxon-name-part> <tp:taxon-name-part taxon-name-part-type="species" reg="tricolor">tricolor</tp:taxon-name-part></tp:taxon-name></italic> in having notched seeds. It differs from <italic><tp:taxon-name><tp:taxon-name-part taxon-name-part-type="genus" reg="Lycianthes">L.</tp:taxon-name-part> <tp:taxon-name-part taxon-name-part-type="species" reg="tricolor">tricolor</tp:taxon-name-part></tp:taxon-name></italic> in having an entirely purple corolla (lobes and membrane) rather than a white membrane with some purple on the lobes, and it may lack the green, glandular spots on the corolla (although more fieldwork is needed to determine this). In general, this species is more robust than similar species such as <italic><tp:taxon-name><tp:taxon-name-part taxon-name-part-type="genus" reg="Lycianthes">L.</tp:taxon-name-part> <tp:taxon-name-part taxon-name-part-type="species" reg="tricolor">tricolor</tp:taxon-name-part></tp:taxon-name></italic> and <italic><tp:taxon-name><tp:taxon-name-part taxon-name-part-type="genus" reg="Lycianthes">L.</tp:taxon-name-part> <tp:taxon-name-part taxon-name-part-type="species" reg="arrazolensis">arrazolensis</tp:taxon-name-part></tp:taxon-name></italic>. Another distinctive difference is the matted stem trichomes, which are not found in closely related species (<xref ref-type="bibr" rid="B46">Dean et al. 2017a</xref>).</p></tp:treatment-sec><tp:treatment-sec sec-type="Representative specimen examined" id="SECID0ESMEM"><title>Representative specimen examined.</title><p><bold>Mexico. Veracruz</bold>: Mpio. Calcahualco, 1 km al S de Escola, <named-content xmlns:xlink="http://www.w3.org/1999/xlink" content-type="dwc:verbatimCoordinates" xlink:type="simple"><named-content content-type="geo-json" specific-use="{&#34;type&#34;:&#34;Point&#34;,&#34;coordinates&#34;:[-97.133300,19.116700]}" id="NCID0E4MEM" xlink:type="simple">19.1167, -97.1333</named-content></named-content>, 1950 m, 24 Jul 1986, <italic>J. L. Martínez 1227</italic> (NY, XAL).</p></tp:treatment-sec><ref-list><ref id="B67"><mixed-citation xmlns:xlink="http://www.w3.org/1999/xlink" xlink:type="simple"><institution xlink:type="simple">IUCN</institution> [Standards, Petitions Subcommittee] (<year>2019</year>) Guidelines for using the IUCN red list categories and criteria. version 12. Prepared by the Standards and Petitions Subcommittee in February 2019. <ext-link xlink:type="simple" ext-link-type="uri" xlink:href="http://jr.iucnredlist.org/documents/redlistGuidelines">http://jr.iucnredlist.org/documents/redlistGuidelines</ext-link> [accessed December 10, 2019]</mixed-citation></ref><ref id="B46"><mixed-citation xmlns:xlink="http://www.w3.org/1999/xlink" xlink:type="simple"><person-group><name name-style="western"><surname>Dean</surname><given-names>E</given-names></name><name name-style="western"><surname>Reyes</surname><given-names>M</given-names></name><name name-style="western"><surname>Fauré</surname><given-names>R</given-names></name><name name-style="western"><surname>Walden</surname><given-names>GK</given-names></name><name name-style="western"><surname>Brandon</surname><given-names>D</given-names></name><name name-style="western"><surname>McNair</surname><given-names>DM</given-names></name></person-group> (<year>2017a</year>) <article-title>Identification of the species of <italic><tp:taxon-name><tp:taxon-name-part taxon-name-part-type="genus">Lycianthes</tp:taxon-name-part></tp:taxon-name></italic> series <italic><tp:taxon-name><tp:taxon-name-part taxon-name-part-type="series">Tricolores</tp:taxon-name-part></tp:taxon-name></italic> (<tp:taxon-name><tp:taxon-name-part taxon-name-part-type="tribe">Capsiceae</tp:taxon-name-part></tp:taxon-name>, <tp:taxon-name><tp:taxon-name-part taxon-name-part-type="family">Solanaceae</tp:taxon-name-part></tp:taxon-name>).</article-title><source>Systematic Botany</source><volume>42</volume>(<issue>1</issue>): <fpage>191</fpage>–<lpage>209</lpage>. <ext-link xlink:type="simple" ext-link-type="doi" xlink:href="10.1600/036364417X694566">https://doi.org/10.1600/036364417X694566</ext-link></mixed-citation></ref><ref id="B78"><mixed-citation xmlns:xlink="http://www.w3.org/1999/xlink" xlink:type="simple"><person-group><name name-style="western"><surname>Nee</surname><given-names>M</given-names></name></person-group> (<year>1986</year>) <italic><tp:taxon-name><tp:taxon-name-part taxon-name-part-type="genus">Lycianthes</tp:taxon-name-part></tp:taxon-name></italic>. In: Gómez-Pompa A, Moreno NP, Nevling Jr LI, Nee M, Sosa V, Ludlow-Wiechers B, Cabrera-Rodriguez L (Eds) Flora of Veracruz 49. Instituto Nacional de Investigaciones sobre Recursos Bióticos, Xalapa, Veracruz, 85–110.</mixed-citation></ref></ref-list></tp:taxon-treatment>
