# Supplementary material for: The genus Lycianthes (Solanaceae, Capsiceae) in Mexico and Guatemala
Source: PhytoKeys. 2020 Nov 27;168:1–333. doi: 10.3897/phytokeys.168.51904 (PMC7718216; doi:10.3897/phytokeys.168.51904)
Supplement: XML Treatment for Lycianthes moziniana var. moziniana [file phytokeys.168.51904-treatment34.xml]

<!DOCTYPE tp:taxon-treatment
  PUBLIC "-//TaxonX//DTD Taxonomic Treatment Publishing DTD v0 20100105//EN" "tax-treatment-NSO.dtd">
<tp:taxon-treatment xmlns:tp="http://www.plazi.org/taxpub"><tp:treatment-meta><kwd-group><label>Taxon classification</label><kwd><named-content xmlns:xlink="http://www.w3.org/1999/xlink" content-type="kingdom">Plantae</named-content></kwd></kwd-group><mixed-citation publication-type="journal"><person-group><name><surname>Dean</surname><given-names>Ellen</given-names></name><name><surname>Poore</surname><given-names>Jennifer</given-names></name><name><surname>Anguiano-Constante</surname><given-names>Marco Antonio</given-names></name><name><surname>Nee</surname><given-names>Michael H.</given-names></name><name><surname>Kang</surname><given-names>Hannah</given-names></name><name><surname>Starbuck</surname><given-names>Thomas</given-names></name><name><surname>Rodrígues</surname><given-names>Annamarie</given-names></name><name><surname>Conner</surname><given-names>Matthew</given-names></name></person-group><article-title>The genus <italic><tp:taxon-name><tp:taxon-name-part taxon-name-part-type="genus" reg="Lycianthes">Lycianthes</tp:taxon-name-part></tp:taxon-name></italic> (<tp:taxon-name><tp:taxon-name-part taxon-name-part-type="family">Solanaceae</tp:taxon-name-part></tp:taxon-name>, <tp:taxon-name><tp:taxon-name-part taxon-name-part-type="tribe">Capsiceae</tp:taxon-name-part></tp:taxon-name>) in Mexico and Guatemala</article-title><source>PhytoKeys</source><day>27</day><month>11</month><year>2020</year><volume>168</volume><fpage>1</fpage><lpage>333</lpage><pub-id pub-id-type="doi">10.3897/phytokeys.168.51904</pub-id></mixed-citation></tp:treatment-meta><tp:nomenclature><label>30a</label><tp:taxon-name>
              <tp:taxon-name-part taxon-name-part-type="genus" reg="Lycianthes">Lycianthes</tp:taxon-name-part>
              <tp:taxon-name-part taxon-name-part-type="species" reg="moziniana">moziniana</tp:taxon-name-part>
              <tp:taxon-name-part taxon-name-part-type="infraspecific-rank">var.</tp:taxon-name-part>
              <tp:taxon-name-part taxon-name-part-type="variety" reg="moziniana">moziniana</tp:taxon-name-part>
            </tp:taxon-name><xref ref-type="fig" rid="F66">Fig. 66</xref><tp:nomenclature-citation-list><tp:nomenclature-citation><tp:taxon-name>
                  <tp:taxon-name-part taxon-name-part-type="genus" reg="Solanum">Solanum</tp:taxon-name-part> <tp:taxon-name-part taxon-name-part-type="species" reg="uniflorum">uniflorum</tp:taxon-name-part></tp:taxon-name><comment>Sessé ex Lag., Gen. Sp. Pl. [Lagasca]: 10. 1816. Type: Painting made during the Royal Botanical Expedition to New Spain (1787–1803) under the direction of Martín de Sessé y Lacasta (lectotype designated by <xref ref-type="bibr" rid="B35">Dean 1997</xref>, pg. 196: Hunt Institute for Botanical Documentation, catalogue number 6331.0025).</comment></tp:nomenclature-citation><tp:nomenclature-citation><tp:taxon-name>
                  <tp:taxon-name-part taxon-name-part-type="genus" reg="Solanum">Solanum</tp:taxon-name-part> <tp:taxon-name-part taxon-name-part-type="species" reg="monanthum">monanthum</tp:taxon-name-part></tp:taxon-name><comment>Roem. &amp; Schult., Syst. Veg., ed. 15 bis [Roemer &amp; Schultes]. 4: 608. 1819. Type: Based on <tp:taxon-name><tp:taxon-name-part taxon-name-part-type="genus" reg="Solanum">Solanum</tp:taxon-name-part> <tp:taxon-name-part taxon-name-part-type="species" reg="uniflorum">uniflorum</tp:taxon-name-part></tp:taxon-name> Sessé ex Lag.</comment></tp:nomenclature-citation><tp:nomenclature-citation><tp:taxon-name>
                  <tp:taxon-name-part taxon-name-part-type="genus" reg="Solanum">Solanum</tp:taxon-name-part> <tp:taxon-name-part taxon-name-part-type="species" reg="mocinianum">mocinianum</tp:taxon-name-part> <tp:taxon-name-part taxon-name-part-type="authority">Dunal</tp:taxon-name-part> <tp:taxon-name-part taxon-name-part-type="infraspecific-rank">forma</tp:taxon-name-part> <tp:taxon-name-part taxon-name-part-type="form" reg="luteiflorum">luteiflorum</tp:taxon-name-part></tp:taxon-name><comment>Dunal, Prodr. [A. P. de Candolle] 13(1): 164. 1852. Type: Based on <tp:taxon-name><tp:taxon-name-part taxon-name-part-type="genus" reg="Solanum">Solanum</tp:taxon-name-part> <tp:taxon-name-part taxon-name-part-type="species" reg="uniflorum">uniflorum</tp:taxon-name-part></tp:taxon-name> Sessé ex Lag.</comment></tp:nomenclature-citation><tp:nomenclature-citation><tp:taxon-name>
                  <tp:taxon-name-part taxon-name-part-type="genus" reg="Solanum">Solanum</tp:taxon-name-part> <tp:taxon-name-part taxon-name-part-type="species" reg="uniflorum">uniflorum</tp:taxon-name-part></tp:taxon-name><comment>Moçiño &amp; Sessé, Pl. Nov. Hisp.: 35. 1888. Type: Based on <tp:taxon-name><tp:taxon-name-part taxon-name-part-type="genus" reg="Solanum">Solanum</tp:taxon-name-part> <tp:taxon-name-part taxon-name-part-type="species" reg="uniflorum">uniflorum</tp:taxon-name-part></tp:taxon-name> Sessé ex Lag.</comment></tp:nomenclature-citation></tp:nomenclature-citation-list></tp:nomenclature><tp:treatment-sec sec-type="Description" id="SECID0E2TEM"><title>Description.</title><p>Perennial herb from fusiform storage roots, decumbent, ascending, to erect, usually recumbent with age, ca. 0.1–0.5 (0.9) m tall, dying back each season far beneath the soil surface. Indument of white, uniseriate, multicellular, simple, eglandular, spreading to appressed trichomes (0.1) 0.5–2 mm long, (in the state of Michoacán, these sometimes intermixed with forked or dendritically branched trichomes). Stems green to purple-green, moderately pubescent (rarely glabrate in age), compressed and ribbed when dried in a plant press, usually with little woody tissue; first stem (2) 5–35 (40) cm long to the first inflorescence, the internodes (3) 6–14 (21); first sympodial branching point usually dichasial, the subsequent sympodial branching points usually monochasial. Leaves simple, those of the upper sympodia usually paired and unequal in size, the larger ones with blades 2–10.5 × 0.8–4.2 cm, the smaller ones with blades 1/4–7/8 the size of the larger, the leaf pairs similar in shape, the blades obovate, elliptic, ovate, or lanceolate, chartaceous, moderately pubescent, the primary veins 5–7 on either side of the midvein, the base rounded to cuneate, the margin entire, usually undulate to irregularly angled, the apex rounded to acute, the petioles 0.1–0.5 cm long, sometimes absent. Flowers solitary, axillary, oriented horizontally; peduncles absent; pedicels (30) 50–150 (180) mm and erect in flower, 54–170 mm long (probably longer) and deflexed in fruit, moderately pubescent with trichomes of two distinct lengths, the smaller 0.1–0.3 mm and appressed, the longer 0.5–1.5 mm and mostly spreading, rarely only the longer trichomes present; calyx 3–5.5 mm long, 3.5–7 mm in diameter, campanulate, densely pubescent, the margin truncate, with 10 linear, lax appendages laying closely against the corolla 2–10 mm long emerging ca. 0.5–1 mm below the calyx rim; fruiting calyx enlarged, 4–11 mm long, 9–22.5 mm in diameter, the appendages appressed to fruit, often broken, to 11.5 mm long; corolla 1.3–3.6 cm long (2.9–6.8 cm in diameter), rotate in orientation, mostly entire in outline (with shallow notches), with abundant interpetalar tissue, lilac to dark purple (very rarely white or very pale lilac), with darker purple stripes along the major veins adaxially, green and moderately pubescent near the major veins abaxially; stamens unequal, straight, the filaments of three lengths, the two shortest filaments 1–4.5 mm long, the two medium filaments 1.5–5.5 mm long, the one long filament (2.5) 3–8.25 mm long, the length of the longest filament 1.2–2 times that of the medium filaments, glabrous, the anthers 4.5–8.5 mm long, elliptic to ovate, free of one another, yellow, glabrous, poricidal at the tips, the pores obovate, dehiscing distally or toward the style, not opening into longitudinal slits; pollen grains tricolporate; pistil with glabrous ovary, the style 8–14.5 mm, linear, straight to slightly curved, glabrous, the stigma round to slightly bilobed. Fruit a berry, remaining attached to calyx at maturity, pendent or lying on the ground, 14–41.5 mm long, 12–28 mm diameter, round to ovoid, the exocarp green, glabrous, the mesocarp area green, soft and juicy, lacking sclerotic granules, placental area green, soft and juicy. Seeds (10) 40–139 per fruit, 2.3–2.8 × 1.7–2.5 mm, rounded, slightly compressed, reniform to depressed-obovate brownish-black, the surface reticulum with minute serpentine pattern and shallow luminae.</p><fig id="F66" position="float" orientation="portrait"><object-id xmlns:xlink="http://www.w3.org/1999/xlink" content-type="doi" xlink:type="simple">10.3897/phytokeys.168.51904.figure66</object-id><label>Figure 66.</label><caption><p>Image of herbarium specimen of <tp:taxon-name><tp:taxon-name-part taxon-name-part-type="genus" reg="Lycianthes">L.</tp:taxon-name-part> <tp:taxon-name-part taxon-name-part-type="species" reg="moziniana">moziniana</tp:taxon-name-part> <tp:taxon-name-part taxon-name-part-type="infraspecific-rank">var.</tp:taxon-name-part> <tp:taxon-name-part taxon-name-part-type="variety" reg="moziniana">moziniana</tp:taxon-name-part></tp:taxon-name>, <italic>Dean 216</italic> (DAV). Image used with permission of the UC Davis Center for Plant Diversity.</p></caption><graphic xmlns:xlink="http://www.w3.org/1999/xlink" xlink:href="phytokeys-168-001-g066.jpg" position="float" orientation="portrait" xlink:type="simple" id="oo_480078.jpg"><uri content-type="original_file" xlink:type="simple">https://binary.pensoft.net/fig/480078</uri></graphic></fig></tp:treatment-sec><tp:treatment-sec sec-type="Chromosome number" id="SECID0EAVEM"><title>Chromosome number.</title><p>2n = 24 (<xref ref-type="bibr" rid="B118">Williams 1993</xref>); 2n = 24, <italic>Dean 300, 306</italic> (<xref ref-type="bibr" rid="B38">Dean 2004</xref>).</p></tp:treatment-sec><tp:treatment-sec sec-type="distribution" id="SECID0EQVEM"><title>Distribution and habitat.</title><p>Mexico (Distrito Federal, Durango, Guanajato, Hidalgo, Jalisco, México, Michoacán, Nayarit, Puebla, Querétaro, San Luis Potosí, Tlaxcala, Veracruz, perhaps Zacatecas), mainly restricted to the volcanic soils of the transvolcanic belt in disturbed areas such as pastures, agricultural fields, along paths and roadsides, and in clearings in xerophilous schrub, oak and coniferous forest, 1600–3000 m in elevation (Fig. <xref ref-type="fig" rid="F67">67</xref>).</p><fig id="F67" position="float" orientation="portrait"><object-id xmlns:xlink="http://www.w3.org/1999/xlink" content-type="doi" xlink:type="simple">10.3897/phytokeys.168.51904.figure67</object-id><label>Figure 67.</label><caption><p>Map of geographic distribution of <tp:taxon-name><tp:taxon-name-part taxon-name-part-type="genus" reg="Lycianthes">L.</tp:taxon-name-part> <tp:taxon-name-part taxon-name-part-type="species" reg="moziniana">moziniana</tp:taxon-name-part> <tp:taxon-name-part taxon-name-part-type="infraspecific-rank">var.</tp:taxon-name-part> <tp:taxon-name-part taxon-name-part-type="variety" reg="moziniana">moziniana</tp:taxon-name-part></tp:taxon-name> based on herbarium specimen data.</p></caption><graphic xmlns:xlink="http://www.w3.org/1999/xlink" xlink:href="phytokeys-168-001-g067.jpg" position="float" orientation="portrait" xlink:type="simple" id="oo_480079.jpg"><uri content-type="original_file" xlink:type="simple">https://binary.pensoft.net/fig/480079</uri></graphic></fig></tp:treatment-sec><tp:treatment-sec sec-type="Common names and uses" id="SECID0EYWEM"><title>Common names and uses.</title><p>Mexico. Berenjena, berenjito, chumpin, chimpina, huevo de gato, tintolón, tilindon, tlanoxtle, tlanochtle, tlalnonochtle, shimpe, tilapó, tochin, la chichi, chochocuero, coyotomate, purga de las animas, xipes, mazatlatlaixtli (<xref ref-type="bibr" rid="B38">Dean 2004</xref>). Used medicinally as a purgative in the state of México (<italic>Altimirano 72</italic>).</p></tp:treatment-sec><tp:treatment-sec sec-type="phenology" id="SECID0EEXEM"><title>Phenology.</title><p>Flowering specimens have been collected June to October; specimens with mature fruit have been collected September to December. The first author observed in the field that the corollas open in the very early morning and close by noon. The pollen of this variety has a sweet scent. Solitary bees in the genus <italic><tp:taxon-name><tp:taxon-name-part taxon-name-part-type="genus" reg="Thygator">Thygator</tp:taxon-name-part></tp:taxon-name></italic> visit this species (<xref ref-type="bibr" rid="B37">Dean 2001</xref>).</p></tp:treatment-sec><tp:treatment-sec sec-type="Preliminary conservation status" id="SECID0EVXEM"><title>Preliminary conservation status.</title><p><tp:taxon-name><tp:taxon-name-part taxon-name-part-type="genus" reg="Lycianthes">Lycianthes</tp:taxon-name-part> <tp:taxon-name-part taxon-name-part-type="species" reg="moziniana">moziniana</tp:taxon-name-part> <tp:taxon-name-part taxon-name-part-type="infraspecific-rank">var.</tp:taxon-name-part> <tp:taxon-name-part taxon-name-part-type="variety" reg="moziniana">moziniana</tp:taxon-name-part></tp:taxon-name> is a common variety of the Trans-Mexican Volcanic Belt of Mexico, represented by 181 collections and occurring in 12 Mexican protected areas. The <abbrev xmlns:xlink="http://www.w3.org/1999/xlink" xlink:title="Extent of Occurrence" id="ABBRID0EMYEM" xlink:type="simple">EOO</abbrev> is 264,912.814 km<sup>2</sup>, and the <abbrev xmlns:xlink="http://www.w3.org/1999/xlink" xlink:title="Area of Occupancy" id="ABBRID0ESYEM" xlink:type="simple">AOO</abbrev> is 688 km<sup>2</sup>. Based on the <xref ref-type="bibr" rid="B67">IUCN (2019)</xref> criteria, the preliminary assessment category is Least Concern (<abbrev xmlns:xlink="http://www.w3.org/1999/xlink" xlink:title="Least Concern" id="ABBRID0E3YEM" xlink:type="simple">LC</abbrev>).</p></tp:treatment-sec><tp:treatment-sec sec-type="discussion" id="SECID0EAZEM"><title>Discussion.</title><p><tp:taxon-name><tp:taxon-name-part taxon-name-part-type="genus" reg="Lycianthes">Lycianthes</tp:taxon-name-part> <tp:taxon-name-part taxon-name-part-type="species" reg="moziniana">moziniana</tp:taxon-name-part> <tp:taxon-name-part taxon-name-part-type="infraspecific-rank">var.</tp:taxon-name-part> <tp:taxon-name-part taxon-name-part-type="variety" reg="moziniana">moziniana</tp:taxon-name-part></tp:taxon-name> is separated from closely related taxa by its combination of green fruits, small smooth seeds (without fibrils on cell walls), a tendency toward having only one dichasial or no dichasial branching points, very elongate pedicels, and abaxially pubescent corolla lobes. Variety <italic><tp:taxon-name><tp:taxon-name-part taxon-name-part-type="genus" reg="Lycianthes"/><tp:taxon-name-part taxon-name-part-type="species" reg="moziniana">moziniana</tp:taxon-name-part></tp:taxon-name></italic> is separated from the other varieties of the species in having fruiting calyx teeth that are lax in flower and stay appressed to the fruit, cuneate (rather than attenuate) leaf bases, relatively dense and long stem and leaf pubescence, consistently pubescent abaxial corolla lobes, and an affinity for the soils of the transvolcanic belt (<xref ref-type="bibr" rid="B38">Dean 2004</xref>).</p><p>This “weedy” variety has had an intimate relationship with the people of Mexico and may owe its current distribution to humans, who are probably its primary dispersal agents. The fruit of <tp:taxon-name><tp:taxon-name-part taxon-name-part-type="genus" reg="Lycianthes">L.</tp:taxon-name-part> <tp:taxon-name-part taxon-name-part-type="species" reg="moziniana">moziniana</tp:taxon-name-part> <tp:taxon-name-part taxon-name-part-type="infraspecific-rank">var.</tp:taxon-name-part> <tp:taxon-name-part taxon-name-part-type="variety" reg="moziniana">moziniana</tp:taxon-name-part></tp:taxon-name> is edible and in past decades was gathered for sale at markets. Some researchers believe this variety was once a domesticated plant that has since reverted to a weed of agricultural areas (<xref ref-type="bibr" rid="B118">Williams 1993</xref>). It persists under traditional agricultural practices by sprouting from its underground root system as well as from seed dispersed by humans (<xref ref-type="bibr" rid="B118">Williams 1993</xref>). With the advent of herbicide usage in agricultural fields, changes in field preparation techniques, and lack of usage by humans, this once plentiful variety is becoming rare in Mexico (<xref ref-type="bibr" rid="B38">Dean 2004</xref>).</p><p>In some areas of Jalisco and Michoacán, where this variety grows with <italic><tp:taxon-name><tp:taxon-name-part taxon-name-part-type="genus" reg="Lycianthes">L.</tp:taxon-name-part> <tp:taxon-name-part taxon-name-part-type="species" reg="rzedowskii">rzedowskii</tp:taxon-name-part></tp:taxon-name></italic> or <italic><tp:taxon-name><tp:taxon-name-part taxon-name-part-type="genus" reg="Lycianthes">L.</tp:taxon-name-part> <tp:taxon-name-part taxon-name-part-type="species" reg="acapulcensis">acapulcensis</tp:taxon-name-part></tp:taxon-name></italic>, plants with intermediate trichome, leaf and floral color characteristics have been collected or observed. Limited crossing experiments indicate that <tp:taxon-name><tp:taxon-name-part taxon-name-part-type="genus" reg="Lycianthes">L.</tp:taxon-name-part> <tp:taxon-name-part taxon-name-part-type="species" reg="moziniana">moziniana</tp:taxon-name-part> <tp:taxon-name-part taxon-name-part-type="infraspecific-rank">var.</tp:taxon-name-part> <tp:taxon-name-part taxon-name-part-type="variety" reg="moziniana">moziniana</tp:taxon-name-part></tp:taxon-name> is capable of crossing with <tp:taxon-name><tp:taxon-name-part taxon-name-part-type="genus" reg="Lycianthes">L.</tp:taxon-name-part> <tp:taxon-name-part taxon-name-part-type="species" reg="moziniana">moziniana</tp:taxon-name-part> <tp:taxon-name-part taxon-name-part-type="infraspecific-rank">var.</tp:taxon-name-part> <tp:taxon-name-part taxon-name-part-type="variety" reg="oaxacana">oaxacana</tp:taxon-name-part></tp:taxon-name>, although with reduced fertility; crosses between this variety and mature accessions of <tp:taxon-name><tp:taxon-name-part taxon-name-part-type="genus" reg="Lycianthes">L.</tp:taxon-name-part> <tp:taxon-name-part taxon-name-part-type="species" reg="moziniana">moziniana</tp:taxon-name-part> <tp:taxon-name-part taxon-name-part-type="infraspecific-rank">var.</tp:taxon-name-part> <tp:taxon-name-part taxon-name-part-type="variety" reg="margaretiana">margaretiana</tp:taxon-name-part></tp:taxon-name> have not yet been performed (<xref ref-type="bibr" rid="B38">Dean 2004</xref>).</p></tp:treatment-sec><tp:treatment-sec sec-type="material" id="SECID0ET4EM"><title>Representative specimens examined.</title><p><bold>Mexico. Distrito Federal</bold>: Limbo, delegación de Álvaro Obregón, [<named-content xmlns:xlink="http://www.w3.org/1999/xlink" content-type="dwc:verbatimCoordinates" xlink:type="simple"><named-content content-type="geo-json" specific-use="{&#34;type&#34;:&#34;Point&#34;,&#34;coordinates&#34;:[-99.263300,19.324700]}" id="NCID0E54EM" xlink:type="simple">19.3247, -99.2633</named-content></named-content>], 2700 m, 4 Aug 1979, <italic>Á. Ventura A. 3477</italic> (ENCB, F, MEX). <bold>Durango</bold>: 1 km al noroeste de Santa María Ocotán, Mezquital, [<named-content xmlns:xlink="http://www.w3.org/1999/xlink" content-type="dwc:verbatimCoordinates" xlink:type="simple"><named-content content-type="geo-json" specific-use="{&#34;type&#34;:&#34;Point&#34;,&#34;coordinates&#34;:[-104.600000,24.100000]}" id="NCID0EK5EM" xlink:type="simple">24.1, -104.6</named-content></named-content>], 13 Jul 1984, <italic>M. González Espinosa 1378</italic> (MEXU). <bold>Hidalgo</bold>: Mpio. Acatlán, small town of Los Reyes, ca. 9 rd. mi from Acatlán, along road to Huasca, NW of Tulancingo, [<named-content xmlns:xlink="http://www.w3.org/1999/xlink" content-type="dwc:verbatimCoordinates" xlink:type="simple"><named-content content-type="geo-json" specific-use="{&#34;type&#34;:&#34;Point&#34;,&#34;coordinates&#34;:[-98.448900,20.188800]}" id="NCID0EW5EM" xlink:type="simple">20.1888, -98.4489</named-content></named-content>], 7200 ft, 21 Sep 1991, <italic>E. Dean 259</italic> (DAV, IEB). <bold>Jalisco</bold>: 1 km al suroeste de Nueva Colonia, Santa Catarina, [<named-content xmlns:xlink="http://www.w3.org/1999/xlink" content-type="dwc:verbatimCoordinates" xlink:type="simple"><named-content content-type="geo-json" specific-use="{&#34;type&#34;:&#34;Point&#34;,&#34;coordinates&#34;:[-104.116500,22.155400]}" id="NCID0EC6EM" xlink:type="simple">22.1554, -104.1165</named-content></named-content>], 2200 m, 20 Jul 1992, <italic>J.J. Reynoso-Dueñas 929</italic> (IBUG, IEB). <bold>México</bold>: Valle de México, Cuajimalpa a Río Hondo, [<named-content xmlns:xlink="http://www.w3.org/1999/xlink" content-type="dwc:verbatimCoordinates" xlink:type="simple"><named-content content-type="geo-json" specific-use="{&#34;type&#34;:&#34;Point&#34;,&#34;coordinates&#34;:[-99.291900,19.431500]}" id="NCID0EO6EM" xlink:type="simple">19.4315, -99.2919</named-content></named-content>], 2400 m, 9 Sep 1951, <italic>Matuda 21819</italic> (MEXU). <bold>Michoacán</bold>: lado sureste del Cerro El Aguila, subiendo por el poblado de Huatzanguio, <named-content xmlns:xlink="http://www.w3.org/1999/xlink" content-type="dwc:verbatimCoordinates" xlink:type="simple"><named-content content-type="geo-json" specific-use="{&#34;type&#34;:&#34;Point&#34;,&#34;coordinates&#34;:[-101.379200,19.606400]}" id="NCID0E16EM" xlink:type="simple">19.6064, -101.3792</named-content></named-content>, 2530 m, 14 Aug 2008, <italic>G. Cornejo-Tenorio 2840</italic> (IEB). <bold>Nayarit</bold>: Sierra Madre, territory of Tepic, between Sta. Gertrudis and Sta. Teresa, [<named-content xmlns:xlink="http://www.w3.org/1999/xlink" content-type="dwc:verbatimCoordinates" xlink:type="simple"><named-content content-type="geo-json" specific-use="{&#34;type&#34;:&#34;Point&#34;,&#34;coordinates&#34;:[-104.733300,21.716700]}" id="NCID0EGAFM" xlink:type="simple">21.7167, -104.7333</named-content></named-content>], 8 Aug 1897, <italic>Rose 2068</italic> (GH). <bold>Puebla</bold>: Mpio. Xochiapulco, Rosa Chica, en un sitio llamado El Plan, cerca de la escuela primaria, <named-content xmlns:xlink="http://www.w3.org/1999/xlink" content-type="dwc:verbatimCoordinates" xlink:type="simple"><named-content content-type="geo-json" specific-use="{&#34;type&#34;:&#34;Point&#34;,&#34;coordinates&#34;:[-97.656800,19.795000]}" id="NCID0ESAFM" xlink:type="simple">19.7950, -97.6568</named-content></named-content>, 2041 m, 25 Jun 2015, <italic>M. Jiménez -Chimil 30760</italic> (DAV). <bold>Querétaro</bold>: El Picacho, desviación San Pedro Tenango, 3 km al sureste de Amealco, [<named-content xmlns:xlink="http://www.w3.org/1999/xlink" content-type="dwc:verbatimCoordinates" xlink:type="simple"><named-content content-type="geo-json" specific-use="{&#34;type&#34;:&#34;Point&#34;,&#34;coordinates&#34;:[-100.115200,20.137400]}" id="NCID0E5AFM" xlink:type="simple">20.1374, -100.1152</named-content></named-content>], 2650 m, 20 Jul 2003, <italic>V. Serrano-Serrano 121</italic> (IEB). <bold>San Luis Potosí</bold>: chiefly in the region of San Luis Potosí, 6000–8000 ft, 1878, <italic>Parry 662</italic> (GH, MO, NY [the K duplicate of this collection number is <tp:taxon-name><tp:taxon-name-part taxon-name-part-type="genus" reg="Lycianthes">L.</tp:taxon-name-part> <tp:taxon-name-part taxon-name-part-type="species" reg="moziniana">moziniana</tp:taxon-name-part> <tp:taxon-name-part taxon-name-part-type="infraspecific-rank">var.</tp:taxon-name-part> <tp:taxon-name-part taxon-name-part-type="variety" reg="margaretiana">margaretiana</tp:taxon-name-part></tp:taxon-name>]). <bold>Tlaxcala</bold>: Mpio. Espanita, 0.95 rd mi from intersection with Hwy 136, along road to Espanita, [<named-content xmlns:xlink="http://www.w3.org/1999/xlink" content-type="dwc:verbatimCoordinates" xlink:type="simple"><named-content content-type="geo-json" specific-use="{&#34;type&#34;:&#34;Point&#34;,&#34;coordinates&#34;:[-98.459900,19.493100]}" id="NCID0E6BFM" xlink:type="simple">19.4931, -98.4599</named-content></named-content>], 8920 ft, 28 Oct 1991, <italic>E. Dean 302</italic> (DAV). <bold>Veracruz</bold>: camino a Zacatonal, <named-content xmlns:xlink="http://www.w3.org/1999/xlink" content-type="dwc:verbatimCoordinates" xlink:type="simple"><named-content content-type="geo-json" specific-use="{&#34;type&#34;:&#34;Point&#34;,&#34;coordinates&#34;:[-97.276700,18.786900]}" id="NCID0ELCFM" xlink:type="simple">18.7869, -97.2767</named-content></named-content>, 9 Jul 2013, <italic>A.F. Vargas-Rueda 637</italic> (MEXU). <bold>Zacatecas</bold>: 2 km al oeste de Monte Escobedo, <named-content xmlns:xlink="http://www.w3.org/1999/xlink" content-type="dwc:verbatimCoordinates" xlink:type="simple"><named-content content-type="geo-json" specific-use="{&#34;type&#34;:&#34;Point&#34;,&#34;coordinates&#34;:[-103.582900,22.325300]}" id="NCID0EXCFM" xlink:type="simple">22.3253, -103.5829</named-content></named-content>, 2376 m, 28 Aug 2005, <italic>A. Rodríguez 4462</italic> (IBUG).</p></tp:treatment-sec><ref-list><ref id="B35"><mixed-citation xmlns:xlink="http://www.w3.org/1999/xlink" xlink:type="simple"><person-group><name name-style="western"><surname>Dean</surname><given-names>E</given-names></name></person-group> (<year>1997</year>) <article-title>Lectotypification of the names <italic><tp:taxon-name><tp:taxon-name-part taxon-name-part-type="genus">Solanum</tp:taxon-name-part> <tp:taxon-name-part taxon-name-part-type="species">mozinianum</tp:taxon-name-part></tp:taxon-name></italic> Dunal and <italic><tp:taxon-name><tp:taxon-name-part taxon-name-part-type="genus">Solanum</tp:taxon-name-part> <tp:taxon-name-part taxon-name-part-type="species">uniflorum</tp:taxon-name-part></tp:taxon-name></italic> Sessé &amp; Moçiño.</article-title><source>Brittonia</source><volume>49</volume>(<issue>2</issue>): <fpage>192</fpage>–<lpage>196</lpage>. <ext-link xlink:type="simple" ext-link-type="doi" xlink:href="10.2307/2807681">https://doi.org/10.2307/2807681</ext-link></mixed-citation></ref><ref id="B118"><mixed-citation xmlns:xlink="http://www.w3.org/1999/xlink" xlink:type="simple"><person-group><name name-style="western"><surname>Williams</surname><given-names>D</given-names></name></person-group> (<year>1993</year>) <article-title><italic><tp:taxon-name><tp:taxon-name-part taxon-name-part-type="genus">Lycianthes</tp:taxon-name-part> <tp:taxon-name-part taxon-name-part-type="species">moziniana</tp:taxon-name-part></tp:taxon-name></italic> (<tp:taxon-name><tp:taxon-name-part taxon-name-part-type="family">Solanaceae</tp:taxon-name-part></tp:taxon-name>): An underutilized Mexican food plant with ‘new’ crop potential.</article-title><source>Economic Botany</source><volume>47</volume>(<issue>4</issue>): <fpage>387</fpage>–<lpage>400</lpage>. <ext-link xlink:type="simple" ext-link-type="doi" xlink:href="10.1007/BF02907353">https://doi.org/10.1007/BF02907353</ext-link></mixed-citation></ref><ref id="B38"><mixed-citation xmlns:xlink="http://www.w3.org/1999/xlink" xlink:type="simple"><person-group><name name-style="western"><surname>Dean</surname><given-names>E</given-names></name></person-group> (<year>2004</year>) <article-title>A taxonomic revision of <italic><tp:taxon-name><tp:taxon-name-part taxon-name-part-type="genus">Lycianthes</tp:taxon-name-part></tp:taxon-name></italic> series <italic><tp:taxon-name><tp:taxon-name-part taxon-name-part-type="series">Meizonodontae</tp:taxon-name-part></tp:taxon-name></italic> (<tp:taxon-name><tp:taxon-name-part taxon-name-part-type="family">Solanaceae</tp:taxon-name-part></tp:taxon-name>).</article-title><source>Botanical Journal of the Linnean Society</source><volume>145</volume>(<issue>4</issue>): <fpage>385</fpage>–<lpage>424</lpage>. <ext-link xlink:type="simple" ext-link-type="doi" xlink:href="10.1111/j.1095-8339.2004.00296.x">https://doi.org/10.1111/j.1095-8339.2004.00296.x</ext-link></mixed-citation></ref><ref id="B37"><mixed-citation xmlns:xlink="http://www.w3.org/1999/xlink" xlink:type="simple"><person-group><name name-style="western"><surname>Dean</surname><given-names>E</given-names></name></person-group> (<year>2001</year>) <article-title>The post-anthesis floral biology of <italic><tp:taxon-name><tp:taxon-name-part taxon-name-part-type="genus">Lycianthes</tp:taxon-name-part></tp:taxon-name></italic> series <italic><tp:taxon-name><tp:taxon-name-part taxon-name-part-type="series">Meizonodontae</tp:taxon-name-part></tp:taxon-name></italic> (<tp:taxon-name><tp:taxon-name-part taxon-name-part-type="family">Solanaceae</tp:taxon-name-part></tp:taxon-name>): variation in filament elongation, anther dehiscence, floral movement, and corolla growth.</article-title> In: <person-group><name name-style="western"><surname>van den Berg</surname><given-names>R</given-names></name><name name-style="western"><surname>Barendse</surname><given-names>G</given-names></name><name name-style="western"><surname>van der Weerden</surname><given-names>G</given-names></name><name name-style="western"><surname>Maríani</surname><given-names>C</given-names></name></person-group> (<role>Eds</role>) <issue-title>Solanaceae V, Advances in Taxonomy and Utilization.</issue-title><source>Nijmegen University Press, Nijmegen, The Netherlands</source>, <fpage>137</fpage>–<lpage>151</lpage>.</mixed-citation></ref><ref id="B67"><mixed-citation xmlns:xlink="http://www.w3.org/1999/xlink" xlink:type="simple"><institution xlink:type="simple">IUCN</institution> [Standards, Petitions Subcommittee] (<year>2019</year>) Guidelines for using the IUCN red list categories and criteria. version 12. Prepared by the Standards and Petitions Subcommittee in February 2019. <ext-link xlink:type="simple" ext-link-type="uri" xlink:href="http://jr.iucnredlist.org/documents/redlistGuidelines">http://jr.iucnredlist.org/documents/redlistGuidelines</ext-link> [accessed December 10, 2019]</mixed-citation></ref></ref-list></tp:taxon-treatment>
