# Supplementary material for: The genus Lycianthes (Solanaceae, Capsiceae) in Mexico and Guatemala
Source: PhytoKeys. 2020 Nov 27;168:1–333. doi: 10.3897/phytokeys.168.51904 (PMC7718216; doi:10.3897/phytokeys.168.51904)
Supplement: XML Treatment for Lycianthes orogenes [file phytokeys.168.51904-treatment39.xml]

<!DOCTYPE tp:taxon-treatment
  PUBLIC "-//TaxonX//DTD Taxonomic Treatment Publishing DTD v0 20100105//EN" "tax-treatment-NSO.dtd">
<tp:taxon-treatment xmlns:tp="http://www.plazi.org/taxpub"><tp:treatment-meta><kwd-group><label>Taxon classification</label><kwd><named-content xmlns:xlink="http://www.w3.org/1999/xlink" content-type="kingdom">Plantae</named-content></kwd></kwd-group><mixed-citation publication-type="journal"><person-group><name><surname>Dean</surname><given-names>Ellen</given-names></name><name><surname>Poore</surname><given-names>Jennifer</given-names></name><name><surname>Anguiano-Constante</surname><given-names>Marco Antonio</given-names></name><name><surname>Nee</surname><given-names>Michael H.</given-names></name><name><surname>Kang</surname><given-names>Hannah</given-names></name><name><surname>Starbuck</surname><given-names>Thomas</given-names></name><name><surname>Rodrígues</surname><given-names>Annamarie</given-names></name><name><surname>Conner</surname><given-names>Matthew</given-names></name></person-group><article-title>The genus <italic><tp:taxon-name><tp:taxon-name-part taxon-name-part-type="genus" reg="Lycianthes">Lycianthes</tp:taxon-name-part></tp:taxon-name></italic> (<tp:taxon-name><tp:taxon-name-part taxon-name-part-type="family">Solanaceae</tp:taxon-name-part></tp:taxon-name>, <tp:taxon-name><tp:taxon-name-part taxon-name-part-type="tribe">Capsiceae</tp:taxon-name-part></tp:taxon-name>) in Mexico and Guatemala</article-title><source>PhytoKeys</source><day>27</day><month>11</month><year>2020</year><volume>168</volume><fpage>1</fpage><lpage>333</lpage><pub-id pub-id-type="doi">10.3897/phytokeys.168.51904</pub-id></mixed-citation></tp:treatment-meta><tp:nomenclature><label>33</label><tp:taxon-name>
              <tp:taxon-name-part taxon-name-part-type="genus" reg="Lycianthes">Lycianthes</tp:taxon-name-part>
              <tp:taxon-name-part taxon-name-part-type="species" reg="orogenes">orogenes</tp:taxon-name-part>
            </tp:taxon-name><tp:taxon-authority>Standl. &amp; Steyerm., Publ. Field Mus. Nat. Hist., Bot. Ser. 23(5): 229. 1947</tp:taxon-authority><xref ref-type="fig" rid="F76">Fig. 76</xref></tp:nomenclature><tp:treatment-sec sec-type="material" id="SECID0E2WGM"><title>Type.</title><p>Guatemala. Chimaltenango: southwestern slopes of Volcán de Fuego, above Finca Montevideo, along Barranco Espinazo, 1200–1600 m, 20 Sep 1942, <italic>J.A. Steyermark 52104</italic> (holotype: F [0072921F, acc. # 1148518]; isotype: US [00027892]).</p><fig id="F76" position="float" orientation="portrait"><object-id xmlns:xlink="http://www.w3.org/1999/xlink" content-type="doi" xlink:type="simple">10.3897/phytokeys.168.51904.figure76</object-id><label>Figure 76.</label><caption><p>Image of herbarium specimen of <italic><tp:taxon-name><tp:taxon-name-part taxon-name-part-type="genus" reg="Lycianthes">L.</tp:taxon-name-part> <tp:taxon-name-part taxon-name-part-type="species" reg="orogenes">orogenes</tp:taxon-name-part></tp:taxon-name></italic>, <italic>Cabrera 5773</italic> (MEXU). Specimen used with permission from the Herbario Nacional de México, Universidad Autónoma de México.</p></caption><graphic xmlns:xlink="http://www.w3.org/1999/xlink" xlink:href="phytokeys-168-001-g076.jpg" position="float" orientation="portrait" xlink:type="simple" id="oo_480088.jpg"><uri content-type="original_file" xlink:type="simple">https://binary.pensoft.net/fig/480088</uri></graphic></fig></tp:treatment-sec><tp:treatment-sec sec-type="description" id="SECID0E4XGM"><title>Description.</title><p>Shrub, erect, 1–3 m tall. Indument of white to light brown, uniseriate, multicellular, simple, eglandular, patent to curved and appressed-ascending trichomes 0.25–0.75 mm long. Stems green when young, glabrous to sparsely pubescent, compressed upon drying in a plant press, woody with age; upper sympodial branching points monochasial or dichasial. Leaves simple, the leaves of the upper sympodia usually paired and unequal in size, the larger ones with blades 8–18 × 2–6 cm, the smaller ones with blades 2–6.5 × 1–3 cm, the leaf pairs usually similar in shape, the blades ovate (sometimes narrowly) to elliptic, membranaceous to thin chartaceous, sometimes with purple color along the veins, glabrous to sparsely pubescent, the base cuneate to attenuate, sometimes oblique, the margin entire, usually undulate, the apex acute to acuminate, the petiole 0.2–3.3 cm long, sometimes absent, the larger leaf blades with 4–6 primary veins on each side of the midvein. Flowers solitary or in groups of 2–7, axillary, erect to nodding; peduncles absent; pedicels 15–30 mm and erect to arching in flower, to 40 mm long, arching to deflexed in fruit, usually glabrous; calyx 1.5–2.5 mm long, 3–4 mm in diameter, campanulate, glabrous, the margin truncate, with 10 erect to slightly spreading, slightly flattened appendages 1–1.5 mm long emerging 0.25–0.5 mm below the calyx rim; fruiting calyx enlarged, widely bowl-shaped, 1.5–2.5 mm long, 6–7 mm in diameter, the appendages 1–2.5 mm long, spreading; corolla 0.7–1.6 cm long, campanulate to reflexed in orientation, entire to slightly stellate in outline, divided ca. 1/5 of the way to the base, with interpetalar tissue, white, sometimes with purple markings on the adaxial side near the stamen insertion, glabrous; stamens unequal, the four shorter filaments 1–1.5 mm long, the one long filament 2–3 mm long, glabrous, the anthers 3–4 mm long, lanceolate, free of one another, yellow, glabrous, poricidal at the tips, the pores round, dehiscing distally or towards the pistil, not opening into longitudinal slits; pistil with glabrous ovary, the style 6–7 mm long, linear, straight, glabrous, the stigma capitate to oblong, decurrent down two sides. Fruit a berry, 5–8 mm long, 5–10 mm in diameter, ovoid, globose, or depressed globose, green when immature, purple at maturity, glabrous, lacking sclerotic granules. Seeds 10–50 per fruit, 2–2.5 × 1.5–2 mm, flattened, reniform in outline with deep notch on one side, orange-brown in center with yellow-orange margin, the surface reticulum with minute serpentine pattern and shallow luminae.</p></tp:treatment-sec><tp:treatment-sec sec-type="Chromosome number" id="SECID0ECYGM"><title>Chromosome number.</title><p>Unknown.</p></tp:treatment-sec><tp:treatment-sec sec-type="distribution" id="SECID0EHYGM"><title>Distribution and habitat.</title><p>Mexico (Chiapas) and Guatemala (Alta Verapaz, Baja Verapaz, Chimaltenango) in cloud forest, including oak forest, 1200–2300 m in elevation (Fig. <xref ref-type="fig" rid="F77">77</xref>).</p><fig id="F77" position="float" orientation="portrait"><object-id xmlns:xlink="http://www.w3.org/1999/xlink" content-type="doi" xlink:type="simple">10.3897/phytokeys.168.51904.figure77</object-id><label>Figure 77.</label><caption><p>Map of geographic distribution of <italic><tp:taxon-name><tp:taxon-name-part taxon-name-part-type="genus" reg="Lycianthes">L.</tp:taxon-name-part> <tp:taxon-name-part taxon-name-part-type="species" reg="orogenes">orogenes</tp:taxon-name-part></tp:taxon-name></italic> based on herbarium specimen data.</p></caption><graphic xmlns:xlink="http://www.w3.org/1999/xlink" xlink:href="phytokeys-168-001-g077.jpg" position="float" orientation="portrait" xlink:type="simple" id="oo_480089.jpg"><uri content-type="original_file" xlink:type="simple">https://binary.pensoft.net/fig/480089</uri></graphic></fig></tp:treatment-sec><tp:treatment-sec sec-type="Common names and uses" id="SECID0EJZGM"><title>Common names and uses.</title><p>None known.</p></tp:treatment-sec><tp:treatment-sec sec-type="phenology" id="SECID0EOZGM"><title>Phenology.</title><p>Flowering specimens have been collected in August and September. Specimens with mature fruits have been collected in February. Immature fruits have been collected in August. The phenological record is incomplete, due to the paucity of specimens, and there is very little information on the diurnal movements of the corollas.</p></tp:treatment-sec><tp:treatment-sec sec-type="Preliminary conservation status" id="SECID0ETZGM"><title>Preliminary conservation status.</title><p><italic><tp:taxon-name><tp:taxon-name-part taxon-name-part-type="genus" reg="Lycianthes">Lycianthes</tp:taxon-name-part> <tp:taxon-name-part taxon-name-part-type="species" reg="orogenes">orogenes</tp:taxon-name-part></tp:taxon-name></italic> is a rarely collected species of Mexico and Guatemala, represented by only five collections, none of which is from a protected area. The <abbrev xmlns:xlink="http://www.w3.org/1999/xlink" xlink:title="Extent of Occurrence" id="ABBRID0EE1GM" xlink:type="simple">EOO</abbrev> is 19,783.690 km<sup>2</sup>, and the <abbrev xmlns:xlink="http://www.w3.org/1999/xlink" xlink:title="Area of Occupancy" id="ABBRID0EK1GM" xlink:type="simple">AOO</abbrev> is 20 km<sup>2</sup>. Based on the <xref ref-type="bibr" rid="B67">IUCN (2019)</xref> criteria, the preliminary assessment category is Endangered (<abbrev xmlns:xlink="http://www.w3.org/1999/xlink" xlink:title="Endangered" id="ABBRID0EU1GM" xlink:type="simple">EN</abbrev>).</p></tp:treatment-sec><tp:treatment-sec sec-type="discussion" id="SECID0EY1GM"><title>Discussion.</title><p><italic><tp:taxon-name><tp:taxon-name-part taxon-name-part-type="genus" reg="Lycianthes">Lycianthes</tp:taxon-name-part> <tp:taxon-name-part taxon-name-part-type="species" reg="orogenes">orogenes</tp:taxon-name-part></tp:taxon-name></italic> is an undercollected species of cloud forests in Chiapas and Guatemala that is morphologically similar to <italic><tp:taxon-name><tp:taxon-name-part taxon-name-part-type="genus" reg="Lycianthes">L.</tp:taxon-name-part> <tp:taxon-name-part taxon-name-part-type="species" reg="manantlanensis">manantlanensis</tp:taxon-name-part></tp:taxon-name></italic> and <italic><tp:taxon-name><tp:taxon-name-part taxon-name-part-type="genus" reg="Lycianthes">L.</tp:taxon-name-part> <tp:taxon-name-part taxon-name-part-type="species" reg="barbatula">barbatula</tp:taxon-name-part></tp:taxon-name></italic>, with which it shares slender elongate pedicels and white flowers. <italic><tp:taxon-name><tp:taxon-name-part taxon-name-part-type="genus" reg="Lycianthes">Lycianthes</tp:taxon-name-part> <tp:taxon-name-part taxon-name-part-type="species" reg="orogenes">orogenes</tp:taxon-name-part></tp:taxon-name></italic> has calyx appendages that are intermediate in length between the two other species, and it lacks the trichomes in the leaf axils that are present in <italic><tp:taxon-name><tp:taxon-name-part taxon-name-part-type="genus" reg="Lycianthes">L.</tp:taxon-name-part> <tp:taxon-name-part taxon-name-part-type="species" reg="barbatula">barbatula</tp:taxon-name-part></tp:taxon-name></italic>. Although the mature fruits have been reported in the literature as green (<xref ref-type="bibr" rid="B56">Gentry and Standley 1974</xref>; <xref ref-type="bibr" rid="B85">Rodríguez and Vargas 2002</xref>), they are reported as purple on specimen labels, and the immature fruits are green. Specimens of <italic><tp:taxon-name><tp:taxon-name-part taxon-name-part-type="genus" reg="Lycianthes">L.</tp:taxon-name-part> <tp:taxon-name-part taxon-name-part-type="species" reg="manantlanensis">manantlanensis</tp:taxon-name-part></tp:taxon-name></italic> from some areas of Guatemala and El Salvador have sometimes been misidentified as <italic><tp:taxon-name><tp:taxon-name-part taxon-name-part-type="genus" reg="Lycianthes">L.</tp:taxon-name-part> <tp:taxon-name-part taxon-name-part-type="species" reg="orogenes">orogenes</tp:taxon-name-part></tp:taxon-name></italic>.</p></tp:treatment-sec><tp:treatment-sec sec-type="material" id="SECID0ET4GM"><title>Representative specimens examined.</title><p><bold>Guatemala. Alta Verapaz</bold>: San Cristóbal, Finca Pamac II, <named-content xmlns:xlink="http://www.w3.org/1999/xlink" content-type="dwc:verbatimCoordinates" xlink:type="simple"><named-content content-type="geo-json" specific-use="{&#34;type&#34;:&#34;Point&#34;,&#34;coordinates&#34;:[-90.588300,15.398000]}" id="NCID0E54GM" xlink:type="simple">15.3980, -90.5883</named-content></named-content>, 2179 m, 16 Aug 2015, <italic>E. Car 35</italic> (BIGU). <bold>Baja Verapaz</bold>: Unión Barrios, top of hill, W of km 153/154, 16 Aug 1975, <italic>C.L. Lundell 19655</italic> (LL, F, MO). <bold>Chimaltenango</bold>: lower and middle southwestern slopes of Volcán Fuego, above Finca Montevideo, along Barranco Espinazo and tributary of Río Pantaleón, 1200–1600 m, 20 Sep 1942, <italic>J.A. Steyermark 52104</italic> (US). <bold>Mexico. Chiapas</bold>: 3 km al O de la carretera San Cristóbal de las Casas-Tenejapa, sobre el camino a Matzala, [<named-content xmlns:xlink="http://www.w3.org/1999/xlink" content-type="dwc:verbatimCoordinates" xlink:type="simple"><named-content content-type="geo-json" specific-use="{&#34;type&#34;:&#34;Point&#34;,&#34;coordinates&#34;:[-92.548700,16.665100]}" id="NCID0ES5GM" xlink:type="simple">16.6651, -92.5487</named-content></named-content>], [2500 m], 29 Sep 1983, <italic>E. Cabrera C. 5773</italic> (MEXU).</p></tp:treatment-sec><ref-list><ref id="B67"><mixed-citation xmlns:xlink="http://www.w3.org/1999/xlink" xlink:type="simple"><institution xlink:type="simple">IUCN</institution> [Standards, Petitions Subcommittee] (<year>2019</year>) Guidelines for using the IUCN red list categories and criteria. version 12. Prepared by the Standards and Petitions Subcommittee in February 2019. <ext-link xlink:type="simple" ext-link-type="uri" xlink:href="http://jr.iucnredlist.org/documents/redlistGuidelines">http://jr.iucnredlist.org/documents/redlistGuidelines</ext-link> [accessed December 10, 2019]</mixed-citation></ref><ref id="B56"><mixed-citation xmlns:xlink="http://www.w3.org/1999/xlink" xlink:type="simple"><person-group><name name-style="western"><surname>Gentry</surname><given-names>Jr JL</given-names></name><name name-style="western"><surname>Standley</surname><given-names>PC</given-names></name></person-group> (<year>1974</year>) Flora of Guatemala. Fieldiana: Botany 24 (part 10) no. 1–2. Field Museum of Natural History, Chicago.</mixed-citation></ref><ref id="B85"><mixed-citation xmlns:xlink="http://www.w3.org/1999/xlink" xlink:type="simple"><person-group><name name-style="western"><surname>Rodríguez</surname><given-names>A</given-names></name><name name-style="western"><surname>Vargas</surname><given-names>O</given-names></name></person-group> (<year>2002</year>) <article-title><italic><tp:taxon-name><tp:taxon-name-part taxon-name-part-type="genus">Lycianthes</tp:taxon-name-part> <tp:taxon-name-part taxon-name-part-type="species">manantlanensis</tp:taxon-name-part></tp:taxon-name></italic> (<tp:taxon-name><tp:taxon-name-part taxon-name-part-type="family">Solanaceae</tp:taxon-name-part></tp:taxon-name>), a new species from Mexico.</article-title><source>Novon</source><volume>12</volume>(<issue>2</issue>): <fpage>245</fpage>–<lpage>248</lpage>. <ext-link xlink:type="simple" ext-link-type="doi" xlink:href="10.2307/3392962">https://doi.org/10.2307/3392962</ext-link></mixed-citation></ref></ref-list></tp:taxon-treatment>
