# Supplementary material for: The genus Lycianthes (Solanaceae, Capsiceae) in Mexico and Guatemala
Source: PhytoKeys. 2020 Nov 27;168:1–333. doi: 10.3897/phytokeys.168.51904 (PMC7718216; doi:10.3897/phytokeys.168.51904)
Supplement: XML Treatment for Lycianthes pilifera [file phytokeys.168.51904-treatment41.xml]

<!DOCTYPE tp:taxon-treatment
  PUBLIC "-//TaxonX//DTD Taxonomic Treatment Publishing DTD v0 20100105//EN" "tax-treatment-NSO.dtd">
<tp:taxon-treatment xmlns:tp="http://www.plazi.org/taxpub"><tp:treatment-meta><kwd-group><label>Taxon classification</label><kwd><named-content xmlns:xlink="http://www.w3.org/1999/xlink" content-type="kingdom">Plantae</named-content></kwd></kwd-group><mixed-citation publication-type="journal"><person-group><name><surname>Dean</surname><given-names>Ellen</given-names></name><name><surname>Poore</surname><given-names>Jennifer</given-names></name><name><surname>Anguiano-Constante</surname><given-names>Marco Antonio</given-names></name><name><surname>Nee</surname><given-names>Michael H.</given-names></name><name><surname>Kang</surname><given-names>Hannah</given-names></name><name><surname>Starbuck</surname><given-names>Thomas</given-names></name><name><surname>Rodrígues</surname><given-names>Annamarie</given-names></name><name><surname>Conner</surname><given-names>Matthew</given-names></name></person-group><article-title>The genus <italic><tp:taxon-name><tp:taxon-name-part taxon-name-part-type="genus" reg="Lycianthes">Lycianthes</tp:taxon-name-part></tp:taxon-name></italic> (<tp:taxon-name><tp:taxon-name-part taxon-name-part-type="family">Solanaceae</tp:taxon-name-part></tp:taxon-name>, <tp:taxon-name><tp:taxon-name-part taxon-name-part-type="tribe">Capsiceae</tp:taxon-name-part></tp:taxon-name>) in Mexico and Guatemala</article-title><source>PhytoKeys</source><day>27</day><month>11</month><year>2020</year><volume>168</volume><fpage>1</fpage><lpage>333</lpage><pub-id pub-id-type="doi">10.3897/phytokeys.168.51904</pub-id></mixed-citation></tp:treatment-meta><tp:nomenclature><label>35</label><tp:taxon-name>
              <tp:taxon-name-part taxon-name-part-type="genus" reg="Lycianthes">Lycianthes</tp:taxon-name-part>
              <tp:taxon-name-part taxon-name-part-type="species" reg="pilifera">pilifera</tp:taxon-name-part>
            </tp:taxon-name><tp:taxon-authority>(Benth.) Bitter, Abh. Naturwiss. Verein Bremen 24 [preprint]: 427. 1919</tp:taxon-authority><xref ref-type="fig" rid="F80">Fig. 80</xref><tp:nomenclature-citation-list><tp:nomenclature-citation><tp:taxon-name>
                  <tp:taxon-name-part taxon-name-part-type="genus" reg="Solanum">Solanum</tp:taxon-name-part> <tp:taxon-name-part taxon-name-part-type="species" reg="piliferum">piliferum</tp:taxon-name-part></tp:taxon-name><comment>Benth., Pl. Hartw. 68. 1840. Type: México. Oaxaca: Llano Verde, 1839, <italic>C. T. Hartweg 499</italic> (lectotype designated by <xref ref-type="bibr" rid="B45">Dean and Reyes 2018a</xref>, pg. 44: K [K000585745]); isolectotype: LD [1212266]).</comment></tp:nomenclature-citation><tp:nomenclature-citation><tp:taxon-name>
                  <tp:taxon-name-part taxon-name-part-type="genus" reg="Solanum">Solanum</tp:taxon-name-part> <tp:taxon-name-part taxon-name-part-type="species" reg="pilosiusculum">pilosiusculum</tp:taxon-name-part></tp:taxon-name><comment>M.Martens &amp; Galeotti, Bull. Acad. Brux. 12(1): 136. 1845. Type: México. Oaxaca: Cerro del Malacate (Pelado Capulalpan and Llano Verde), near Villa Alta, 7500 ft, Nov–Apr 1840, <italic>H. Galeotti 1171</italic> (lectotype designated by <xref ref-type="bibr" rid="B45">Dean and Reyes 2018a</xref>, pg. 44: BR [000000552882]; isolectotypes: BR [000000552849, 000000552911], G [G00343182], LE [LE00017009], NY [00139019], US [00027745], W [acc. # 1889-156335, acc. # 0004160]).</comment></tp:nomenclature-citation><tp:nomenclature-citation><tp:taxon-name>
                  <tp:taxon-name-part taxon-name-part-type="genus" reg="Lycianthes">Lycianthes</tp:taxon-name-part> <tp:taxon-name-part taxon-name-part-type="species" reg="pilifera">pilifera</tp:taxon-name-part> <tp:taxon-name-part taxon-name-part-type="basionym-authority">(Benth.)</tp:taxon-name-part> <tp:taxon-name-part taxon-name-part-type="authority">Bitter</tp:taxon-name-part> <tp:taxon-name-part taxon-name-part-type="infraspecific-rank">var.</tp:taxon-name-part> <tp:taxon-name-part taxon-name-part-type="variety" reg="pilosiuscula">pilosiuscula</tp:taxon-name-part></tp:taxon-name><comment>(M.Martens &amp; Galeotti) Bitter, Abh. Naturwiss. Verein Bremen 24 [preprint]: 428. 1919. Type: Based on <tp:taxon-name><tp:taxon-name-part taxon-name-part-type="genus" reg="Solanum">Solanum</tp:taxon-name-part> <tp:taxon-name-part taxon-name-part-type="species" reg="pilosiusculum">pilosiusculum</tp:taxon-name-part></tp:taxon-name> M.Martens &amp; Galeotti.</comment></tp:nomenclature-citation></tp:nomenclature-citation-list></tp:nomenclature><tp:treatment-sec sec-type="material" id="SECID0E3UHM"><title>Type.</title><p>Based on <italic><tp:taxon-name><tp:taxon-name-part taxon-name-part-type="genus" reg="Solanum">Solanum</tp:taxon-name-part> <tp:taxon-name-part taxon-name-part-type="species" reg="piliferum">piliferum</tp:taxon-name-part></tp:taxon-name></italic> Benth.</p><fig id="F80" position="float" orientation="portrait"><object-id xmlns:xlink="http://www.w3.org/1999/xlink" content-type="doi" xlink:type="simple">10.3897/phytokeys.168.51904.figure80</object-id><label>Figure 80.</label><caption><p>Image of herbarium specimen of <italic><tp:taxon-name><tp:taxon-name-part taxon-name-part-type="genus" reg="Lycianthes">L.</tp:taxon-name-part> <tp:taxon-name-part taxon-name-part-type="species" reg="pilifera">pilifera</tp:taxon-name-part></tp:taxon-name></italic>, <italic>Breedlove 66854</italic> (NY). Specimen used with permission from the William and Lynda Steere Herbarium, New York Botanical Garden.</p></caption><graphic xmlns:xlink="http://www.w3.org/1999/xlink" xlink:href="phytokeys-168-001-g080.jpg" position="float" orientation="portrait" xlink:type="simple" id="oo_480092.jpg"><uri content-type="original_file" xlink:type="simple">https://binary.pensoft.net/fig/480092</uri></graphic></fig></tp:treatment-sec><tp:treatment-sec sec-type="description" id="SECID0EHWHM"><title>Description.</title><p>Shrub, 1–4 m tall. Indument of brown, uniseriate, multicellular, simple, acute, eglandular, appressed to spreading trichomes to 1.25 mm long, these usually remaining cylindrical and acute upon drying. Stems green to purple-green, glabrous to densely pubescent, not much compressed upon drying in a plant press, brown and woody with age; upper sympodial branching points mostly monochasial, some dichasial. Leaves simple, the leaves of the upper sympodia usually paired and unequal in size, the larger ones with blades (3) 6–15 × (1) 2–6.5 cm, elliptic to obovate (sometimes narrowly so), the smaller ones with blades 1–6 × 0.6–3 cm, suborbicular, ovate, elliptic or obovate, the blades of both the large and small leaves chartaceous to subcoriaceous, glabrous to moderately pubescent (denser on the veins), the base cuneate (sometimes rounded in smaller leaves), sometimes oblique, the margin entire, usually undulate, the apex acute to acuminate, the petiole to 1 (3) cm long, sometimes absent, the larger leaf blades with 4–7 primary veins on each side of the midvein. Flowers solitary or in groups of 2–6, axillary, oriented horizontally to nodding; peduncles absent; pedicels 15–60 mm long and arching in flower, to 30–55 mm long (probably longer) and arching in fruit, glabrous to densely pubescent; calyx 2–3 mm long, 3–4.5 mm in diameter, campanulate, often purplish in color, glabrous to densely pubescent, the margin truncate, with 10 spreading, linear-subulate appendages 2–9 mm long emerging 0.5–1 mm below the calyx rim; fruiting calyx enlarged, widely bowl-shaped, 1.5–4 mm long, 7–9 mm in diameter, the appendages up to 15 mm long; corolla 0.8–2.1 cm long, campanulate in orientation, entire to shallowly stellate in outline, with abundant interpetalar tissue, adaxially white to light purple with darker purple ring near the base (sometimes with a green ring or spots at base below the purple ring), glabrous, abaxially white to purple, sometimes green near the major veins, nearly glabrous; stamens equal, straight, the filaments 1–2 mm long, glabrous, the anthers 5–6 mm long, ovate to lanceolate, free of one another, yellow-purple to purple, glabrous, poricidal at the tips, the pores ovate, dehiscing toward the style, not opening into longitudinal slits; pistil with glabrous ovary, the style 10–11 mm long, linear, glabrous, the stigma capitate. Fruit a berry, (6) 12–18 mm long, 9–15 mm in diameter, ovoid, dark purple at maturity, glabrous, lacking sclerotic granules. Seeds 10–30 per fruit, 2.5–4 × 2–2.5 mm, compressed but not flat, ridged on one side or near the center, irregular in outline (shallowly crescent-shaped, semi-circular, depressed ovate, rhombic, or reniform with small notch), medium-brown to nearly black, the surface reticulum with a serpentine to honeycomb pattern with deep luminae, appearing pitted, with fibrils protruding from the cell walls.</p></tp:treatment-sec><tp:treatment-sec sec-type="Chromosome number" id="SECID0EMWHM"><title>Chromosome number.</title><p>Unknown.</p></tp:treatment-sec><tp:treatment-sec sec-type="distribution" id="SECID0ERWHM"><title>Distribution and habitat.</title><p>Mexico (Oaxaca), in cloud forest, tropical moist forest, including pine-oak, oak, and mixed forest with <italic><tp:taxon-name><tp:taxon-name-part taxon-name-part-type="genus" reg="Ilex">Ilex</tp:taxon-name-part></tp:taxon-name></italic>, <italic><tp:taxon-name><tp:taxon-name-part taxon-name-part-type="genus" reg="Podocarpus">Podocarpus</tp:taxon-name-part></tp:taxon-name></italic>, <italic><tp:taxon-name><tp:taxon-name-part taxon-name-part-type="genus" reg="Weinmannia">Weinmannia</tp:taxon-name-part></tp:taxon-name></italic>, <italic><tp:taxon-name><tp:taxon-name-part taxon-name-part-type="genus" reg="Persea">Persea</tp:taxon-name-part></tp:taxon-name></italic>, <italic><tp:taxon-name><tp:taxon-name-part taxon-name-part-type="genus" reg="Ocotea">Ocotea</tp:taxon-name-part></tp:taxon-name></italic>, <italic><tp:taxon-name><tp:taxon-name-part taxon-name-part-type="genus" reg="Oreomunnea">Oreomunnea</tp:taxon-name-part></tp:taxon-name></italic>, <italic><tp:taxon-name><tp:taxon-name-part taxon-name-part-type="genus" reg="Taxus">Taxus</tp:taxon-name-part></tp:taxon-name></italic> and/or <italic><tp:taxon-name><tp:taxon-name-part taxon-name-part-type="genus" reg="Cupressus">Cupressus</tp:taxon-name-part></tp:taxon-name></italic>, in shady canyons, slopes, and drainages, 1800–3050 m in elevation (Fig. <xref ref-type="fig" rid="F81">81</xref>).</p><fig id="F81" position="float" orientation="portrait"><object-id xmlns:xlink="http://www.w3.org/1999/xlink" content-type="doi" xlink:type="simple">10.3897/phytokeys.168.51904.figure81</object-id><label>Figure 81.</label><caption><p>Map of geographic distribution of <italic><tp:taxon-name><tp:taxon-name-part taxon-name-part-type="genus" reg="Lycianthes">L.</tp:taxon-name-part> <tp:taxon-name-part taxon-name-part-type="species" reg="pilifera">pilifera</tp:taxon-name-part></tp:taxon-name></italic> based on herbarium specimen data.</p></caption><graphic xmlns:xlink="http://www.w3.org/1999/xlink" xlink:href="phytokeys-168-001-g081.jpg" position="float" orientation="portrait" xlink:type="simple" id="oo_480094.jpg"><uri content-type="original_file" xlink:type="simple">https://binary.pensoft.net/fig/480094</uri></graphic></fig></tp:treatment-sec><tp:treatment-sec sec-type="Common names and uses" id="SECID0ELZHM"><title>Common names and uses.</title><p>Mexico. Oaxaca: monte agua zapote (<italic>J. Rivera-Reyes 2609</italic>); rojo monte papel (<italic>J. Rivera-Reyes 3141</italic>).</p></tp:treatment-sec><tp:treatment-sec sec-type="phenology" id="SECID0EVZHM"><title>Phenology.</title><p>Flowering specimens and specimens with mature fruits have been collected most months of the year. The corollas are at least partially open on many specimens, indicating that they are open for much of the day.</p></tp:treatment-sec><tp:treatment-sec sec-type="Preliminary conservation status" id="SECID0E1ZHM"><title>Preliminary conservation status.</title><p><italic><tp:taxon-name><tp:taxon-name-part taxon-name-part-type="genus" reg="Lycianthes">Lycianthes</tp:taxon-name-part> <tp:taxon-name-part taxon-name-part-type="species" reg="pilifera">pilifera</tp:taxon-name-part></tp:taxon-name></italic> is a common species of the cloud forests of Oaxaca, represented by 61 collections, none of which is from a protected area. The <abbrev xmlns:xlink="http://www.w3.org/1999/xlink" xlink:title="Extent of Occurrence" id="ABBRID0EL1HM" xlink:type="simple">EOO</abbrev> is 4,808.353 km<sup>2</sup>, and the <abbrev xmlns:xlink="http://www.w3.org/1999/xlink" xlink:title="Area of Occupancy" id="ABBRID0ER1HM" xlink:type="simple">AOO</abbrev> is 192 km<sup>2</sup>. Based on the <abbrev xmlns:xlink="http://www.w3.org/1999/xlink" xlink:title="Extent of Occurrence" id="ABBRID0EX1HM" xlink:type="simple">EOO</abbrev> and <abbrev xmlns:xlink="http://www.w3.org/1999/xlink" xlink:title="Area of Occupancy" id="ABBRID0E21HM" xlink:type="simple">AOO</abbrev> areas, and following the <xref ref-type="bibr" rid="B67">IUCN (2019)</xref> criteria, the preliminary assessment category is Endangered (<abbrev xmlns:xlink="http://www.w3.org/1999/xlink" xlink:title="Endangered" id="ABBRID0ED2HM" xlink:type="simple">EN</abbrev>).</p></tp:treatment-sec><tp:treatment-sec sec-type="discussion" id="SECID0EH2HM"><title>Discussion.</title><p><italic><tp:taxon-name><tp:taxon-name-part taxon-name-part-type="genus" reg="Lycianthes">Lycianthes</tp:taxon-name-part> <tp:taxon-name-part taxon-name-part-type="species" reg="pilifera">pilifera</tp:taxon-name-part></tp:taxon-name></italic> is extremely variable in terms of width of leaves, size of flowers and calyx appendages, as well as amount of pubescence. The type material has nearly glabrous, relatively narrow leaves and relatively short calyx appendages. Morphological forms with longer calyx appendages are found in Oaxaca below 2000 m, and forms with shorter appendages are found above that elevation. Very small-leaved, small-flowered, and small-fruited forms have been collected from near Conception Papalo, Oaxaca, at 2700 m (<xref ref-type="bibr" rid="B44">Dean et al. 2019b</xref>). This species has been sometimes confused with <italic><tp:taxon-name><tp:taxon-name-part taxon-name-part-type="genus" reg="Lycianthes">L.</tp:taxon-name-part> <tp:taxon-name-part taxon-name-part-type="species" reg="stephanocalyx">stephanocalyx</tp:taxon-name-part></tp:taxon-name></italic> and <italic><tp:taxon-name><tp:taxon-name-part taxon-name-part-type="genus" reg="Lycianthes">L.</tp:taxon-name-part> <tp:taxon-name-part taxon-name-part-type="species" reg="quichensis">quichensis</tp:taxon-name-part></tp:taxon-name></italic>, both of which can have one to two-flowered inflorescences and flowers with equal stamens. Unlike <italic><tp:taxon-name><tp:taxon-name-part taxon-name-part-type="genus" reg="Lycianthes">L.</tp:taxon-name-part> <tp:taxon-name-part taxon-name-part-type="species" reg="pilifera">pilifera</tp:taxon-name-part></tp:taxon-name></italic>, both of those species have red fruits. <italic><tp:taxon-name><tp:taxon-name-part taxon-name-part-type="genus" reg="Lycianthes">Lycianthes</tp:taxon-name-part> <tp:taxon-name-part taxon-name-part-type="species" reg="quichensis">quichensis</tp:taxon-name-part></tp:taxon-name></italic> is only found in Chiapas and Guatemala and does not overlap in distribution with <italic><tp:taxon-name><tp:taxon-name-part taxon-name-part-type="genus" reg="Lycianthes">L.</tp:taxon-name-part> <tp:taxon-name-part taxon-name-part-type="species" reg="pilifera">pilifera</tp:taxon-name-part></tp:taxon-name></italic>. <italic><tp:taxon-name><tp:taxon-name-part taxon-name-part-type="genus" reg="Lycianthes">Lycianthes</tp:taxon-name-part> <tp:taxon-name-part taxon-name-part-type="species" reg="stephanocalyx">stephanocalyx</tp:taxon-name-part></tp:taxon-name></italic> does overlap in distribution with <italic><tp:taxon-name><tp:taxon-name-part taxon-name-part-type="genus" reg="Lycianthes">L.</tp:taxon-name-part> <tp:taxon-name-part taxon-name-part-type="species" reg="pilifera">pilifera</tp:taxon-name-part></tp:taxon-name></italic> and differs in having red fruit, connate anthers (which are usually yellow), and small, whitish, curved trichomes. <italic><tp:taxon-name><tp:taxon-name-part taxon-name-part-type="genus" reg="Lycianthes">Lycianthes</tp:taxon-name-part> <tp:taxon-name-part taxon-name-part-type="species" reg="pilifera">pilifera</tp:taxon-name-part></tp:taxon-name></italic> also resembles <italic><tp:taxon-name><tp:taxon-name-part taxon-name-part-type="genus" reg="Lycianthes">L.</tp:taxon-name-part> <tp:taxon-name-part taxon-name-part-type="species" reg="caeciliae">caeciliae</tp:taxon-name-part></tp:taxon-name></italic>, an endemic of Veracruz, in having purple flowers with equal stamens and dark purple fruit with large, dark seeds, however <italic><tp:taxon-name><tp:taxon-name-part taxon-name-part-type="genus" reg="Lycianthes">L.</tp:taxon-name-part> <tp:taxon-name-part taxon-name-part-type="species" reg="caeciliae">caeciliae</tp:taxon-name-part></tp:taxon-name></italic> differs in having dark purple, stellate corollas and dark purple anthers (<xref ref-type="bibr" rid="B44">Dean et al. 2019b</xref>).</p></tp:treatment-sec><tp:treatment-sec sec-type="Representative specimen examined" id="SECID0EO6HM"><title>Representative specimen examined.</title><p><bold>Mexico. Oaxaca</bold>: Sierra de Juárez, Mpio. San Pedro Yólox, along Hwy 175 to the NE of the turnoff to Comaltepec and NE of the cabins and restaurant of Mirador, along old undeveloped road to Yólox (just E of new turnoff to Yólox), <named-content xmlns:xlink="http://www.w3.org/1999/xlink" content-type="dwc:verbatimCoordinates" xlink:type="simple"><named-content content-type="geo-json" specific-use="{&#34;type&#34;:&#34;Point&#34;,&#34;coordinates&#34;:[-96.417500,17.602800]}" id="NCID0EZ6HM" xlink:type="simple">17.6028, -96.4175</named-content></named-content>, 2022 m, 10 Sep 2017, <italic>E. Dean 9522</italic> (DAV225278).</p></tp:treatment-sec><ref-list><ref id="B45"><mixed-citation xmlns:xlink="http://www.w3.org/1999/xlink" xlink:type="simple"><person-group><name name-style="western"><surname>Dean</surname><given-names>E</given-names></name><name name-style="western"><surname>Reyes</surname><given-names>M</given-names></name></person-group> (<year>2018a</year>) <article-title>Lectotypification of names in the genus <italic><tp:taxon-name><tp:taxon-name-part taxon-name-part-type="genus">Lycianthes</tp:taxon-name-part></tp:taxon-name></italic> (<tp:taxon-name><tp:taxon-name-part taxon-name-part-type="family">Solanaceae</tp:taxon-name-part></tp:taxon-name>).</article-title><source>Phytotaxa</source><volume>349</volume>(<issue>1</issue>): <fpage>39</fpage>–<lpage>46</lpage>. <ext-link xlink:type="simple" ext-link-type="doi" xlink:href="10.11646/phytotaxa.349.1.4">https://doi.org/10.11646/phytotaxa.349.1.4</ext-link></mixed-citation></ref><ref id="B67"><mixed-citation xmlns:xlink="http://www.w3.org/1999/xlink" xlink:type="simple"><institution xlink:type="simple">IUCN</institution> [Standards, Petitions Subcommittee] (<year>2019</year>) Guidelines for using the IUCN red list categories and criteria. version 12. Prepared by the Standards and Petitions Subcommittee in February 2019. <ext-link xlink:type="simple" ext-link-type="uri" xlink:href="http://jr.iucnredlist.org/documents/redlistGuidelines">http://jr.iucnredlist.org/documents/redlistGuidelines</ext-link> [accessed December 10, 2019]</mixed-citation></ref><ref id="B44"><mixed-citation xmlns:xlink="http://www.w3.org/1999/xlink" xlink:type="simple"><person-group><name name-style="western"><surname>Dean</surname><given-names>E</given-names></name><name name-style="western"><surname>McNair</surname><given-names>DM</given-names></name><name name-style="western"><surname>Castillo-Campos</surname><given-names>G</given-names></name><name name-style="western"><surname>Starbuck</surname><given-names>T</given-names></name><name name-style="western"><surname>Aguiano-Constante</surname><given-names>MA</given-names></name><name name-style="western"><surname>Mawdsley</surname><given-names>K</given-names></name><name name-style="western"><surname>Véliz-Pérez</surname><given-names>M</given-names></name><name name-style="western"><surname>Archila</surname><given-names>F</given-names></name></person-group> (<year>2019b</year>) Identification of the Mexican species of <italic><tp:taxon-name><tp:taxon-name-part taxon-name-part-type="genus">Lycianthes</tp:taxon-name-part></tp:taxon-name></italic> series <italic><tp:taxon-name><tp:taxon-name-part taxon-name-part-type="series">Piliferae</tp:taxon-name-part></tp:taxon-name></italic> (<tp:taxon-name><tp:taxon-name-part taxon-name-part-type="tribe">Capsiceae</tp:taxon-name-part></tp:taxon-name>, <tp:taxon-name><tp:taxon-name-part taxon-name-part-type="family">Solanaceae</tp:taxon-name-part></tp:taxon-name>) and the rediscovery of <italic><tp:taxon-name><tp:taxon-name-part taxon-name-part-type="genus">Lycianthes</tp:taxon-name-part> <tp:taxon-name-part taxon-name-part-type="species">caeciliae</tp:taxon-name-part></tp:taxon-name></italic>. Phytotaxa 425(3): 163–189. <ext-link xlink:type="simple" ext-link-type="doi" xlink:href="10.11646/phytotaxa.425.3.6">https://doi.org/10.11646/phytotaxa.425.3.6</ext-link></mixed-citation></ref></ref-list></tp:taxon-treatment>
