# Supplementary material for: The genus Lycianthes (Solanaceae, Capsiceae) in Mexico and Guatemala
Source: PhytoKeys. 2020 Nov 27;168:1–333. doi: 10.3897/phytokeys.168.51904 (PMC7718216; doi:10.3897/phytokeys.168.51904)
Supplement: XML Treatment for Lycianthes pringlei [file phytokeys.168.51904-treatment42.xml]

<!DOCTYPE tp:taxon-treatment
  PUBLIC "-//TaxonX//DTD Taxonomic Treatment Publishing DTD v0 20100105//EN" "tax-treatment-NSO.dtd">
<tp:taxon-treatment xmlns:tp="http://www.plazi.org/taxpub"><tp:treatment-meta><kwd-group><label>Taxon classification</label><kwd><named-content xmlns:xlink="http://www.w3.org/1999/xlink" content-type="kingdom">Plantae</named-content></kwd></kwd-group><mixed-citation publication-type="journal"><person-group><name><surname>Dean</surname><given-names>Ellen</given-names></name><name><surname>Poore</surname><given-names>Jennifer</given-names></name><name><surname>Anguiano-Constante</surname><given-names>Marco Antonio</given-names></name><name><surname>Nee</surname><given-names>Michael H.</given-names></name><name><surname>Kang</surname><given-names>Hannah</given-names></name><name><surname>Starbuck</surname><given-names>Thomas</given-names></name><name><surname>Rodrígues</surname><given-names>Annamarie</given-names></name><name><surname>Conner</surname><given-names>Matthew</given-names></name></person-group><article-title>The genus <italic><tp:taxon-name><tp:taxon-name-part taxon-name-part-type="genus" reg="Lycianthes">Lycianthes</tp:taxon-name-part></tp:taxon-name></italic> (<tp:taxon-name><tp:taxon-name-part taxon-name-part-type="family">Solanaceae</tp:taxon-name-part></tp:taxon-name>, <tp:taxon-name><tp:taxon-name-part taxon-name-part-type="tribe">Capsiceae</tp:taxon-name-part></tp:taxon-name>) in Mexico and Guatemala</article-title><source>PhytoKeys</source><day>27</day><month>11</month><year>2020</year><volume>168</volume><fpage>1</fpage><lpage>333</lpage><pub-id pub-id-type="doi">10.3897/phytokeys.168.51904</pub-id></mixed-citation></tp:treatment-meta><tp:nomenclature><label>36</label><tp:taxon-name>
              <tp:taxon-name-part taxon-name-part-type="genus" reg="Lycianthes">Lycianthes</tp:taxon-name-part>
              <tp:taxon-name-part taxon-name-part-type="species" reg="pringlei">pringlei</tp:taxon-name-part>
            </tp:taxon-name><tp:taxon-authority>(B.L.Rob. &amp; Greenm.) Bitter, Abh. Naturwiss. Verein Bremen 24 [preprint]: 421. 1919</tp:taxon-authority><xref ref-type="fig" rid="F82">Fig. 82</xref><tp:nomenclature-citation-list><tp:nomenclature-citation><tp:taxon-name>
                  <tp:taxon-name-part taxon-name-part-type="genus" reg="Solanum">Solanum</tp:taxon-name-part> <tp:taxon-name-part taxon-name-part-type="species" reg="pringlei">pringlei</tp:taxon-name-part></tp:taxon-name><comment>B.L.Rob. &amp; Greenm., Amer. J. Sci. ser. 3, 50: 160. 1895. Type: México. Jalisco: mountain cañons near Guadalajara [isotypes say Sierras near L. Chapala], 18 Nov 1892, <italic>C. Pringle 5343</italic> (holotype: GH [00077531]; isotypes: MEXU [MEXU00028862, MEXU00029069], US [00027755], VT [UVMVT026445]).</comment></tp:nomenclature-citation></tp:nomenclature-citation-list></tp:nomenclature><tp:treatment-sec sec-type="material" id="SECID0EZBIM"><title>Type.</title><p>Based on <italic><tp:taxon-name><tp:taxon-name-part taxon-name-part-type="genus" reg="Solanum">Solanum</tp:taxon-name-part> <tp:taxon-name-part taxon-name-part-type="species" reg="pringlei">pringlei</tp:taxon-name-part></tp:taxon-name></italic> B.L.Rob. &amp; Greenm.</p><fig id="F82" position="float" orientation="portrait"><object-id xmlns:xlink="http://www.w3.org/1999/xlink" content-type="doi" xlink:type="simple">10.3897/phytokeys.168.51904.figure82</object-id><label>Figure 82.</label><caption><p>Image of herbarium specimen of <italic><tp:taxon-name><tp:taxon-name-part taxon-name-part-type="genus" reg="Lycianthes">L.</tp:taxon-name-part> <tp:taxon-name-part taxon-name-part-type="species" reg="pringlei">pringlei</tp:taxon-name-part></tp:taxon-name></italic>, <italic>Dean 327</italic> (DAV). Image used with permission of the UC Davis Center for Plant Diversity.</p></caption><graphic xmlns:xlink="http://www.w3.org/1999/xlink" xlink:href="phytokeys-168-001-g082.jpg" position="float" orientation="portrait" xlink:type="simple" id="oo_480095.jpg"><uri content-type="original_file" xlink:type="simple">https://binary.pensoft.net/fig/480095</uri></graphic></fig></tp:treatment-sec><tp:treatment-sec sec-type="description" id="SECID0EEDIM"><title>Description.</title><p>Shrub, to 2 m tall. Indument of grey, uniseriate, multicellular, simple, glandular and eglandular, spreading trichomes (0.25) 0.5–1.5 (2.5), often glabrate with age. Stems pale green-brown and herbaceous when young, moderately pubescent, not much compressed when dried in a plant press, becoming brown and woody with age, often glabrate; upper sympodial branching points dichasial and monochasial. Leaves simple, the leaves of the upper sympodia usually paired and unequal in size, the larger ones with blades (6) 8–14 (18.5) × 3–9 cm, the smaller ones with blades 3–10 × 1.9–5.6 cm, the leaf pairs similar in shape, the blades widely ovate, elliptic, or obovate, chartaceous, moderately pubescent, the base truncate to short-attenuate, sometimes oblique, the margin entire, usually irregularly undulate, the apex acute to acuminate, the petiole (0.2) 1–4 (5) cm long, the larger leaf blades with 4–6 (7) primary veins on each side of the midvein. Flowers solitary or in groups of 2–3, axillary, oriented horizontally; peduncles absent; pedicels (5) 20–35 (45) mm long and erect to arching in flower, 12–35 mm long and erect to arching in fruit, moderately pubescent; calyx 3–7.5 mm long, 3–7.5 (11) mm in diameter, urceolate to campanulate, mostly glabrous except for spreading trichomes at the base near the juncture with the pedicel, the margin undulate, sometimes torn and the calyx appearing lobed, with 10 small triangular appendages 0.25–1.5 mm emerging 1–2 mm below calyx rim, these often reduced to oval protuberances 0.25–1 mm in diameter; fruiting calyx enlarged, widely bowl-shaped, 3–4 mm long, 7–12 mm in diameter, the appendages not enlarging, darkening in color; corolla 0.7–2 cm long (1.4–2.5 cm in diameter), slightly campanulate to rotate in orientation, entire in outline, with abundant interpetalar tissue, adaxially pale lilac to blue-purple with darker purple markings on the lobes, glabrous, abaxially pale lilac to blue-purple, glabrous; stamens unequal, straight, the four short filaments 1–4 mm long, the one long filament 3–7 mm long, glabrous, the anthers 3–3.5 mm long, elliptic, free of one another, yellow, glabrous, poricidal at the tips, the pores ovate, dehiscing distally, not opening into longitudinal slits; pistil with glabrous ovary, the style 6–10 mm long, linear, slightly curved, glabrous, the stigma capitate, slightly bilobed. Fruit a berry, 7–20 mm long, 5–12 mm in diameter, ovoid, orange to red at maturity, glabrous, lacking sclerotic granules. Seeds 90–200 per fruit, 0.8–1.7 × 0.6–1.5 mm, flattened but not flat, rounded on the edges, depressed ovate to round in outline, tan-orange to reddish brown, the surface reticulum pitted with loose serpentine pattern and deep luminae.</p></tp:treatment-sec><tp:treatment-sec sec-type="Chromosome number" id="SECID0EJDIM"><title>Chromosome number.</title><p>Unknown.</p></tp:treatment-sec><tp:treatment-sec sec-type="distribution" id="SECID0EODIM"><title>Distribution and habitat.</title><p>Mexico (Guerrero, Jalisco, México, Michoacán), in oak, oak-pine, tropical dry forest, and xerophilous scrub, often in moist or seasonally wet habitat, on volcanic soils, 1750–2100 m in elevation (Fig. <xref ref-type="fig" rid="F83">83</xref>).</p><fig id="F83" position="float" orientation="portrait"><object-id xmlns:xlink="http://www.w3.org/1999/xlink" content-type="doi" xlink:type="simple">10.3897/phytokeys.168.51904.figure83</object-id><label>Figure 83.</label><caption><p>Map of geographic distribution of <italic><tp:taxon-name><tp:taxon-name-part taxon-name-part-type="genus" reg="Lycianthes">L.</tp:taxon-name-part> <tp:taxon-name-part taxon-name-part-type="species" reg="pringlei">pringlei</tp:taxon-name-part></tp:taxon-name></italic> based on herbarium specimen data.</p></caption><graphic xmlns:xlink="http://www.w3.org/1999/xlink" xlink:href="phytokeys-168-001-g083.jpg" position="float" orientation="portrait" xlink:type="simple" id="oo_480096.jpg"><uri content-type="original_file" xlink:type="simple">https://binary.pensoft.net/fig/480096</uri></graphic></fig></tp:treatment-sec><tp:treatment-sec sec-type="Common names and uses" id="SECID0EQEIM"><title>Common names and uses.</title><p>None known.</p></tp:treatment-sec><tp:treatment-sec sec-type="phenology" id="SECID0EVEIM"><title>Phenology.</title><p>Specimens with flowers have been collected from June through January; specimens with mature fruits have been collected from August through March. The first author observed in the field that the corollas are open in the morning and closed by afternoon.</p></tp:treatment-sec><tp:treatment-sec sec-type="Preliminary conservation status" id="SECID0E1EIM"><title>Preliminary conservation status.</title><p><italic><tp:taxon-name><tp:taxon-name-part taxon-name-part-type="genus" reg="Lycianthes">Lycianthes</tp:taxon-name-part> <tp:taxon-name-part taxon-name-part-type="species" reg="pringlei">pringlei</tp:taxon-name-part></tp:taxon-name></italic> is a rarely collected species of western Mexico, represented by 36 collections, none of which is from a protected area. The <abbrev xmlns:xlink="http://www.w3.org/1999/xlink" xlink:title="Extent of Occurrence" id="ABBRID0ELFIM" xlink:type="simple">EOO</abbrev> is 49,603.413 km<sup>2</sup>, and the <abbrev xmlns:xlink="http://www.w3.org/1999/xlink" xlink:title="Area of Occupancy" id="ABBRID0ERFIM" xlink:type="simple">AOO</abbrev> is 128 km<sup>2</sup>. Based on the <xref ref-type="bibr" rid="B67">IUCN (2019)</xref> criteria, the preliminary assessment category is Endangered (<abbrev xmlns:xlink="http://www.w3.org/1999/xlink" xlink:title="Endangered" id="ABBRID0E2FIM" xlink:type="simple">EN</abbrev>).</p></tp:treatment-sec><tp:treatment-sec sec-type="discussion" id="SECID0E6FIM"><title>Discussion.</title><p>The calyx of <italic><tp:taxon-name><tp:taxon-name-part taxon-name-part-type="genus" reg="Lycianthes">Lycianthes</tp:taxon-name-part> <tp:taxon-name-part taxon-name-part-type="species" reg="pringlei">pringlei</tp:taxon-name-part></tp:taxon-name></italic>, with its undulate margin that may look bilabiate and poorly developed appendages which often appear as elongated dark bumps, is uncommon in the genus. This feature, in combination with the very glandular pubescence and reddish-orange ovoid fruits, differentiate this shrub from all other species of <italic><tp:taxon-name><tp:taxon-name-part taxon-name-part-type="genus" reg="Lycianthes">Lycianthes</tp:taxon-name-part></tp:taxon-name></italic> in the flora area (<xref ref-type="bibr" rid="B48">Dean et al. 2007</xref>).</p></tp:treatment-sec><tp:treatment-sec sec-type="material" id="SECID0E2GIM"><title>Representative specimens examined.</title><p><bold>Mexico. Guerrero</bold>: 4 km al sur de Tetipac, sobre el camino Tetipac-Taxco, [<named-content xmlns:xlink="http://www.w3.org/1999/xlink" content-type="dwc:verbatimCoordinates" xlink:type="simple"><named-content content-type="geo-json" specific-use="{&#34;type&#34;:&#34;Point&#34;,&#34;coordinates&#34;:[-99.648700,17.635500]}" id="NCID0EGHIM" xlink:type="simple">17.6355, -99.6487</named-content></named-content>], 1820 m, 5 Dec 1982, <italic>E.M. Martínez-Salas 2863</italic> (MEXU, NY). <bold>Jalisco</bold>: Área Natural Protegida Piedras Bola, <named-content xmlns:xlink="http://www.w3.org/1999/xlink" content-type="dwc:verbatimCoordinates" xlink:type="simple"><named-content content-type="geo-json" specific-use="{&#34;type&#34;:&#34;Point&#34;,&#34;coordinates&#34;:[-104.043500,20.648900]}" id="NCID0ESHIM" xlink:type="simple">20.6489, -104.0435</named-content></named-content>, 1947 m, 29 Oct 2011, <italic>M.A. García Martínez 128</italic> (IBUG, MEXU). <bold>México</bold>: Nanchititla, [<named-content xmlns:xlink="http://www.w3.org/1999/xlink" content-type="dwc:verbatimCoordinates" xlink:type="simple"><named-content content-type="geo-json" specific-use="{&#34;type&#34;:&#34;Point&#34;,&#34;coordinates&#34;:[-100.407100,18.834600]}" id="NCID0E5HIM" xlink:type="simple">18.8346, -100.4071</named-content></named-content>], 27 Nov 1935, <italic>Hinton 8750</italic> (CAS, GH, NY). <bold>Michoacán</bold>: La Alberca de Teremendo de los Reyes, <named-content xmlns:xlink="http://www.w3.org/1999/xlink" content-type="dwc:verbatimCoordinates" xlink:type="simple"><named-content content-type="geo-json" specific-use="{&#34;type&#34;:&#34;Point&#34;,&#34;coordinates&#34;:[-101.455600,19.806400]}" id="NCID0EKIIM" xlink:type="simple">19.8064, -101.4556</named-content></named-content>, 2072 m, 15 Oct 2013, <italic>J. Contreras L. 93</italic> (MEXU).</p></tp:treatment-sec><ref-list><ref id="B67"><mixed-citation xmlns:xlink="http://www.w3.org/1999/xlink" xlink:type="simple"><institution xlink:type="simple">IUCN</institution> [Standards, Petitions Subcommittee] (<year>2019</year>) Guidelines for using the IUCN red list categories and criteria. version 12. Prepared by the Standards and Petitions Subcommittee in February 2019. <ext-link xlink:type="simple" ext-link-type="uri" xlink:href="http://jr.iucnredlist.org/documents/redlistGuidelines">http://jr.iucnredlist.org/documents/redlistGuidelines</ext-link> [accessed December 10, 2019]</mixed-citation></ref><ref id="B48"><mixed-citation xmlns:xlink="http://www.w3.org/1999/xlink" xlink:type="simple"><person-group><name name-style="western"><surname>Dean</surname><given-names>E</given-names></name><name name-style="western"><surname>Walden</surname><given-names>GK</given-names></name><name name-style="western"><surname>Thrasher</surname><given-names>SL</given-names></name></person-group> (<year>2007</year>) <article-title><italic><tp:taxon-name><tp:taxon-name-part taxon-name-part-type="genus">Lycianthes</tp:taxon-name-part> <tp:taxon-name-part taxon-name-part-type="species">pringlei</tp:taxon-name-part></tp:taxon-name></italic> (<tp:taxon-name><tp:taxon-name-part taxon-name-part-type="family">Solanaceae</tp:taxon-name-part></tp:taxon-name>), a rarely collected shrub of western Mexico.</article-title><source>Brittonia</source><volume>59</volume>(<issue>1</issue>): <fpage>49</fpage>–<lpage>53</lpage>.</mixed-citation></ref></ref-list></tp:taxon-treatment>
