# Supplementary material for: The genus Lycianthes (Solanaceae, Capsiceae) in Mexico and Guatemala
Source: PhytoKeys. 2020 Nov 27;168:1–333. doi: 10.3897/phytokeys.168.51904 (PMC7718216; doi:10.3897/phytokeys.168.51904)
Supplement: XML Treatment for Lycianthes quichensis [file phytokeys.168.51904-treatment44.xml]

<!DOCTYPE tp:taxon-treatment
  PUBLIC "-//TaxonX//DTD Taxonomic Treatment Publishing DTD v0 20100105//EN" "tax-treatment-NSO.dtd">
<tp:taxon-treatment xmlns:tp="http://www.plazi.org/taxpub"><tp:treatment-meta><kwd-group><label>Taxon classification</label><kwd><named-content xmlns:xlink="http://www.w3.org/1999/xlink" content-type="kingdom">Plantae</named-content></kwd></kwd-group><mixed-citation publication-type="journal"><person-group><name><surname>Dean</surname><given-names>Ellen</given-names></name><name><surname>Poore</surname><given-names>Jennifer</given-names></name><name><surname>Anguiano-Constante</surname><given-names>Marco Antonio</given-names></name><name><surname>Nee</surname><given-names>Michael H.</given-names></name><name><surname>Kang</surname><given-names>Hannah</given-names></name><name><surname>Starbuck</surname><given-names>Thomas</given-names></name><name><surname>Rodrígues</surname><given-names>Annamarie</given-names></name><name><surname>Conner</surname><given-names>Matthew</given-names></name></person-group><article-title>The genus <italic><tp:taxon-name><tp:taxon-name-part taxon-name-part-type="genus" reg="Lycianthes">Lycianthes</tp:taxon-name-part></tp:taxon-name></italic> (<tp:taxon-name><tp:taxon-name-part taxon-name-part-type="family">Solanaceae</tp:taxon-name-part></tp:taxon-name>, <tp:taxon-name><tp:taxon-name-part taxon-name-part-type="tribe">Capsiceae</tp:taxon-name-part></tp:taxon-name>) in Mexico and Guatemala</article-title><source>PhytoKeys</source><day>27</day><month>11</month><year>2020</year><volume>168</volume><fpage>1</fpage><lpage>333</lpage><pub-id pub-id-type="doi">10.3897/phytokeys.168.51904</pub-id></mixed-citation></tp:treatment-meta><tp:nomenclature><label>38</label><tp:taxon-name>
              <tp:taxon-name-part taxon-name-part-type="genus" reg="Lycianthes">Lycianthes</tp:taxon-name-part>
              <tp:taxon-name-part taxon-name-part-type="species" reg="quichensis">quichensis</tp:taxon-name-part>
            </tp:taxon-name><tp:taxon-authority>(J.M.Coult. &amp; Donn.Sm.) Bitter, Abh. Naturwiss. Verein Bremen 24 [preprint]: 428. 1919</tp:taxon-authority><xref ref-type="fig" rid="F86">Fig. 86</xref><tp:nomenclature-citation-list><tp:nomenclature-citation><tp:taxon-name>
                  <tp:taxon-name-part taxon-name-part-type="genus" reg="Solanum">Solanum</tp:taxon-name-part> <tp:taxon-name-part taxon-name-part-type="species" reg="quichense">quichense</tp:taxon-name-part></tp:taxon-name><comment>J.M.Coult. &amp; Donn.Sm., Bot. Gaz. 37: 422. 1904. Type: Guatemala. Quiché: Chiul, Apr 1892, <italic>E. T. Heyde &amp; E. Lux 3450</italic> (holotype: F [0073142F, acc. # 264727]; isotypes: G [G00379126], GH [GH00077532], M [M-0171931], NY [00139026], US [00624010], US [00027769].</comment></tp:nomenclature-citation><tp:nomenclature-citation><tp:taxon-name>
                  <tp:taxon-name-part taxon-name-part-type="genus" reg="Lycianthes">Lycianthes</tp:taxon-name-part> <tp:taxon-name-part taxon-name-part-type="species" reg="obliquifolia">obliquifolia</tp:taxon-name-part></tp:taxon-name><comment>Standl., Field Mus. Nat. Hist., Bot. Ser. 22: 101. 1940. Type: México. Chiapas: Volcán de Tacaná, 30 Mar 1939, <italic>E. Matuda 2938</italic> (holotype: F [0072919F, acc. # 980247]; isotypes: A [00077523], MEXU [MEXU00082111], MICH [1109852], NY [00138706]).</comment></tp:nomenclature-citation></tp:nomenclature-citation-list></tp:nomenclature><tp:treatment-sec sec-type="material" id="SECID0EHXIM"><title>Type.</title><p>Based on <italic><tp:taxon-name><tp:taxon-name-part taxon-name-part-type="genus" reg="Solanum">Solanum</tp:taxon-name-part> <tp:taxon-name-part taxon-name-part-type="species" reg="quichense">quichense</tp:taxon-name-part></tp:taxon-name></italic> Coult. &amp; Donn.Sm.</p><fig id="F86" position="float" orientation="portrait"><object-id xmlns:xlink="http://www.w3.org/1999/xlink" content-type="doi" xlink:type="simple">10.3897/phytokeys.168.51904.figure86</object-id><label>Figure 86.</label><caption><p>Image of herbarium specimen of <italic><tp:taxon-name><tp:taxon-name-part taxon-name-part-type="genus" reg="Lycianthes">L.</tp:taxon-name-part> <tp:taxon-name-part taxon-name-part-type="species" reg="quichensis">quichensis</tp:taxon-name-part></tp:taxon-name></italic>, <italic>Breedlove 40387</italic> (NY). Specimen used with permission from the William and Lynda Steere Herbarium, New York Botanical Garden.</p></caption><graphic xmlns:xlink="http://www.w3.org/1999/xlink" xlink:href="phytokeys-168-001-g086.jpg" position="float" orientation="portrait" xlink:type="simple" id="oo_480100.jpg"><uri content-type="original_file" xlink:type="simple">https://binary.pensoft.net/fig/480100</uri></graphic></fig></tp:treatment-sec><tp:treatment-sec sec-type="description" id="SECID0ESYIM"><title>Description.</title><p>Shrub, 1–5 m tall. Indument of white to pale yellow, uniseriate, multicellular, simple, acute, eglandular, appressed to spreading trichomes 0.1–1 mm long, the larger trichomes becoming flattened upon drying. Stems green when young, sparsely to densely pubescent, not much compressed upon drying in a plant press, brown and woody with age; upper sympodial branching points mostly monochasial, some dichasial. Leaves simple, the leaves of the upper sympodia usually paired and unequal in size, the larger ones with blades 4–15 (25) × 2.5–9 (14) cm, ovate to elliptic (sometimes very widely so), rarely lanceolate, the smaller ones with blades 1.5–9 × 1–5 cm, ovate, the blades of both the large and small leaves chartaceous, sparsely to moderately pubescent, denser along the veins and in the abaxial leaf axils, the base cuneate to truncate or rounded, sometimes oblique, the margin entire, usually undulate, the apex acute to acuminate, the petiole to 4 (6) cm long, sometimes absent, the larger leaf blades with 4–7 primary veins on each side of the midvein. Flowers solitary or in groups of 2, axillary, oriented horizontally; peduncles absent; pedicels 20–60 mm long, erect to arching in flower, to 70 mm long (probably longer), deflexed and arching in fruit, sparsely to densely pubescent; calyx 3–4 mm long, 3.5–6 mm in diameter, campanulate, often purplish in color, sparsely to densely pubescent, the margin truncate, with 10 spreading, linear-subulate appendages 3–6 mm long emerging 0.5 mm below the calyx rim; fruiting calyx enlarged, widely bowl-shaped, 2–5 mm long, 7–13 mm in diameter, the appendages not greatly enlarging; corolla 1.2–3 cm long, campanulate to rotate in orientation, entire to shallowly stellate in outline, with abundant interpetalar tissue, adaxially light purple with darker purple ring near the base and green markings at very base, glabrous, abaxially light purple, sometimes paler or white on the lobes, sparsely to densely pubescent with small trichomes near the veins; stamens equal, straight, the filaments 1.5–2 mm long, glabrous, the anthers 5–6 mm long, lanceolate, free of one another, purple, glabrous, poricidal at the tips, the pores ovate, dehiscing toward the style, not opening into longitudinal slits; pistil with glabrous ovary, the style 10–12 mm long, linear, glabrous, the stigma capitate. Fruit a berry, 9–17 mm long, 7–15 mm in diameter, usually ovoid (round), red at maturity (drying dark purple on herbarium sheets), glabrous, lacking sclerotic granules. Seeds 20–40 per fruit, 2.5–3 × 2–2.5 mm, compressed but not flat, ridged on one side or near the center, irregular in outline (shallowly crescent-shaped, triangular, or semi-circular), orange-brown, the surface reticulum with a serpentine to honeycomb pattern with deep luminae, appearing pitted, with fibrils protruding from the cell walls.</p></tp:treatment-sec><tp:treatment-sec sec-type="Chromosome number" id="SECID0EXYIM"><title>Chromosome number.</title><p>Unknown.</p></tp:treatment-sec><tp:treatment-sec sec-type="distribution" id="SECID0E3YIM"><title>Distribution and habitat.</title><p>Mexico (Chiapas) and Guatemala (Chimaltenango, Huehuetenango, Quetzaltenango, Quiché, Sacatepéquez, San Marcos, Sololá, Totonicapán), tropical moist forests or thickets in cloud forest and oak-pine forest with <italic><tp:taxon-name><tp:taxon-name-part taxon-name-part-type="genus" reg="Chiranthodendron">Chiranthodendron</tp:taxon-name-part></tp:taxon-name></italic>, <italic><tp:taxon-name><tp:taxon-name-part taxon-name-part-type="genus" reg="Symplocos">Symplocos</tp:taxon-name-part></tp:taxon-name></italic>, <italic><tp:taxon-name><tp:taxon-name-part taxon-name-part-type="genus" reg="Drimys">Drimys</tp:taxon-name-part></tp:taxon-name></italic>, and <italic><tp:taxon-name><tp:taxon-name-part taxon-name-part-type="genus" reg="Clethra">Clethra</tp:taxon-name-part></tp:taxon-name></italic> (in Guatemala often in <italic><tp:taxon-name><tp:taxon-name-part taxon-name-part-type="genus" reg="Cupressus">Cupressus</tp:taxon-name-part></tp:taxon-name></italic> or <italic><tp:taxon-name><tp:taxon-name-part taxon-name-part-type="genus" reg="Abies">Abies</tp:taxon-name-part></tp:taxon-name></italic> forests), 2200–3900 m in elevation (Fig. <xref ref-type="fig" rid="F87">87</xref>).</p><fig id="F87" position="float" orientation="portrait"><object-id xmlns:xlink="http://www.w3.org/1999/xlink" content-type="doi" xlink:type="simple">10.3897/phytokeys.168.51904.figure87</object-id><label>Figure 87.</label><caption><p>Map of geographic distribution of <italic><tp:taxon-name><tp:taxon-name-part taxon-name-part-type="genus" reg="Lycianthes">L.</tp:taxon-name-part> <tp:taxon-name-part taxon-name-part-type="species" reg="quichensis">quichensis</tp:taxon-name-part></tp:taxon-name></italic> based on herbarium specimen data.</p></caption><graphic xmlns:xlink="http://www.w3.org/1999/xlink" xlink:href="phytokeys-168-001-g087.jpg" position="float" orientation="portrait" xlink:type="simple" id="oo_480101.jpg"><uri content-type="original_file" xlink:type="simple">https://binary.pensoft.net/fig/480101</uri></graphic></fig></tp:treatment-sec><tp:treatment-sec sec-type="Common names and uses" id="SECID0EI2IM"><title>Common names and uses.</title><p>Guatemala. Chilete, choshel, coxel, flor de rosa, quilete, tomatillo blanco (<xref ref-type="bibr" rid="B56">Gentry and Standley 1974</xref>)</p></tp:treatment-sec><tp:treatment-sec sec-type="phenology" id="SECID0ES2IM"><title>Phenology.</title><p>Flowering specimens and specimens with mature fruits have been collected during most months of the year. Many herbarium specimens of this species have flowers with open corollas, indicating that the flowers must stay open until at least noon, if not after.</p></tp:treatment-sec><tp:treatment-sec sec-type="Preliminary conservation status" id="SECID0EX2IM"><title>Preliminary conservation status.</title><p><italic><tp:taxon-name><tp:taxon-name-part taxon-name-part-type="genus" reg="Lycianthes">Lycianthes</tp:taxon-name-part> <tp:taxon-name-part taxon-name-part-type="species" reg="quichensis">quichensis</tp:taxon-name-part></tp:taxon-name></italic> is a rare species of Mexico and Guatemala, represented by 38 collections and occurring in seven protected areas. The <abbrev xmlns:xlink="http://www.w3.org/1999/xlink" xlink:title="Extent of Occurrence" id="ABBRID0EI3IM" xlink:type="simple">EOO</abbrev> is 22,627.703 km<sup>2</sup>, and the <abbrev xmlns:xlink="http://www.w3.org/1999/xlink" xlink:title="Area of Occupancy" id="ABBRID0EO3IM" xlink:type="simple">AOO</abbrev> is 148 km<sup>2</sup>. Based on the <xref ref-type="bibr" rid="B67">IUCN (2019)</xref> criteria, the preliminary assessment category is Endangered (<abbrev xmlns:xlink="http://www.w3.org/1999/xlink" xlink:title="Endangered" id="ABBRID0EY3IM" xlink:type="simple">EN</abbrev>).</p></tp:treatment-sec><tp:treatment-sec sec-type="discussion" id="SECID0E33IM"><title>Discussion.</title><p><italic><tp:taxon-name><tp:taxon-name-part taxon-name-part-type="genus" reg="Lycianthes">Lycianthes</tp:taxon-name-part> <tp:taxon-name-part taxon-name-part-type="species" reg="quichensis">quichensis</tp:taxon-name-part></tp:taxon-name></italic> is an attractive shrub that horticulturalists are trying to bring into cultivation and is sometimes available in seed catalogues. It has relatively large purple flowers with distinctive dark purple and green markings and widely ovate leaves. It has sometimes been confused with <italic><tp:taxon-name><tp:taxon-name-part taxon-name-part-type="genus" reg="Lycianthes">L.</tp:taxon-name-part> <tp:taxon-name-part taxon-name-part-type="species" reg="pilifera">pilifera</tp:taxon-name-part></tp:taxon-name></italic>, a species of Oaxaca, Mexico. The two species differ in fruit color (<italic><tp:taxon-name><tp:taxon-name-part taxon-name-part-type="genus" reg="Lycianthes">L.</tp:taxon-name-part> <tp:taxon-name-part taxon-name-part-type="species" reg="pilifera">pilifera</tp:taxon-name-part></tp:taxon-name></italic> has purple-black fruits) and pubescence (the trichomes of <italic><tp:taxon-name><tp:taxon-name-part taxon-name-part-type="genus" reg="Lycianthes">L.</tp:taxon-name-part> <tp:taxon-name-part taxon-name-part-type="species" reg="pilifera">pilifera</tp:taxon-name-part></tp:taxon-name></italic> are darker and more tubular-conical upon drying than those of <italic><tp:taxon-name><tp:taxon-name-part taxon-name-part-type="genus" reg="Lycianthes">L.</tp:taxon-name-part> <tp:taxon-name-part taxon-name-part-type="species" reg="quichensis">quichensis</tp:taxon-name-part></tp:taxon-name></italic> which are pale yellow to white and flattened upon drying) (<xref ref-type="bibr" rid="B44">Dean et al. 2019b</xref>).</p></tp:treatment-sec><tp:treatment-sec sec-type="material" id="SECID0E45IM"><title>Representative specimens examined.</title><p><bold>Guatemala. Chimaltenango</bold>: Volcán de Acatenango, [<named-content xmlns:xlink="http://www.w3.org/1999/xlink" content-type="dwc:verbatimCoordinates" xlink:type="simple"><named-content content-type="geo-json" specific-use="{&#34;type&#34;:&#34;Point&#34;,&#34;coordinates&#34;:[-90.875300,14.525500]}" id="NCID0EI6IM" xlink:type="simple">14.5255, -90.8753</named-content></named-content>], 2800 m, 22 Apr 1999, <italic>M. Véliz 7020</italic> (BIGU, MEXU). <bold>Huehuetenango</bold>: Mpio. La Libertad, Peña Blanca, <named-content xmlns:xlink="http://www.w3.org/1999/xlink" content-type="dwc:verbatimCoordinates" xlink:type="simple"><named-content content-type="geo-json" specific-use="{&#34;type&#34;:&#34;Point&#34;,&#34;coordinates&#34;:[-91.915800,15.507500]}" id="NCID0EU6IM" xlink:type="simple">15.5075, -91.9158</named-content></named-content>, 3193 m, 14 Dec 2000, <italic>M. Véliz 10846</italic> (BIGU, CAS). <bold>Quetzaltenango</bold>: Cumbre de Alaska, [<named-content xmlns:xlink="http://www.w3.org/1999/xlink" content-type="dwc:verbatimCoordinates" xlink:type="simple"><named-content content-type="geo-json" specific-use="{&#34;type&#34;:&#34;Point&#34;,&#34;coordinates&#34;:[-91.470500,14.756000]}" id="NCID0EAAJM" xlink:type="simple">14.7560, -91.4705</named-content></named-content>], 3100 m, 10 Sep 1999, <italic>M. Véliz 7285</italic> (BIGU, MEXU). <bold>Quiché</bold>: Chiul, Apr 1892, <italic>E.T. Heyde &amp; E. Lux 3450</italic> (F, GH, M, NY, US). <bold>Sacatepéquez</bold>: Volcán de Agua, <named-content xmlns:xlink="http://www.w3.org/1999/xlink" content-type="dwc:verbatimCoordinates" xlink:type="simple"><named-content content-type="geo-json" specific-use="{&#34;type&#34;:&#34;Point&#34;,&#34;coordinates&#34;:[-90.732200,14.476900]}" id="NCID0EQAJM" xlink:type="simple">14.4769, -90.7322</named-content></named-content>, 2852 m, 6 Feb 2006, <italic>M. Véliz 16671</italic> (BIGU, TEX). <bold>San Marcos</bold>: Mpio. San José Ojetenam, [<named-content xmlns:xlink="http://www.w3.org/1999/xlink" content-type="dwc:verbatimCoordinates" xlink:type="simple"><named-content content-type="geo-json" specific-use="{&#34;type&#34;:&#34;Point&#34;,&#34;coordinates&#34;:[-91.973600,15.234200]}" id="NCID0E3AJM" xlink:type="simple">15.2342, -91.9736</named-content></named-content>], 3100 m, 26 Nov 2009, <italic>F. Pérez 18</italic> (BIGU). <bold>Sololá</bold>: San Pedro La Laguna, Volcán San Pedro, ladera noreste del volcán, <named-content xmlns:xlink="http://www.w3.org/1999/xlink" content-type="dwc:verbatimCoordinates" xlink:type="simple"><named-content content-type="geo-json" specific-use="{&#34;type&#34;:&#34;Point&#34;,&#34;coordinates&#34;:[-91.266400,14.657200]}" id="NCID0EIBJM" xlink:type="simple">14.6572, -91.2664</named-content></named-content>, 3006 m, 28 Jan 2005, <italic>P. Pardo 27</italic> (CAS). <bold>Totonicapán</bold>: María Tecún, [<named-content xmlns:xlink="http://www.w3.org/1999/xlink" content-type="dwc:verbatimCoordinates" xlink:type="simple"><named-content content-type="geo-json" specific-use="{&#34;type&#34;:&#34;Point&#34;,&#34;coordinates&#34;:[-91.217400,14.834100]}" id="NCID0EUBJM" xlink:type="simple">14.8341, -91.2174</named-content></named-content>], 3000–3600 m, 12-–23 Jan 1966, <italic>A. Molina R. 16399</italic> (CAS-DS, NY). <bold>Mexico. Chiapas</bold>: Mpio. Chamula, Tzontehuitz, <named-content xmlns:xlink="http://www.w3.org/1999/xlink" content-type="dwc:verbatimCoordinates" xlink:type="simple"><named-content content-type="geo-json" specific-use="{&#34;type&#34;:&#34;Point&#34;,&#34;coordinates&#34;:[-92.577500,16.810800]}" id="NCID0EACJM" xlink:type="simple">16.8108, -92.5775</named-content></named-content>, 2740 m, 20 Apr 1999, <italic>L.Y. Domínguez-Torres 70</italic> (DAV, MEXU).</p></tp:treatment-sec><ref-list><ref id="B56"><mixed-citation xmlns:xlink="http://www.w3.org/1999/xlink" xlink:type="simple"><person-group><name name-style="western"><surname>Gentry</surname><given-names>Jr JL</given-names></name><name name-style="western"><surname>Standley</surname><given-names>PC</given-names></name></person-group> (<year>1974</year>) Flora of Guatemala. Fieldiana: Botany 24 (part 10) no. 1–2. Field Museum of Natural History, Chicago.</mixed-citation></ref><ref id="B67"><mixed-citation xmlns:xlink="http://www.w3.org/1999/xlink" xlink:type="simple"><institution xlink:type="simple">IUCN</institution> [Standards, Petitions Subcommittee] (<year>2019</year>) Guidelines for using the IUCN red list categories and criteria. version 12. Prepared by the Standards and Petitions Subcommittee in February 2019. <ext-link xlink:type="simple" ext-link-type="uri" xlink:href="http://jr.iucnredlist.org/documents/redlistGuidelines">http://jr.iucnredlist.org/documents/redlistGuidelines</ext-link> [accessed December 10, 2019]</mixed-citation></ref><ref id="B44"><mixed-citation xmlns:xlink="http://www.w3.org/1999/xlink" xlink:type="simple"><person-group><name name-style="western"><surname>Dean</surname><given-names>E</given-names></name><name name-style="western"><surname>McNair</surname><given-names>DM</given-names></name><name name-style="western"><surname>Castillo-Campos</surname><given-names>G</given-names></name><name name-style="western"><surname>Starbuck</surname><given-names>T</given-names></name><name name-style="western"><surname>Aguiano-Constante</surname><given-names>MA</given-names></name><name name-style="western"><surname>Mawdsley</surname><given-names>K</given-names></name><name name-style="western"><surname>Véliz-Pérez</surname><given-names>M</given-names></name><name name-style="western"><surname>Archila</surname><given-names>F</given-names></name></person-group> (<year>2019b</year>) Identification of the Mexican species of <italic><tp:taxon-name><tp:taxon-name-part taxon-name-part-type="genus">Lycianthes</tp:taxon-name-part></tp:taxon-name></italic> series <italic><tp:taxon-name><tp:taxon-name-part taxon-name-part-type="series">Piliferae</tp:taxon-name-part></tp:taxon-name></italic> (<tp:taxon-name><tp:taxon-name-part taxon-name-part-type="tribe">Capsiceae</tp:taxon-name-part></tp:taxon-name>, <tp:taxon-name><tp:taxon-name-part taxon-name-part-type="family">Solanaceae</tp:taxon-name-part></tp:taxon-name>) and the rediscovery of <italic><tp:taxon-name><tp:taxon-name-part taxon-name-part-type="genus">Lycianthes</tp:taxon-name-part> <tp:taxon-name-part taxon-name-part-type="species">caeciliae</tp:taxon-name-part></tp:taxon-name></italic>. Phytotaxa 425(3): 163–189. <ext-link xlink:type="simple" ext-link-type="doi" xlink:href="10.11646/phytotaxa.425.3.6">https://doi.org/10.11646/phytotaxa.425.3.6</ext-link></mixed-citation></ref></ref-list></tp:taxon-treatment>
