# Supplementary material for: The genus Lycianthes (Solanaceae, Capsiceae) in Mexico and Guatemala
Source: PhytoKeys. 2020 Nov 27;168:1–333. doi: 10.3897/phytokeys.168.51904 (PMC7718216; doi:10.3897/phytokeys.168.51904)
Supplement: XML Treatment for Lycianthes rafatorresii [file phytokeys.168.51904-treatment45.xml]

<!DOCTYPE tp:taxon-treatment
  PUBLIC "-//TaxonX//DTD Taxonomic Treatment Publishing DTD v0 20100105//EN" "tax-treatment-NSO.dtd">
<tp:taxon-treatment xmlns:tp="http://www.plazi.org/taxpub"><tp:treatment-meta><kwd-group><label>Taxon classification</label><kwd><named-content xmlns:xlink="http://www.w3.org/1999/xlink" content-type="kingdom">Plantae</named-content></kwd></kwd-group><mixed-citation publication-type="journal"><person-group><name><surname>Dean</surname><given-names>Ellen</given-names></name><name><surname>Poore</surname><given-names>Jennifer</given-names></name><name><surname>Anguiano-Constante</surname><given-names>Marco Antonio</given-names></name><name><surname>Nee</surname><given-names>Michael H.</given-names></name><name><surname>Kang</surname><given-names>Hannah</given-names></name><name><surname>Starbuck</surname><given-names>Thomas</given-names></name><name><surname>Rodrígues</surname><given-names>Annamarie</given-names></name><name><surname>Conner</surname><given-names>Matthew</given-names></name></person-group><article-title>The genus <italic><tp:taxon-name><tp:taxon-name-part taxon-name-part-type="genus" reg="Lycianthes">Lycianthes</tp:taxon-name-part></tp:taxon-name></italic> (<tp:taxon-name><tp:taxon-name-part taxon-name-part-type="family">Solanaceae</tp:taxon-name-part></tp:taxon-name>, <tp:taxon-name><tp:taxon-name-part taxon-name-part-type="tribe">Capsiceae</tp:taxon-name-part></tp:taxon-name>) in Mexico and Guatemala</article-title><source>PhytoKeys</source><day>27</day><month>11</month><year>2020</year><volume>168</volume><fpage>1</fpage><lpage>333</lpage><pub-id pub-id-type="doi">10.3897/phytokeys.168.51904</pub-id></mixed-citation></tp:treatment-meta><tp:nomenclature><label>39</label><tp:taxon-name>
              <tp:taxon-name-part taxon-name-part-type="genus" reg="Lycianthes">Lycianthes</tp:taxon-name-part>
              <tp:taxon-name-part taxon-name-part-type="species" reg="rafatorresii">rafatorresii</tp:taxon-name-part>
              <object-id xmlns:xlink="http://www.w3.org/1999/xlink" content-type="ipni" xlink:type="simple">urn:lsid:ipni.org:names:77213136-1</object-id>
            </tp:taxon-name><tp:taxon-authority>E. Dean</tp:taxon-authority><tp:taxon-status xmlns:xlink="http://www.w3.org/1999/xlink" xlink:type="simple">sp. nov.</tp:taxon-status><xref ref-type="fig" rid="F88">Fig. 88</xref></tp:nomenclature><tp:treatment-sec sec-type="material" id="SECID0EVDJM"><title>Type.</title><p>México. Oaxaca: Distrito Juchitán, Mpio. Santa María Chimalapa, San Antonio Nuevo Paraiso, a 2 km en línea recta al W, en Cerro Camedor, <named-content xmlns:xlink="http://www.w3.org/1999/xlink" content-type="dwc:verbatimCoordinates" xlink:type="simple"><named-content content-type="geo-json" specific-use="{&#34;type&#34;:&#34;Point&#34;,&#34;coordinates&#34;:[-94.357700,17.144400]}" id="NCID0E5DJM" xlink:type="simple">17.1444, -94.3577</named-content></named-content>, <italic>C. Perret 352</italic> (holotype: MEXU [acc. # 1143589]; isotypes: IEB [acc. # 210462, acc. # 209686], SERO).</p><fig id="F88" position="float" orientation="portrait"><object-id xmlns:xlink="http://www.w3.org/1999/xlink" content-type="doi" xlink:type="simple">10.3897/phytokeys.168.51904.figure88</object-id><label>Figure 88.</label><caption><p>Image of herbarium specimen of <italic><tp:taxon-name><tp:taxon-name-part taxon-name-part-type="genus" reg="Lycianthes">L.</tp:taxon-name-part> <tp:taxon-name-part taxon-name-part-type="species" reg="rafatorresii">rafatorresii</tp:taxon-name-part></tp:taxon-name></italic>, <italic>Perret 352</italic> (MEXU). Specimen used with permission from the Herbario Nacional de México, Universidad Autónoma de México.</p></caption><graphic xmlns:xlink="http://www.w3.org/1999/xlink" xlink:href="phytokeys-168-001-g088.jpg" position="float" orientation="portrait" xlink:type="simple" id="oo_480134.jpg"><uri content-type="original_file" xlink:type="simple">https://binary.pensoft.net/fig/480134</uri></graphic></fig></tp:treatment-sec><tp:treatment-sec sec-type="diagnosis" id="SECID0E6EJM"><title>Diagnosis.</title><p>Very similar to <italic><tp:taxon-name><tp:taxon-name-part taxon-name-part-type="genus" reg="Lycianthes">Lycianthes</tp:taxon-name-part> <tp:taxon-name-part taxon-name-part-type="species" reg="multiflora">multiflora</tp:taxon-name-part></tp:taxon-name></italic> Bitter of Central America, <italic><tp:taxon-name><tp:taxon-name-part taxon-name-part-type="genus" reg="Lycianthes">L.</tp:taxon-name-part> <tp:taxon-name-part taxon-name-part-type="species" reg="sideroxyloides">sideroxyloides</tp:taxon-name-part></tp:taxon-name></italic> of Mexico and Central America, and <italic><tp:taxon-name><tp:taxon-name-part taxon-name-part-type="genus" reg="Lycianthes">L.</tp:taxon-name-part> <tp:taxon-name-part taxon-name-part-type="species" reg="armentalis">armentalis</tp:taxon-name-part></tp:taxon-name></italic> of the Yucatán Peninsula. Differing from those species in having the following combination of characters: multangulate-stellate (not geminate-stellate) trichomes with straight (not crisped) trichome rays, branching not widely divaricate, inflorescences that are not restricted to the last few terminal, leafless, sympodial units of the plant, calyx appendages with a widened bulbous apex (rather than acute), stellate corollas divided one quarter to approximately half way to the base with abundant interpetalar tissue, unequal stamens, and few, large fruits, 8–15 mm in diameter with 40–100 seeds per fruit, the seeds usually slightly notched on one side.</p></tp:treatment-sec><tp:treatment-sec sec-type="description" id="SECID0EGGJM"><title>Description.</title><p>Shrub (sometimes scandent), treelet, to vine, 1–5 (20) m tall. Indument of off-white, grey, pale yellow, or yellow-orange, uniseriate, multicellular, sessile to short-stalked, multangulate-stellate, eglandular, spreading trichomes 0.1–0.25 mm long, 0.25–0.75 mm in diameter, the rays 5–8 per whorl, usually straight (not crisped), not rebranched, the center of the trichome where the rays meet sometimes enlarged and spherical, the trichomes of the adaxial leaf surface often sessile and appressed to the leaf surface. Stems light green when young, (drying tan to brown), moderately to densely pubescent (appearing like dense felt), slightly compressed and ribbed when dried in a plant press, becoming brown and woody with age; upper sympodial branching points a mixture of monochasial and dichasial branching (often monochasial), the branching not divaricate. Leaves simple, the leaves of the upper sympodia usually paired, the pairs unequal in size, the larger ones with blades 4.5–13 × 2.5–6 cm, the smaller ones with blades 1.5–7.6 × 1–3.8 cm, the leaf pairs similar in shape, the blades ovate to elliptic, chartaceous to subcoriaceous, sparsely to moderately pubescent, the base cuneate (sometimes widely so), rarely rounded, sometimes oblique, the margin entire, usually irregularly undulate, the apex acute to acuminate, the petiole 0.3–2.5 cm long, the larger leaf blades with 4–6 primary veins on each side of the midvein. Flowers solitary or in groups of 2–6 (–10), axillary, oriented horizontally; peduncles usually absent, sometimes a small pad forming with numerous pedicel scars, to 2 mm long; pedicels 4–10 mm long and erect in flower, to 17 mm long and erect in fruit, moderately to densely pubescent; calyx 2–4 mm long, 3–4 mm in diameter, campanulate, moderately to densely pubescent, the margin truncate, with 10 erect linear appendages with widened, bulbous apex, 1–4 mm long, emerging 0.5–1 mm below the calyx rim, the rim membranaceous and papery; fruiting calyx enlarged, widely bowl-shaped to rotate, 2–4 mm long, 6–10 mm in diameter, the appendages to 5 mm long; corolla 0.7–1.5 cm long, orientation of open corolla unknown (most likely campanulate or rotate), shallowly stellate in outline, divided 1/4 to 1/2 of the way to the base (the division increasing by tearing as the flower ages), with abundant interpetalar tissue, the adaxial side white, glabrous, the abaxial side of the lobes of unknown color, densely pubescent with multangulate-stellate, appressed trichomes; stamens unequal, straight, the four short filaments 0.5–1 mm long, the one long filament 2–3.5 mm long, glabrous, the anthers 4–5 mm long, lanceolate, narrowed at the tip, free of one another, yellow, sparsely pubescent on the inner face, poricidal at the tips, the pores ovate, terminal, dehiscing distally, not opening into longitudinal slits; pistil with glabrous ovary, the style 7–8 mm long, linear, straight, glabrous, the stigma oblong, decurrent down two sides. Fruit a berry, 8–15 mm long, 8–15 mm in diameter, globose, red-orange when mature, glabrous, lacking sclerotic granules. Seeds 40–100 per fruit, 2–3 × 2–3 mm, flattened, circular to depressed ovate in outline, sometimes shallowly indented on one side (&lt; 0.5 mm), thickened on the margin, yellow-orange to orange-brown, the margin darker in color than the center, the surface reticulum nearly smooth in the center with indistinct serpentine pattern and shallow luminae, the luminae much deeper on the margin.</p></tp:treatment-sec><tp:treatment-sec sec-type="Chromosome number" id="SECID0ELGJM"><title>Chromosome number.</title><p>Unknown.</p></tp:treatment-sec><tp:treatment-sec sec-type="distribution" id="SECID0EQGJM"><title>Distribution and habitat.</title><p>Mexico, Caribbean slope (Oaxaca, Puebla, Veracruz), in tropical moist forest, tropical dry forest, and cloud forest, in both primary forest and disturbed areas, such as coffee plantations and along roadsides, often growing with <italic><tp:taxon-name><tp:taxon-name-part taxon-name-part-type="genus" reg="Quercus">Quercus</tp:taxon-name-part></tp:taxon-name></italic> or <italic><tp:taxon-name><tp:taxon-name-part taxon-name-part-type="genus" reg="Liquidambar">Liquidambar</tp:taxon-name-part></tp:taxon-name></italic>, sometimes on steep slopes or along drainages, sometimes on limestone, 200–1600 m in elevation (Fig. <xref ref-type="fig" rid="F89">89</xref>).</p><fig id="F89" position="float" orientation="portrait"><object-id xmlns:xlink="http://www.w3.org/1999/xlink" content-type="doi" xlink:type="simple">10.3897/phytokeys.168.51904.figure89</object-id><label>Figure 89.</label><caption><p>Map of geographic distribution of <italic><tp:taxon-name><tp:taxon-name-part taxon-name-part-type="genus" reg="Lycianthes">L.</tp:taxon-name-part> <tp:taxon-name-part taxon-name-part-type="species" reg="rafatorresii">rafatorresii</tp:taxon-name-part></tp:taxon-name></italic> based on herbarium specimen data.</p></caption><graphic xmlns:xlink="http://www.w3.org/1999/xlink" xlink:href="phytokeys-168-001-g089.jpg" position="float" orientation="portrait" xlink:type="simple" id="oo_480103.jpg"><uri content-type="original_file" xlink:type="simple">https://binary.pensoft.net/fig/480103</uri></graphic></fig></tp:treatment-sec><tp:treatment-sec sec-type="Common names and uses" id="SECID0EAIJM"><title>Common names and uses.</title><p>Mexico. Oaxaca: paniui poj (Zoque) (<italic>Hernández G. 1234</italic>).</p></tp:treatment-sec><tp:treatment-sec sec-type="phenology" id="SECID0EIIJM"><title>Phenology.</title><p>Flowering specimens have been collected March through September; specimens with mature fruits have been collected May through November. The corollas on specimens of this species are usually closed, indicating that the corollas are open for only a short time period during the day, most likely in morning.</p></tp:treatment-sec><tp:treatment-sec sec-type="Preliminary conservation status" id="SECID0ENIJM"><title>Preliminary conservation status.</title><p><italic><tp:taxon-name><tp:taxon-name-part taxon-name-part-type="genus" reg="Lycianthes">Lycianthes</tp:taxon-name-part> <tp:taxon-name-part taxon-name-part-type="species" reg="rafatorresii">rafatorresii</tp:taxon-name-part></tp:taxon-name></italic> is a rare shrub with a discontinuous distribution represented by 22 collections, and it is only present in one protected area (Los Tuxtlas). The size of the <abbrev xmlns:xlink="http://www.w3.org/1999/xlink" xlink:title="Extent of Occurrence" id="ABBRID0E5IJM" xlink:type="simple">EOO</abbrev> area (51,517.851 km<sup>2</sup>) suggests a preliminary conservation assessment of Least Concern (<abbrev xmlns:xlink="http://www.w3.org/1999/xlink" xlink:title="Least Concern" id="ABBRID0EEJJM" xlink:type="simple">LC</abbrev>). In contrast, the size of the <abbrev xmlns:xlink="http://www.w3.org/1999/xlink" xlink:title="Area of Occupancy" id="ABBRID0EIJJM" xlink:type="simple">AOO</abbrev> area (76 km<sup>2</sup>) suggests an Endangered (<abbrev xmlns:xlink="http://www.w3.org/1999/xlink" xlink:title="Endangered" id="ABBRID0EOJJM" xlink:type="simple">EN</abbrev>) status.</p></tp:treatment-sec><tp:treatment-sec sec-type="etymology" id="SECID0ESJJM"><title>Etymology.</title><p>This species is named for Mexican botanist Rafael Torres Colín (Rafa), an expert on the flora of Oaxaca, who led us into the field in 2017, when we attempted to locate this species.</p></tp:treatment-sec><tp:treatment-sec sec-type="discussion" id="SECID0EXJJM"><title>Discussion.</title><p><italic><tp:taxon-name><tp:taxon-name-part taxon-name-part-type="genus" reg="Lycianthes">Lycianthes</tp:taxon-name-part> <tp:taxon-name-part taxon-name-part-type="species" reg="rafatorresii">rafatorresii</tp:taxon-name-part></tp:taxon-name></italic> is a Mexican endemic of the Caribbean slope of Oaxaca, Puebla, and Veracruz. Morphologically, it is close to <italic><tp:taxon-name><tp:taxon-name-part taxon-name-part-type="genus" reg="Lycianthes">L.</tp:taxon-name-part> <tp:taxon-name-part taxon-name-part-type="species" reg="multiflora">multiflora</tp:taxon-name-part></tp:taxon-name></italic> Bitter of Central America (which does not occur in Guatemala or Mexico), and it has been misidentified as <italic><tp:taxon-name><tp:taxon-name-part taxon-name-part-type="genus" reg="Lycianthes">L.</tp:taxon-name-part> <tp:taxon-name-part taxon-name-part-type="species" reg="sideroxyloides">sideroxyloides</tp:taxon-name-part></tp:taxon-name></italic> (with which it overlaps in distribution) and <italic><tp:taxon-name><tp:taxon-name-part taxon-name-part-type="genus" reg="Lycianthes">L.</tp:taxon-name-part> <tp:taxon-name-part taxon-name-part-type="species" reg="armentalis">armentalis</tp:taxon-name-part></tp:taxon-name></italic> (with which it does not overlap) (<xref ref-type="bibr" rid="B78">Nee 1986</xref>). It differs from <italic><tp:taxon-name><tp:taxon-name-part taxon-name-part-type="genus" reg="Lycianthes">L.</tp:taxon-name-part> <tp:taxon-name-part taxon-name-part-type="species" reg="multiflora">multiflora</tp:taxon-name-part></tp:taxon-name></italic> in having straight to curved rays on the trichomes (rather than crisped rays in <italic><tp:taxon-name><tp:taxon-name-part taxon-name-part-type="genus" reg="Lycianthes">L.</tp:taxon-name-part> <tp:taxon-name-part taxon-name-part-type="species" reg="multiflora">multiflora</tp:taxon-name-part></tp:taxon-name></italic>), having the inflorescences and fruits on leafy stems that are not restricted to the last few terminal sympodial units of the plant (rather than having flowers and fruits on mostly leafless terminal sympodia (so that they appear to be in a large panicle), having calyx appendages with a widened bulbous apex (rather than acute appendages), and having stellate corollas (rather than entire corollas). <italic><tp:taxon-name><tp:taxon-name-part taxon-name-part-type="genus" reg="Lycianthes">Lycianthes</tp:taxon-name-part> <tp:taxon-name-part taxon-name-part-type="species" reg="rafatorresii">rafatorresii</tp:taxon-name-part></tp:taxon-name></italic> differs from <italic><tp:taxon-name><tp:taxon-name-part taxon-name-part-type="genus" reg="Lycianthes">L.</tp:taxon-name-part> <tp:taxon-name-part taxon-name-part-type="species" reg="sideroxyloides">sideroxyloides</tp:taxon-name-part></tp:taxon-name></italic> in lacking geminate-stellate trichomes, by having a corolla divided just half way to the base (or less) with abundant interpetalar tissue (versus a deeply stellate corolla with scant interpetalar tissue), by having unequal stamens (versus equal stamens), and by having fewer, larger mature fruits (8–15 mm in diameter versus 2–7 mm in diameter in <italic><tp:taxon-name><tp:taxon-name-part taxon-name-part-type="genus" reg="Lycianthes">L.</tp:taxon-name-part> <tp:taxon-name-part taxon-name-part-type="species" reg="sideroxyloides">sideroxyloides</tp:taxon-name-part></tp:taxon-name></italic>). It differs from <italic><tp:taxon-name><tp:taxon-name-part taxon-name-part-type="genus" reg="Lycianthes">L.</tp:taxon-name-part> <tp:taxon-name-part taxon-name-part-type="species" reg="armentalis">armentalis</tp:taxon-name-part></tp:taxon-name></italic> in lacking widely divaricate branching, having appendages with a widened bulbous apex (versus acute appendages), having more seeds per fruit (40–100 in <italic><tp:taxon-name><tp:taxon-name-part taxon-name-part-type="genus" reg="Lycianthes">L.</tp:taxon-name-part> <tp:taxon-name-part taxon-name-part-type="species" reg="rafatorresii">rafatorresii</tp:taxon-name-part></tp:taxon-name></italic> versus 20–30 in <italic><tp:taxon-name><tp:taxon-name-part taxon-name-part-type="genus" reg="Lycianthes">L.</tp:taxon-name-part> <tp:taxon-name-part taxon-name-part-type="species" reg="armentalis">armentalis</tp:taxon-name-part></tp:taxon-name></italic>), occurring at higher elevations (to 1600 m in <italic><tp:taxon-name><tp:taxon-name-part taxon-name-part-type="genus" reg="Lycianthes">L.</tp:taxon-name-part> <tp:taxon-name-part taxon-name-part-type="species" reg="rafatorresii">rafatorresii</tp:taxon-name-part></tp:taxon-name></italic> versus to 500 m in <italic><tp:taxon-name><tp:taxon-name-part taxon-name-part-type="genus" reg="Lycianthes">L.</tp:taxon-name-part> <tp:taxon-name-part taxon-name-part-type="species" reg="armentalis">armentalis</tp:taxon-name-part></tp:taxon-name></italic>), and not occurring in the lowlands of the Yucatán Peninsula. More field study of <italic><tp:taxon-name><tp:taxon-name-part taxon-name-part-type="genus" reg="Lycianthes">L.</tp:taxon-name-part> <tp:taxon-name-part taxon-name-part-type="species" reg="rafatorresii">rafatorresii</tp:taxon-name-part></tp:taxon-name></italic> is needed to better separate it from these similar species and understand its distribution, which currently does not appear to be continuous. Attempts by the first and third authors to locate this species in the field in Oaxaca in 2017 were unsuccessful.</p></tp:treatment-sec><tp:treatment-sec sec-type="material" id="SECID0EGPJM"><title>Representative specimens examined.</title><p>(full list of paratypes in Appendix <xref ref-type="app" rid="app1">I</xref>). <bold>Mexico. Oaxaca</bold>: Dto. de Ixtlán, 3 km al S de Metates, carr. Tuxtepec-Oaxaca, [<named-content xmlns:xlink="http://www.w3.org/1999/xlink" content-type="dwc:verbatimCoordinates" xlink:type="simple"><named-content content-type="geo-json" specific-use="{&#34;type&#34;:&#34;Point&#34;,&#34;coordinates&#34;:[-96.506500,17.587200]}" id="NCID0EVPJM" xlink:type="simple">17.5872, -96.5065</named-content></named-content>], no elevation, 10 Sep 1985, <italic>R. Torres C. 7270</italic> (MO). <bold>Puebla</bold>: Limonateno, [<named-content xmlns:xlink="http://www.w3.org/1999/xlink" content-type="dwc:verbatimCoordinates" xlink:type="simple"><named-content content-type="geo-json" specific-use="{&#34;type&#34;:&#34;Point&#34;,&#34;coordinates&#34;:[-97.307600,19.911000]}" id="NCID0EBQJM" xlink:type="simple">19.9110, -97.3076</named-content></named-content>], 1000 m, 12 May 1970, <italic>F. Ventura A. 1077</italic> (IEB). <bold>Veracruz</bold>: Bastonal, 3–5 km adelante, camino a la Sierra de Santa Marta, <named-content xmlns:xlink="http://www.w3.org/1999/xlink" content-type="dwc:verbatimCoordinates" xlink:type="simple"><named-content content-type="geo-json" specific-use="{&#34;type&#34;:&#34;Point&#34;,&#34;coordinates&#34;:[-94.950000,18.400000]}" id="NCID0ENQJM" xlink:type="simple">18.40, -94.95</named-content></named-content>, 25 Nov 1985, <italic>G. Castillo-Campos 4417</italic> (XAL).</p></tp:treatment-sec><tp:treatment-sec><!--Section generated to contain objects referenced in tp:taxon-treatment.--><app id="app1"><title>Appendix I</title><p>
          <bold>Additional specimens examined</bold>
        </p><p>
          <bold>1. <italic><tp:taxon-name><tp:taxon-name-part taxon-name-part-type="genus" reg="Lycianthes">Lycianthes</tp:taxon-name-part> <tp:taxon-name-part taxon-name-part-type="species" reg="acapulcensis">acapulcensis</tp:taxon-name-part></tp:taxon-name></italic></bold>
        </p><p><bold>Costa Rica. Guanacaste</bold>: Cantón de La Cruz, Cordillera de Guanacaste, <named-content xmlns:xlink="http://www.w3.org/1999/xlink" content-type="dwc:verbatimCoordinates" xlink:type="simple"><named-content content-type="geo-json" specific-use="{&#34;type&#34;:&#34;Point&#34;,&#34;coordinates&#34;:[-85.583100,9.970800]}" id="NCID0EOSDO" xlink:type="simple">9.9708, -85.5831</named-content></named-content>, 350–450 m, 15 Jul 1996, <italic>Morales 5512</italic> (NY); Puntarenas: Monteverde, 1–2 km downstream from the village of San Luis along the Río Guacimal, <named-content xmlns:xlink="http://www.w3.org/1999/xlink" content-type="dwc:verbatimCoordinates" xlink:type="simple"><named-content content-type="geo-json" specific-use="{&#34;type&#34;:&#34;Point&#34;,&#34;coordinates&#34;:[-84.833333,10.266667]}" id="NCID0EYSDO" xlink:type="simple">10°16'N, 84°50'W</named-content></named-content>, 550–820 m, 30 May 1992, <italic>Haber &amp; Joyce 11197</italic> (INB); <bold>San José</bold>: El Brazil, rd between El Brazil and the electric substation of the River Virilla, along tributary of the Virilla River, <named-content xmlns:xlink="http://www.w3.org/1999/xlink" content-type="dwc:verbatimCoordinates" xlink:type="simple"><named-content content-type="geo-json" specific-use="{&#34;type&#34;:&#34;Point&#34;,&#34;coordinates&#34;:[-84.233333,9.933333]}" id="NCID0EDTDO" xlink:type="simple">9°56'N, 84°14'W</named-content></named-content>, 800 m, 29 Sep 1993, <italic>Dean 361</italic> (<abbrev xmlns:xlink="http://www.w3.org/1999/xlink" xlink:title="Critically Endangered" id="ABBRID0EJTDO" xlink:type="simple">CR</abbrev>, DAV, INBIO, NY); along rd between Guacimal and Ciruelas, at the crossing of the Ciruelas River, near railroad station, <named-content xmlns:xlink="http://www.w3.org/1999/xlink" content-type="dwc:verbatimCoordinates" xlink:type="simple"><named-content content-type="geo-json" specific-use="{&#34;type&#34;:&#34;Point&#34;,&#34;coordinates&#34;:[-84.266667,9.983333]}" id="NCID0EQTDO" xlink:type="simple">9°59'N, 84°16'W</named-content></named-content>, 700 m, 29 Sep 1993, <italic>Dean 362</italic> (<abbrev xmlns:xlink="http://www.w3.org/1999/xlink" xlink:title="Critically Endangered" id="ABBRID0EWTDO" xlink:type="simple">CR</abbrev>, DAV, INBIO, UC); Villa Colon, Finca San Luis, 800 m, 26 May 1965, <italic>Jiménez-M. 3214</italic> (<abbrev xmlns:xlink="http://www.w3.org/1999/xlink" xlink:title="Critically Endangered" id="ABBRID0E3TDO" xlink:type="simple">CR</abbrev>, F, MO, NY); Cantón de Acosta, Valle del Candelaria, <named-content xmlns:xlink="http://www.w3.org/1999/xlink" content-type="dwc:verbatimCoordinates" xlink:type="simple"><named-content content-type="geo-json" specific-use="{&#34;type&#34;:&#34;Point&#34;,&#34;coordinates&#34;:[-84.172500,9.775600]}" id="NCID0EDUDO" xlink:type="simple">9.7756, -84.1725</named-content></named-content>, 700 m, 22 Apr 1995, <italic>Morales 3957</italic> (NY).</p><p><bold>El Salvador. Department unknown</bold>: Finca San Nicolás, 371 m, May 1923, <italic>Calderón 1643</italic> (US); <bold>Ahuachapán</bold>: San Benito, al E del pie del semillerón, <named-content xmlns:xlink="http://www.w3.org/1999/xlink" content-type="dwc:verbatimCoordinates" xlink:type="simple"><named-content content-type="geo-json" specific-use="{&#34;type&#34;:&#34;Point&#34;,&#34;coordinates&#34;:[-89.933300,13.816700]}" id="NCID0EVUDO" xlink:type="simple">13.8167, -89.9333</named-content></named-content>, 100 m, 26 Apr 1993, <italic>Sandoval 1202</italic> (MO); same location, 18 Apr 1995, <italic>Sandoval ISB893</italic> (MO, NY); <bold>Sonsonate</bold>: vicinity of Izalco, [<named-content xmlns:xlink="http://www.w3.org/1999/xlink" content-type="dwc:verbatimCoordinates" xlink:type="simple"><named-content content-type="geo-json" specific-use="{&#34;type&#34;:&#34;Point&#34;,&#34;coordinates&#34;:[-89.650000,13.733300]}" id="NCID0EDVDO" xlink:type="simple">13.7333, -89.6500</named-content></named-content>], 391 m, 19–24 Mar 1922, <italic>Standley 21850</italic> (GH, US).</p><p><bold>Guatemala. Department unknown</bold>: S. Sebastian, Sep 1874, <italic>Bernoulli &amp; Cario 2404</italic> (B destroyed, photos NY, GH, G); <bold>Huehuetenango</bold>: Mpio. Jacaltenango, <named-content xmlns:xlink="http://www.w3.org/1999/xlink" content-type="dwc:verbatimCoordinates" xlink:type="simple"><named-content content-type="geo-json" specific-use="{&#34;type&#34;:&#34;Point&#34;,&#34;coordinates&#34;:[-91.735300,15.674400]}" id="NCID0EVVDO" xlink:type="simple">15.6744, -91.7353</named-content></named-content>, 1627 m, 11 Jul 2006, <italic>Véliz 17055</italic> (BIGU); <bold>Schitepéquez</bold>: Mpio. Patutlul, Finca Los Tarrales, <named-content xmlns:xlink="http://www.w3.org/1999/xlink" content-type="dwc:verbatimCoordinates" xlink:type="simple"><named-content content-type="geo-json" specific-use="{&#34;type&#34;:&#34;Point&#34;,&#34;coordinates&#34;:[-91.170000,14.536300]}" id="NCID0EBWDO" xlink:type="simple">14.5363, -91.170</named-content></named-content>, 300 m, 30 Jul 2004, <italic>Montiel s.n.</italic> (BIGU).</p><p><bold>Honduras. Intibuca</bold>: Mpio. Yamaranguila, 3.7 mi WNW of La Esperanza along the road from La Esperanza to Gracias, Sierra de Opalaca, <named-content xmlns:xlink="http://www.w3.org/1999/xlink" content-type="dwc:verbatimCoordinates" xlink:type="simple"><named-content content-type="geo-json" specific-use="{&#34;type&#34;:&#34;Point&#34;,&#34;coordinates&#34;:[-88.225300,14.311900]}" id="NCID0EPWDO" xlink:type="simple">14.3119, -88.2253</named-content></named-content>, 1860 m, 22 Jun 1994, <italic>Davidse 35237</italic> (DAV, MO, NY).</p><p><bold>Mexico. Chiapas</bold>: Mpio. Tuxtla Gutiérrez, El Ranchito, sobre la carretera de los miradores, Parque Nacional Cañon del Sumidero, <named-content xmlns:xlink="http://www.w3.org/1999/xlink" content-type="dwc:verbatimCoordinates" xlink:type="simple"><named-content content-type="geo-json" specific-use="{&#34;type&#34;:&#34;Point&#34;,&#34;coordinates&#34;:[-93.073600,16.819100]}" id="NCID0E4WDO" xlink:type="simple">16.8191, -93.0736</named-content></named-content>, 1301 m, 24 Aug 2007, <italic>Espinosa-Jiménez 306</italic> (MO); Mpio. Jiquipilas, no exact location, <named-content xmlns:xlink="http://www.w3.org/1999/xlink" content-type="dwc:verbatimCoordinates" xlink:type="simple"><named-content content-type="geo-json" specific-use="{&#34;type&#34;:&#34;Point&#34;,&#34;coordinates&#34;:[-93.550000,16.600000]}" id="NCID0EHXDO" xlink:type="simple">16.60, -93.55</named-content></named-content>, 580 m, 26 Jun 1991, <italic>Ferrera S. 186</italic> (MEXU); Mpio. Tuxtla Chico, a 3 km al W de Cacahoatan, camino al Río Suchiate, [<named-content xmlns:xlink="http://www.w3.org/1999/xlink" content-type="dwc:verbatimCoordinates" xlink:type="simple"><named-content content-type="geo-json" specific-use="{&#34;type&#34;:&#34;Point&#34;,&#34;coordinates&#34;:[-92.190000,14.990000]}" id="NCID0ERXDO" xlink:type="simple">14.99, -92.19</named-content></named-content>], 380 m, 27 Apr 1987, <italic>Martínez-Salas 20348</italic> (MEXU, MO); Mpio. Arriaga, Ejido López Mateos, <named-content xmlns:xlink="http://www.w3.org/1999/xlink" content-type="dwc:verbatimCoordinates" xlink:type="simple"><named-content content-type="geo-json" specific-use="{&#34;type&#34;:&#34;Point&#34;,&#34;coordinates&#34;:[-93.966100,16.355800]}" id="NCID0E2XDO" xlink:type="simple">16.3558, -93.9661</named-content></named-content>, 500 m, 10 Jun 2002, <italic>Reyes-García 5122</italic> (DAV, MEXU); Mpio. Cacahoatán, Monte Bello, 450 m, 19 Apr 1985, <italic>Ventura 1541</italic> (ENCB, G, UC, XAL); <bold>Colima</bold>: Mpio. Comala, Rancho El Jabalí, ca. 22 km NNW of city of Colima, near Jalisco state line, S and E sides of Lago Calabozo (near <named-content xmlns:xlink="http://www.w3.org/1999/xlink" content-type="dwc:verbatimCoordinates" xlink:type="simple"><named-content content-type="geo-json" specific-use="{&#34;type&#34;:&#34;Point&#34;,&#34;coordinates&#34;:[-103.675000,19.437500]}" id="NCID0EJYDO" xlink:type="simple">19°26.25'N, 103°40.5'W</named-content></named-content>), 1475 m, 29 Aug 1988, <italic>Sanders 8542</italic> (NY); Mpio. Comala, Rancho El Jabalí, 22 air km NNW of Colima in the SW foothills of the Volcán de Colima, on the Colima/Jalisco border,<named-content xmlns:xlink="http://www.w3.org/1999/xlink" content-type="dwc:verbatimCoordinates" xlink:type="simple"><named-content content-type="geo-json" specific-use="{&#34;type&#34;:&#34;Point&#34;,&#34;coordinates&#34;:[-103.698333,19.444167]}" id="NCID0ESYDO" xlink:type="simple">19°26.65'N, 103°41.9'W</named-content></named-content>, 1350 m, 12 Jul 1991, <italic>Vázquez-V. 837</italic> (NY); Mpio. Comala, Rancho El Jabalí, 22 air km NNW of Colima in the SW foothills of the Volcán de Colima, on the Colima/Jalisco border, along road from headquarters to Lago Epazote, <named-content xmlns:xlink="http://www.w3.org/1999/xlink" content-type="dwc:verbatimCoordinates" xlink:type="simple"><named-content content-type="geo-json" specific-use="{&#34;type&#34;:&#34;Point&#34;,&#34;coordinates&#34;:[-103.693333,19.453333]}" id="NCID0E2YDO" xlink:type="simple">19°27.2'N, 103°41.6'W</named-content></named-content>, 1300 m, 14 Jul 1991, <italic>Vázquez-V. 876</italic> (CAS, NY); Mpio. Comala, Rancho El Jabalí, 22 air km NNW of Colima in the SW foothills of the Volcán de Colima, on the Colima/Jalisco border, <named-content xmlns:xlink="http://www.w3.org/1999/xlink" content-type="dwc:verbatimCoordinates" xlink:type="simple"><named-content content-type="geo-json" specific-use="{&#34;type&#34;:&#34;Point&#34;,&#34;coordinates&#34;:[-103.698333,19.446667]}" id="NCID0EEZDO" xlink:type="simple">19°26.8'N, 103°41.9'W</named-content></named-content>, 1300 m, 15 Jul 1991, <italic>Vázquez-V 887</italic> (DAV, MEXU, NY, UC, UCR); SW foothills of the Volcán de Colima; Rancho El Jabalí, 22 km (airline) NNW of Colima, Colima/Jalisco line passes through ranch. Western side of Lago Calabozo, <named-content xmlns:xlink="http://www.w3.org/1999/xlink" content-type="dwc:verbatimCoordinates" xlink:type="simple"><named-content content-type="geo-json" specific-use="{&#34;type&#34;:&#34;Point&#34;,&#34;coordinates&#34;:[-103.679200,19.338300]}" id="NCID0ENZDO" xlink:type="simple">19.3383, -103.6792</named-content></named-content>, 1400 m, 8 Aug 1991, <italic>Vázquez-V 1082</italic> (UCR); SW foothills of the Volcán de Colima, Rancho El Jabalí, 22 km (airline) N of Colima, Colima/Jalisco line passes through the ranch, at the edge of the river near Hacienda San Antonio, <named-content xmlns:xlink="http://www.w3.org/1999/xlink" content-type="dwc:verbatimCoordinates" xlink:type="simple"><named-content content-type="geo-json" specific-use="{&#34;type&#34;:&#34;Point&#34;,&#34;coordinates&#34;:[-103.726600,19.443300]}" id="NCID0EXZDO" xlink:type="simple">19.4433, -103.7266</named-content></named-content>, 1200 m, 3 Oct 1991, <italic>Vázquez-V 1317</italic> (UCR); <bold>Guerrero</bold>: S of Chilpancingo, 24 Jun 1935, <italic>Clark 7196</italic> (MO, NY); 1 mile west of Acahuizotla, 2800 ft, 9 Jun 1952, <italic>Cooper 2528</italic> (BRIT); 5 mi NE of Ocotito, [<named-content xmlns:xlink="http://www.w3.org/1999/xlink" content-type="dwc:verbatimCoordinates" xlink:type="simple"><named-content content-type="geo-json" specific-use="{&#34;type&#34;:&#34;Point&#34;,&#34;coordinates&#34;:[-99.424700,17.289400]}" id="NCID0EH1DO" xlink:type="simple">17.2894, -99.4247</named-content></named-content>], 2900 ft, 13 Jun 1954, <italic>Crisman 194</italic> (TEX, UC); Mpio. Taxco, Just west of main part of town of Landa, along road to Ixcateopan, [<named-content xmlns:xlink="http://www.w3.org/1999/xlink" content-type="dwc:verbatimCoordinates" xlink:type="simple"><named-content content-type="geo-json" specific-use="{&#34;type&#34;:&#34;Point&#34;,&#34;coordinates&#34;:[-99.623400,18.562700]}" id="NCID0ER1DO" xlink:type="simple">18.5627, -99.6234</named-content></named-content>], 1890 m, 12 Jul 1990, <italic>Dean 209</italic> (DAV, MEXU); Mpio. Tetipac, 2.4 rd mi from the town of Tetipac along the Tetipac-Taxco rd, [<named-content xmlns:xlink="http://www.w3.org/1999/xlink" content-type="dwc:verbatimCoordinates" xlink:type="simple"><named-content content-type="geo-json" specific-use="{&#34;type&#34;:&#34;Point&#34;,&#34;coordinates&#34;:[-99.648340,18.629100]}" id="NCID0E21DO" xlink:type="simple">18.6291, -99.64834</named-content></named-content>], Oct 1991, <italic>Dean 278c</italic> (XAL); Mpio. Mochitlan, along hwy 95 between Chilpancingo and Tierra Colorada, ca. 5.0 rd mi N of El Ocotito, W side of rd, [<named-content xmlns:xlink="http://www.w3.org/1999/xlink" content-type="dwc:verbatimCoordinates" xlink:type="simple"><named-content content-type="geo-json" specific-use="{&#34;type&#34;:&#34;Point&#34;,&#34;coordinates&#34;:[-99.515100,17.259300]}" id="NCID0EF2DO" xlink:type="simple">17.2593, -99.5151</named-content></named-content>], 3000 m, 7 Oct 1991, <italic>Dean 279</italic> (DAV, MEXU, XAL); Mpio. Chochihualco, along rd between hwy 95 and Filo de Caballo, N of Chilpancingo, ca. 9 rd mi W of Xochipala, N side of rd, [<named-content xmlns:xlink="http://www.w3.org/1999/xlink" content-type="dwc:verbatimCoordinates" xlink:type="simple"><named-content content-type="geo-json" specific-use="{&#34;type&#34;:&#34;Point&#34;,&#34;coordinates&#34;:[-99.593500,17.792100]}" id="NCID0EP2DO" xlink:type="simple">17.7921, -99.5935</named-content></named-content>], 6500 m, 7 Oct 1991, <italic>Dean 280</italic> (DAV, MEXU, NY, XAL); Mpio. Chilpancingo, Botanical Garden of the Universidad Autónoma de México at Chilpancingo, [<named-content xmlns:xlink="http://www.w3.org/1999/xlink" content-type="dwc:verbatimCoordinates" xlink:type="simple"><named-content content-type="geo-json" specific-use="{&#34;type&#34;:&#34;Point&#34;,&#34;coordinates&#34;:[-99.504700,17.538800]}" id="NCID0EZ2DO" xlink:type="simple">17.5388, -99.5047</named-content></named-content>], 4400 m, 8 Oct 1991, <italic>Dean 281</italic> (DAV, ENCB, MEXU, MO, NY, UC, XAL); same location, 5 Nov 1991, <italic>Dean 312</italic> (DAV, MEXU, NY, UC, XAL); Mpio. Taxco, Town of Landa, just W of main part of town, along rd to Ixcateopan, 1890 m, 6 Nov 1991, <italic>Dean 313</italic> (DAV, ENCB, MEXU, NY, UC, XAL); 3300 ft, <italic>Gray 2986</italic> (BRIT); Dist. Montes de Oca, Capiral, [<named-content xmlns:xlink="http://www.w3.org/1999/xlink" content-type="dwc:verbatimCoordinates" xlink:type="simple"><named-content content-type="geo-json" specific-use="{&#34;type&#34;:&#34;Point&#34;,&#34;coordinates&#34;:[-99.783300,16.916600]}" id="NCID0EJ3DO" xlink:type="simple">16.9166, -99.7833</named-content></named-content>], 780 m, 13 Jun 1937, <italic>Hinton et al. 10315</italic> (G, GH, K, LL, NY, S, UC); Dist. Mina, Manchón, [<named-content xmlns:xlink="http://www.w3.org/1999/xlink" content-type="dwc:verbatimCoordinates" xlink:type="simple"><named-content content-type="geo-json" specific-use="{&#34;type&#34;:&#34;Point&#34;,&#34;coordinates&#34;:[-99.550000,17.433300]}" id="NCID0ET3DO" xlink:type="simple">17.4333, -99.5500</named-content></named-content>], 6 Jul 1937, <italic>Hinton et al. 10517</italic> (BM, DS, GH, K, LL, MEXU, NY, UC); Agua del Obispo, 3300 ft, 30 Jun 1952, <italic>Mockford 2857</italic> (BRIT); Mpio. Chilpancingo, Rincon de la Via, <named-content xmlns:xlink="http://www.w3.org/1999/xlink" content-type="dwc:verbatimCoordinates" xlink:type="simple"><named-content content-type="geo-json" specific-use="{&#34;type&#34;:&#34;Point&#34;,&#34;coordinates&#34;:[-99.481900,17.287500]}" id="NCID0E63DO" xlink:type="simple">17.2875, -99.4819</named-content></named-content>, 700 m, 15 Jul 1960, <italic>Kruse 306</italic> (MEXU); Mpio. Zirandaro, en La Saiba Amarilla a 7 km al E de Guayameo, camino Guayameo-Los Placeres del Oro, <named-content xmlns:xlink="http://www.w3.org/1999/xlink" content-type="dwc:verbatimCoordinates" xlink:type="simple"><named-content content-type="geo-json" specific-use="{&#34;type&#34;:&#34;Point&#34;,&#34;coordinates&#34;:[-101.187000,18.297500]}" id="NCID0EJ4DO" xlink:type="simple">18.2975, -101.1870</named-content></named-content>, 1150 m, 14 Jul 1982, <italic>Martínez-S. 1387</italic> (MEXU, NY); Mpio. Cutzamala de Pinzon, Cerro La Mesa del Caballo, 1 km al S del Aguacate al suroeste de la cañada Vieja, [<named-content xmlns:xlink="http://www.w3.org/1999/xlink" content-type="dwc:verbatimCoordinates" xlink:type="simple"><named-content content-type="geo-json" specific-use="{&#34;type&#34;:&#34;Point&#34;,&#34;coordinates&#34;:[-100.704100,18.601800]}" id="NCID0ET4DO" xlink:type="simple">18.6018, -100.7041</named-content></named-content>], 7 Jul 1973, <italic>Medrano 6149</italic> (MEXU); Limón Mt, [<named-content xmlns:xlink="http://www.w3.org/1999/xlink" content-type="dwc:verbatimCoordinates" xlink:type="simple"><named-content content-type="geo-json" specific-use="{&#34;type&#34;:&#34;Point&#34;,&#34;coordinates&#34;:[-99.550000,17.433300]}" id="NCID0E44DO" xlink:type="simple">17.4333, -99.55</named-content></named-content>], 4000 ft, 2 Jul 1910, <italic>Rusby s.n.</italic> (NY); Landa, 5 km al SW de Taxco, camino a Ixcateopan, [<named-content xmlns:xlink="http://www.w3.org/1999/xlink" content-type="dwc:verbatimCoordinates" xlink:type="simple"><named-content content-type="geo-json" specific-use="{&#34;type&#34;:&#34;Point&#34;,&#34;coordinates&#34;:[-99.672600,18.539100]}" id="NCID0EH5DO" xlink:type="simple">18.5391, -99.6726</named-content></named-content>], 1790 m, 7 Jul 1982, <italic>Soto-N. 4000</italic> (CAS, ENCB, MEXU, WIS); 11 km al S de Acahuizotla, Microondas El Fresno, <named-content xmlns:xlink="http://www.w3.org/1999/xlink" content-type="dwc:verbatimCoordinates" xlink:type="simple"><named-content content-type="geo-json" specific-use="{&#34;type&#34;:&#34;Point&#34;,&#34;coordinates&#34;:[-99.481900,17.260800]}" id="NCID0ER5DO" xlink:type="simple">17.2608, -99.4819</named-content></named-content>, 920 m, 18 Jul 2005, <italic>Soto-N. 27083</italic> (MEXU); 20.6 km al N de La Unión, <named-content xmlns:xlink="http://www.w3.org/1999/xlink" content-type="dwc:verbatimCoordinates" xlink:type="simple"><named-content content-type="geo-json" specific-use="{&#34;type&#34;:&#34;Point&#34;,&#34;coordinates&#34;:[-101.754900,18.160800]}" id="NCID0E25DO" xlink:type="simple">18.1608, -101.7549</named-content></named-content>, 565 m, 21 Jul 2005, <italic>Soto-N. 27147</italic> (MEXU); road from Milpillas to Atoyac de Alvarez, 9 mi WSW of Xochipala, [<named-content xmlns:xlink="http://www.w3.org/1999/xlink" content-type="dwc:verbatimCoordinates" xlink:type="simple"><named-content content-type="geo-json" specific-use="{&#34;type&#34;:&#34;Point&#34;,&#34;coordinates&#34;:[-99.550000,17.750000]}" id="NCID0EF6DO" xlink:type="simple">17.75, -99.55</named-content></named-content>], 5400 ft, 30 Jun 1982, <italic>Thomas et al. 2845</italic> (NY); Chilpancingo, Jardín Botánico de la Universidad Autónoma de Guerrero, 1330 m, 29 Jun 1978, <italic>Toledo-C. 386</italic> (XAL); Mpio. San Luis Acatlán, Arroyo Cumiapa, a 1.44 km en línea recta al noroeste de la Comisaría de Arroyo Cumpiapa, sobre el camino que va a Cerro Zapote, en el terreno del Sr. Lauro Cortez, <named-content xmlns:xlink="http://www.w3.org/1999/xlink" content-type="dwc:verbatimCoordinates" xlink:type="simple"><named-content content-type="geo-json" specific-use="{&#34;type&#34;:&#34;Point&#34;,&#34;coordinates&#34;:[-98.626600,16.882500]}" id="NCID0ER6DO" xlink:type="simple">16.8825, -98.6266</named-content></named-content>, 531 m, 2 Aug 2017, <italic>Velasco G. 40590</italic> (DAV); Mpio. San Luis Acatlán, Yoloxóochitle, Arroyo Naranja, a 1.45 km en línea recta, a 500 m de la carretera que va a Cuanacaxtitlán, en la parcela del finado Sr. Celestino Castellanos Bautista, a 10 m del arroyo, <named-content xmlns:xlink="http://www.w3.org/1999/xlink" content-type="dwc:verbatimCoordinates" xlink:type="simple"><named-content content-type="geo-json" specific-use="{&#34;type&#34;:&#34;Point&#34;,&#34;coordinates&#34;:[-98.672100,16.813400]}" id="NCID0E26DO" xlink:type="simple">16.8134, -98.6721</named-content></named-content>, 636 m, 1 Sep 2017, <italic>Velasco G. 40647</italic> (DAV); Mpio. Acapulco, La Venta, 10 Jul 1966, <italic>Villanueva-O. 10</italic> (ENCB, F); Mpio. Malinaltepec, Malinaltepec, [<named-content xmlns:xlink="http://www.w3.org/1999/xlink" content-type="dwc:verbatimCoordinates" xlink:type="simple"><named-content content-type="geo-json" specific-use="{&#34;type&#34;:&#34;Point&#34;,&#34;coordinates&#34;:[-98.678400,17.245700]}" id="NCID0EHAEO" xlink:type="simple">17.2457, -98.6784</named-content></named-content>], 1800 m, 4 Jun 1989, <italic>Wagenbreth 35</italic> (MEXU); <bold>Jalisco</bold>: Mpio. La Huerta, camino antiguo Chachalaca-Arroyo Zarco, [<named-content xmlns:xlink="http://www.w3.org/1999/xlink" content-type="dwc:verbatimCoordinates" xlink:type="simple"><named-content content-type="geo-json" specific-use="{&#34;type&#34;:&#34;Point&#34;,&#34;coordinates&#34;:[-105.050000,19.500000]}" id="NCID0ETAEO" xlink:type="simple">19.50, -105.05</named-content></named-content>], 238 m, 28 Jul 1982, <italic>Bullock 1217</italic> (BH, MEXU); Mpio. Casimiro Castillo, 7–8 km NNE of Casimiro Castillo, Arroyo La Calera, [<named-content xmlns:xlink="http://www.w3.org/1999/xlink" content-type="dwc:verbatimCoordinates" xlink:type="simple"><named-content content-type="geo-json" specific-use="{&#34;type&#34;:&#34;Point&#34;,&#34;coordinates&#34;:[-104.428400,19.596200]}" id="NCID0E4AEO" xlink:type="simple">19.5962, -104.4284</named-content></named-content>], 800–1000 m, 14 Jul 1988, <italic>Cuevas 3066</italic> (WIS); Mpio. Tecalitlán, 1.2 to 3.7 rd km along dirt rd to San Isidro that leaves old Colima-Tecalitlán road about 7 rd mi S of city of Tecalitlán, [<named-content xmlns:xlink="http://www.w3.org/1999/xlink" content-type="dwc:verbatimCoordinates" xlink:type="simple"><named-content content-type="geo-json" specific-use="{&#34;type&#34;:&#34;Point&#34;,&#34;coordinates&#34;:[-103.300000,19.466600]}" id="NCID0EHBEO" xlink:type="simple">19.4666, -103.3</named-content></named-content>], 1200 m, 15 Aug 1991, <italic>Dean 249</italic> (DAV, XAL); Mpio. Tecalitlán, Sierra del Halo, ca. 2 rd mi along rd to San Isidro (or Jilotlan) that leaves old Colima-Tecalitlán rd ca. 7 rd mi S of Tecalitlán, [<named-content xmlns:xlink="http://www.w3.org/1999/xlink" content-type="dwc:verbatimCoordinates" xlink:type="simple"><named-content content-type="geo-json" specific-use="{&#34;type&#34;:&#34;Point&#34;,&#34;coordinates&#34;:[-103.269500,19.317100]}" id="NCID0ERBEO" xlink:type="simple">19.3171, -103.2695</named-content></named-content>], 1340 m, 23 Nov 1991, <italic>Dean 329</italic> (DAV, MEXU, NY, UC, XAL); Mpio. El Tuito, About 3 rd mi N of El Tuito along hwy 200, footpath enters woods above a running river on W side of hwy, [<named-content xmlns:xlink="http://www.w3.org/1999/xlink" content-type="dwc:verbatimCoordinates" xlink:type="simple"><named-content content-type="geo-json" specific-use="{&#34;type&#34;:&#34;Point&#34;,&#34;coordinates&#34;:[-105.320100,20.349600]}" id="NCID0E2BEO" xlink:type="simple">20.3496, -105.3201</named-content></named-content>], 2400 m, 27 Nov 1991, <italic>Dean 332</italic> (DAV, MEXU, NY, UC, XAL); Sierra de Manantlán, 3 km al SE de Lagunillas, La Mochota, Cuautitlán, <named-content xmlns:xlink="http://www.w3.org/1999/xlink" content-type="dwc:verbatimCoordinates" xlink:type="simple"><named-content content-type="geo-json" specific-use="{&#34;type&#34;:&#34;Point&#34;,&#34;coordinates&#34;:[-104.183333,19.466667]}" id="NCID0EFCEO" xlink:type="simple">19°28'N, 104°11'W</named-content></named-content>, 850 m, 1 Jul 1990, <italic>De Niz 173</italic> (WIS, ZEA); entre el Tuito y Puerto Vallarta, a 20 km de Puerto Vallarta y a 20 km de El Tuito, [<named-content xmlns:xlink="http://www.w3.org/1999/xlink" content-type="dwc:verbatimCoordinates" xlink:type="simple"><named-content content-type="geo-json" specific-use="{&#34;type&#34;:&#34;Point&#34;,&#34;coordinates&#34;:[-105.300700,20.504600]}" id="NCID0EOCEO" xlink:type="simple">20.5046, -105.3007</named-content></named-content>], 19 Jul 1976, <italic>Delgado-S. 358</italic> (same as <italic>Hernández 2609</italic>) (MEXU); no exact locality, Diquet s.n. (NY); Mpio. Tecalitlán, alrededores de Plan de Lego, 51 km directamente al SSE de Ciudad Guzmán, al E de P. de Lego, brecha a Las Animas, [<named-content xmlns:xlink="http://www.w3.org/1999/xlink" content-type="dwc:verbatimCoordinates" xlink:type="simple"><named-content content-type="geo-json" specific-use="{&#34;type&#34;:&#34;Point&#34;,&#34;coordinates&#34;:[-103.252400,19.298100]}" id="NCID0E1CEO" xlink:type="simple">19.2981, -103.2524</named-content></named-content>], 8 Aug 1988, <italic>Fuentes-O. 496</italic> (IEB, NY); Antiguo camino a Nacastillo, en la parte alta de la Estación, a 9.1 km al E de la carretera Puerto Vallarta-Barra de Navidad, [<named-content xmlns:xlink="http://www.w3.org/1999/xlink" content-type="dwc:verbatimCoordinates" xlink:type="simple"><named-content content-type="geo-json" specific-use="{&#34;type&#34;:&#34;Point&#34;,&#34;coordinates&#34;:[-105.030700,19.588000]}" id="NCID0EEDEO" xlink:type="simple">19.5880, -105.0307</named-content></named-content>], 190 m, 7 Jul 1985, <italic>Guadalupe-Ayala 21</italic> (MEXU); 4 km S of Mazamitla, [<named-content xmlns:xlink="http://www.w3.org/1999/xlink" content-type="dwc:verbatimCoordinates" xlink:type="simple"><named-content content-type="geo-json" specific-use="{&#34;type&#34;:&#34;Point&#34;,&#34;coordinates&#34;:[-103.036790,19.887900]}" id="NCID0EODEO" xlink:type="simple">19.8879, -103.03679</named-content></named-content>], 1600 m, 7 Jul 1967, <italic>Hernández-M. 407</italic> (GH, MEXU); steep N-facing hills, 0.5 km S of Puente San Pedro, on road from Colima to Ciudad Guzmán, <named-content xmlns:xlink="http://www.w3.org/1999/xlink" content-type="dwc:verbatimCoordinates" xlink:type="simple"><named-content content-type="geo-json" specific-use="{&#34;type&#34;:&#34;Point&#34;,&#34;coordinates&#34;:[-103.383333,19.333333]}" id="NCID0EYDEO" xlink:type="simple">19°20'N, 103°23'W</named-content></named-content>, 1300–1400 m, 31 Jul 1960, <italic>Iltis 609</italic> (ENCB, WIS); Mpio. La Huerta, Rancho Cuixmala and environs, S side of Río Cuixmala, dirt road heading upriver (E), ca 3 km inland from Puerto Vallara-Barra de Navidad (Mex. 200) hwy, <named-content xmlns:xlink="http://www.w3.org/1999/xlink" content-type="dwc:verbatimCoordinates" xlink:type="simple"><named-content content-type="geo-json" specific-use="{&#34;type&#34;:&#34;Point&#34;,&#34;coordinates&#34;:[-104.950000,19.416667]}" id="NCID0EBEEO" xlink:type="simple">19°25'N, 104°57'W</named-content></named-content>, 9 Jul 1991, <italic>Lott et al. 3655</italic> (CAS, NY, TEX); Sierra del Halo, near a lumber road leaving the Colima hwy 7 miles SSW of Tecalitlán and extending SE toward San Isidro, about 2 mi from the hwy, [<named-content xmlns:xlink="http://www.w3.org/1999/xlink" content-type="dwc:verbatimCoordinates" xlink:type="simple"><named-content content-type="geo-json" specific-use="{&#34;type&#34;:&#34;Point&#34;,&#34;coordinates&#34;:[-103.251400,19.315100]}" id="NCID0EKEEO" xlink:type="simple">19.3151, -103.2514</named-content></named-content>], 1400 m, 13 Aug 1957, <italic>McVaugh 16154</italic> (TEX; duplicate specimens at MEXU, NY, and TEX are <italic><tp:taxon-name><tp:taxon-name-part taxon-name-part-type="genus" reg="Lycianthes">L.</tp:taxon-name-part> <tp:taxon-name-part taxon-name-part-type="species" reg="moziniana">moziniana</tp:taxon-name-part></tp:taxon-name></italic>); Sierra de Manantlán, 40.5 km al SE de Autlán, 1–2 km al NE de Telcruz, Cuautitlán, <named-content xmlns:xlink="http://www.w3.org/1999/xlink" content-type="dwc:verbatimCoordinates" xlink:type="simple"><named-content content-type="geo-json" specific-use="{&#34;type&#34;:&#34;Point&#34;,&#34;coordinates&#34;:[-104.116667,19.483333]}" id="NCID0E6EEO" xlink:type="simple">19°29'N, 104°7'W</named-content></named-content>, 1100 m, 18 Jul 1987, <italic>Vázquez &amp; López-V.</italic> 4405 (DAV, UC, ZEA); <bold>México</bold>: Mpio. Ixtapan de la Sal, 2 rd km NE of the NE gates of the town of Ixtapan de la Sal, along hwy 55 (to Toluca), [<named-content xmlns:xlink="http://www.w3.org/1999/xlink" content-type="dwc:verbatimCoordinates" xlink:type="simple"><named-content content-type="geo-json" specific-use="{&#34;type&#34;:&#34;Point&#34;,&#34;coordinates&#34;:[-99.669500,18.862700]}" id="NCID0EKFEO" xlink:type="simple">18.8627, -99.6695</named-content></named-content>], 1920 m, 12 Jul 1990, <italic>Dean 210</italic> (DAV, MEXU); same location and date, <italic>Dean 211</italic> (DAV, MEXU, UC, XAL); same location but 1830 m, 2 Nov 1991, <italic>Dean 310</italic> (BM, DAV, ENCB, MEXU, MO, NY, UC, XAL); Mpio. Temascaltepec, ca. 4–4.5 rd mi S of Temascaltepec along hwy 134, E and W sides of hwy, [<named-content xmlns:xlink="http://www.w3.org/1999/xlink" content-type="dwc:verbatimCoordinates" xlink:type="simple"><named-content content-type="geo-json" specific-use="{&#34;type&#34;:&#34;Point&#34;,&#34;coordinates&#34;:[-100.058200,18.986400]}" id="NCID0EYFEO" xlink:type="simple">18.9864, -100.0582</named-content></named-content>], 2030 m, 7 Nov 1991, <italic>Dean 314</italic> (DAV, ENCB, MEXU, NY, UC, XAL); Cruz de los Pozitos, <named-content xmlns:xlink="http://www.w3.org/1999/xlink" content-type="dwc:verbatimCoordinates" xlink:type="simple"><named-content content-type="geo-json" specific-use="{&#34;type&#34;:&#34;Point&#34;,&#34;coordinates&#34;:[-99.742800,18.902500]}" id="NCID0ECGEO" xlink:type="simple">18.9025, -99.7428</named-content></named-content>, 2340 m, 20 Aug 2011, <italic>Dorantes-Hernandez 408</italic> (MEXU); Mpio. Ixtapan de la Sal, Barranca de Malinaltenango, cerca del Río, [<named-content xmlns:xlink="http://www.w3.org/1999/xlink" content-type="dwc:verbatimCoordinates" xlink:type="simple"><named-content content-type="geo-json" specific-use="{&#34;type&#34;:&#34;Point&#34;,&#34;coordinates&#34;:[-99.715700,18.786600]}" id="NCID0EMGEO" xlink:type="simple">18.7866, -99.7157</named-content></named-content>], 1450 m, 14 Jul 1998, <italic>García-Mendoza 6631</italic> (MEXU); District Temascaltepec, Vigas, [<named-content xmlns:xlink="http://www.w3.org/1999/xlink" content-type="dwc:verbatimCoordinates" xlink:type="simple"><named-content content-type="geo-json" specific-use="{&#34;type&#34;:&#34;Point&#34;,&#34;coordinates&#34;:[-99.921400,19.022900]}" id="NCID0EWGEO" xlink:type="simple">19.0229, -99.9214</named-content></named-content>], 1080 m, 30 Jul 1932, <italic>Hinton et al. 1211</italic> (BM, F, G); District Temascaltepec, Rincón, [<named-content xmlns:xlink="http://www.w3.org/1999/xlink" content-type="dwc:verbatimCoordinates" xlink:type="simple"><named-content content-type="geo-json" specific-use="{&#34;type&#34;:&#34;Point&#34;,&#34;coordinates&#34;:[-99.903400,19.072200]}" id="NCID0EAHEO" xlink:type="simple">19.0722, -99.9034</named-content></named-content>], 1960 m, 10 Sep 1932, <italic>Hinton et al. 1548</italic> (GH, K, NY); Plaza del Gallos, [<named-content xmlns:xlink="http://www.w3.org/1999/xlink" content-type="dwc:verbatimCoordinates" xlink:type="simple"><named-content content-type="geo-json" specific-use="{&#34;type&#34;:&#34;Point&#34;,&#34;coordinates&#34;:[-99.350000,19.366700]}" id="NCID0EKHEO" xlink:type="simple">19.3667, -99.35</named-content></named-content>], 1200 m, 27 Aug 1933, <italic>Hinton et al. 4593</italic> (BM, F, G, MO); Mpio. Malinalco, cañada San Miguel, paraje el Rincon de San Miguel, Barrio Santa Monica, [<named-content xmlns:xlink="http://www.w3.org/1999/xlink" content-type="dwc:verbatimCoordinates" xlink:type="simple"><named-content content-type="geo-json" specific-use="{&#34;type&#34;:&#34;Point&#34;,&#34;coordinates&#34;:[-99.500800,18.952700]}" id="NCID0EUHEO" xlink:type="simple">18.9527, -99.5008</named-content></named-content>], 1855 m, 7 Jul 2013, <italic>López-Zamora 85</italic> (MEXU); Los Bejucos, Tejupilco, [<named-content xmlns:xlink="http://www.w3.org/1999/xlink" content-type="dwc:verbatimCoordinates" xlink:type="simple"><named-content content-type="geo-json" specific-use="{&#34;type&#34;:&#34;Point&#34;,&#34;coordinates&#34;:[-100.528300,18.786600]}" id="NCID0E5HEO" xlink:type="simple">18.7866, -100.5283</named-content></named-content>], 700 m, 27 Aug 1954, <italic>Matuda 31392</italic> (MEXU); 2 km N of Ixtapan de la Sal along Hwy 55, [<named-content xmlns:xlink="http://www.w3.org/1999/xlink" content-type="dwc:verbatimCoordinates" xlink:type="simple"><named-content content-type="geo-json" specific-use="{&#34;type&#34;:&#34;Point&#34;,&#34;coordinates&#34;:[-99.669400,18.862700]}" id="NCID0EIIEO" xlink:type="simple">18.8627, -99.6694</named-content></named-content>], 1650 m, 28 Jul 1964, <italic>Mick 348</italic> (WIS); Mpio. Tenancingo, Cerro de La Malinche, alrededores de petroglifo, <named-content xmlns:xlink="http://www.w3.org/1999/xlink" content-type="dwc:verbatimCoordinates" xlink:type="simple"><named-content content-type="geo-json" specific-use="{&#34;type&#34;:&#34;Point&#34;,&#34;coordinates&#34;:[-99.593400,18.921300]}" id="NCID0ESIEO" xlink:type="simple">18.9213, -99.5934</named-content></named-content>, 2302 m, 13 Jul 2011, <italic>Rodríguez-Contreras 6229</italic> (IBUG, XAL); 6 km S of Temascaltepec on Hwy 130, <named-content xmlns:xlink="http://www.w3.org/1999/xlink" content-type="dwc:verbatimCoordinates" xlink:type="simple"><named-content content-type="geo-json" specific-use="{&#34;type&#34;:&#34;Point&#34;,&#34;coordinates&#34;:[-100.083333,18.950000]}" id="NCID0E3IEO" xlink:type="simple">18°57'N, 100°05'W</named-content></named-content>, 2000 m, 3 Sep 1965, <italic>Roe 1676</italic> (ENCB, UC, WIS); 4 km S of Temascaltepec, <named-content xmlns:xlink="http://www.w3.org/1999/xlink" content-type="dwc:verbatimCoordinates" xlink:type="simple"><named-content content-type="geo-json" specific-use="{&#34;type&#34;:&#34;Point&#34;,&#34;coordinates&#34;:[-100.083333,18.966667]}" id="NCID0EFJEO" xlink:type="simple">18°58'N, 100°05'W</named-content></named-content>, 1800 m, 4 Sep 1965, <italic>Roe 1739</italic> (ENCB, UC, WIS); 2 km N of Ixtapan de la Sal, at km 145 on hwy 55, <named-content xmlns:xlink="http://www.w3.org/1999/xlink" content-type="dwc:verbatimCoordinates" xlink:type="simple"><named-content content-type="geo-json" specific-use="{&#34;type&#34;:&#34;Point&#34;,&#34;coordinates&#34;:[-99.416667,18.833333]}" id="NCID0EOJEO" xlink:type="simple">18°50'N, 99°25'W</named-content></named-content>, 1930 m, 9–10 Sep 1965, <italic>Roe 1902</italic> (ENCB, UC, WIS); Temascaltepec, cañada al oeste de la población, [<named-content xmlns:xlink="http://www.w3.org/1999/xlink" content-type="dwc:verbatimCoordinates" xlink:type="simple"><named-content content-type="geo-json" specific-use="{&#34;type&#34;:&#34;Point&#34;,&#34;coordinates&#34;:[-100.094300,19.037600]}" id="NCID0EXJEO" xlink:type="simple">19.0376, -100.0943</named-content></named-content>], 1800 m, 4 Sep 1965, <italic>Rzedowski 20836</italic> (DS); <bold>Michoacán</bold>: District Coalcomán, Pto. Zarzamora, [<named-content xmlns:xlink="http://www.w3.org/1999/xlink" content-type="dwc:verbatimCoordinates" xlink:type="simple"><named-content content-type="geo-json" specific-use="{&#34;type&#34;:&#34;Point&#34;,&#34;coordinates&#34;:[-103.233300,18.800000]}" id="NCID0EDKEO" xlink:type="simple">18.8, -103.2333</named-content></named-content>], 3 Aug 1939, <italic>Hinton et al. 15037</italic> (F, GH, LL, MO, NY, TEX); Mpio. Tancítaro, rd from Tancítaro to Apatzingán, [<named-content xmlns:xlink="http://www.w3.org/1999/xlink" content-type="dwc:verbatimCoordinates" xlink:type="simple"><named-content content-type="geo-json" specific-use="{&#34;type&#34;:&#34;Point&#34;,&#34;coordinates&#34;:[-102.316700,19.183300]}" id="NCID0ENKEO" xlink:type="simple">19.1833, -102.3167</named-content></named-content>], 5000 ft, 30 Jul 1940, <italic>Leavenworth 386</italic> (F); Mpio. Ario de <tp:taxon-name><tp:taxon-name-part taxon-name-part-type="order">Rosales</tp:taxon-name-part></tp:taxon-name>, just above Tacámbaro on highway to Pátzcuaro, [<named-content xmlns:xlink="http://www.w3.org/1999/xlink" content-type="dwc:verbatimCoordinates" xlink:type="simple"><named-content content-type="geo-json" specific-use="{&#34;type&#34;:&#34;Point&#34;,&#34;coordinates&#34;:[-101.650000,19.233300]}" id="NCID0E3KEO" xlink:type="simple">19.2333, -101.65</named-content></named-content>], 1700 m, 20 Jul 1948, <italic>Moore 4020</italic> (A, GH, TEX); Mpio. Ario de <tp:taxon-name><tp:taxon-name-part taxon-name-part-type="order">Rosales</tp:taxon-name-part></tp:taxon-name>, 4 km al S de Doctor Miguel Silva, sobre la carretera a la Huacana, [<named-content xmlns:xlink="http://www.w3.org/1999/xlink" content-type="dwc:verbatimCoordinates" xlink:type="simple"><named-content content-type="geo-json" specific-use="{&#34;type&#34;:&#34;Point&#34;,&#34;coordinates&#34;:[-101.721500,19.136800]}" id="NCID0ELLEO" xlink:type="simple">19.1368, -101.7215</named-content></named-content>], 1500 m, 22 Jul 2001, <italic>Rzedowski 53805</italic> (MEXU); Cerca de Laguna verde, [<named-content xmlns:xlink="http://www.w3.org/1999/xlink" content-type="dwc:verbatimCoordinates" xlink:type="simple"><named-content content-type="geo-json" specific-use="{&#34;type&#34;:&#34;Point&#34;,&#34;coordinates&#34;:[-100.658100,19.825300]}" id="NCID0EVLEO" xlink:type="simple">19.8253, -100.6581</named-content></named-content>], 7 Jul 1985, <italic>Soto-Nuñez 9086</italic> (MEXU); Mpio. Chinicuila, en Villa Victoria, [<named-content xmlns:xlink="http://www.w3.org/1999/xlink" content-type="dwc:verbatimCoordinates" xlink:type="simple"><named-content content-type="geo-json" specific-use="{&#34;type&#34;:&#34;Point&#34;,&#34;coordinates&#34;:[-103.367800,18.755600]}" id="NCID0E6LEO" xlink:type="simple">18.7556, -103.3678</named-content></named-content>], 600 m, 15 Jul 1985, <italic>Soto-Nuñez 9441</italic> (IBUG, MEXU); Mpio. La Huacana, Sierra Las Cruces, 7.5 km (en línea recta) al SE de Los Ranchos, alrededores de la Ciénega del Plátano, <named-content xmlns:xlink="http://www.w3.org/1999/xlink" content-type="dwc:verbatimCoordinates" xlink:type="simple"><named-content content-type="geo-json" specific-use="{&#34;type&#34;:&#34;Point&#34;,&#34;coordinates&#34;:[-102.085300,18.687500]}" id="NCID0EJMEO" xlink:type="simple">18.6875, -102.0853</named-content></named-content>, 800 m, 9 Jul 2005, <italic>Steinmann 5140</italic> (DAV); <bold>Morelos</bold>: Mpio. Cuernavaca, Noroeste de La Barranca de Atzingo, [<named-content xmlns:xlink="http://www.w3.org/1999/xlink" content-type="dwc:verbatimCoordinates" xlink:type="simple"><named-content content-type="geo-json" specific-use="{&#34;type&#34;:&#34;Point&#34;,&#34;coordinates&#34;:[-99.275400,18.945400]}" id="NCID0EVMEO" xlink:type="simple">18.9454, -99.2754</named-content></named-content>], 1800 m, 12 Aug 1987, <italic>Estrada Loera 1708</italic> (MEXU); Mpio. Huitzilac, Huitzilac, [<named-content xmlns:xlink="http://www.w3.org/1999/xlink" content-type="dwc:verbatimCoordinates" xlink:type="simple"><named-content content-type="geo-json" specific-use="{&#34;type&#34;:&#34;Point&#34;,&#34;coordinates&#34;:[-99.266700,19.016700]}" id="NCID0E6MEO" xlink:type="simple">19.0167, -99.2667</named-content></named-content>], 1 Jul 1930, <italic>Lyonnet 713</italic> (MEXU – mixed collection with <italic><tp:taxon-name><tp:taxon-name-part taxon-name-part-type="genus" reg="Lycianthes">L.</tp:taxon-name-part> <tp:taxon-name-part taxon-name-part-type="species" reg="rzedowskii">rzedowskii</tp:taxon-name-part></tp:taxon-name></italic>, NY, duplicate specimens at BM, GH, MO AND MEXU are <italic><tp:taxon-name><tp:taxon-name-part taxon-name-part-type="genus" reg="Lycianthes">L.</tp:taxon-name-part> <tp:taxon-name-part taxon-name-part-type="species" reg="rzedowskii">rzedowskii</tp:taxon-name-part></tp:taxon-name></italic>); Cuernavaca, Tetela del Monte, Lomas, [<named-content xmlns:xlink="http://www.w3.org/1999/xlink" content-type="dwc:verbatimCoordinates" xlink:type="simple"><named-content content-type="geo-json" specific-use="{&#34;type&#34;:&#34;Point&#34;,&#34;coordinates&#34;:[-99.267000,18.972500]}" id="NCID0E6NEO" xlink:type="simple">18.9725, -99.2670</named-content></named-content>], Aug 1955, <italic>Lyonnet 550800023</italic> (MEXU); barranca of Cuernavaca, [<named-content xmlns:xlink="http://www.w3.org/1999/xlink" content-type="dwc:verbatimCoordinates" xlink:type="simple"><named-content content-type="geo-json" specific-use="{&#34;type&#34;:&#34;Point&#34;,&#34;coordinates&#34;:[-99.283300,18.900000]}" id="NCID0EJOEO" xlink:type="simple">18.9, -99.2833</named-content></named-content>], 5000 ft, 17 Jun 1904, <italic>Pringle 13137</italic> (BH, BRIT, C, CAS, K, GH, L, MO, S); Cuernavaca, <italic>Schmitz s.n.</italic> (GH, W); Cuernavaca, <italic>Schmitz 1091</italic> (W); <bold>Oaxaca</bold>: Mpio. Sn. S. Tecomoxtlahuaca, Sabino Solo, 5 km de San Sebstian Tecomoxtlahuaca, carretera Coicoyan de las Flores, <named-content xmlns:xlink="http://www.w3.org/1999/xlink" content-type="dwc:verbatimCoordinates" xlink:type="simple"><named-content content-type="geo-json" specific-use="{&#34;type&#34;:&#34;Point&#34;,&#34;coordinates&#34;:[-98.050000,17.316700]}" id="NCID0EZOEO" xlink:type="simple">17.3167, -98.0500</named-content></named-content>, 1710 m, 6 Oct 1994, <italic>Calzada 19383</italic> (NY); Sierra Madre del Sur, Mpio. Textitlán, Colonia Nueva, Ferreria Providencia, a settlement to the west of the town of Textitlán above the Río Tigre, along old undeveloped road to the west of the settlement above a canyon with drainages leading down to the Río Tigre, <named-content xmlns:xlink="http://www.w3.org/1999/xlink" content-type="dwc:verbatimCoordinates" xlink:type="simple"><named-content content-type="geo-json" specific-use="{&#34;type&#34;:&#34;Point&#34;,&#34;coordinates&#34;:[-97.305900,16.693000]}" id="NCID0EDPEO" xlink:type="simple">16.6930, -97.3059</named-content></named-content>, 1560 m, 7 Sep 2017, <italic>Dean 9520</italic> (DAV, MEXU); 13 mi E of Pinotepa Nacional on Mex Hwy 200, NW of Puerto Escondido, [<named-content xmlns:xlink="http://www.w3.org/1999/xlink" content-type="dwc:verbatimCoordinates" xlink:type="simple"><named-content content-type="geo-json" specific-use="{&#34;type&#34;:&#34;Point&#34;,&#34;coordinates&#34;:[-97.879140,16.313700]}" id="NCID0ENPEO" xlink:type="simple">16.3137, -97.87914</named-content></named-content>], 27 May 1973, <italic>Hansen 1525</italic> (WIS, MEXU); Dto. Tehuantepec, Mpio. San Pedro Huamelula, cerro donde trabaja Francisco Siraco, <named-content xmlns:xlink="http://www.w3.org/1999/xlink" content-type="dwc:verbatimCoordinates" xlink:type="simple"><named-content content-type="geo-json" specific-use="{&#34;type&#34;:&#34;Point&#34;,&#34;coordinates&#34;:[-95.680000,16.038800]}" id="NCID0EXPEO" xlink:type="simple">16.0388, -95.6800</named-content></named-content>, 337 m, 24 May 2009, <italic>Leyva-Marquez 124</italic> (MO, NY); Dto. Yautepec, Mpio. San Bartolo Yautepec, El Zapote, <named-content xmlns:xlink="http://www.w3.org/1999/xlink" content-type="dwc:verbatimCoordinates" xlink:type="simple"><named-content content-type="geo-json" specific-use="{&#34;type&#34;:&#34;Point&#34;,&#34;coordinates&#34;:[-95.946400,16.471700]}" id="NCID0EBQEO" xlink:type="simple">16.4717, -95.9464</named-content></named-content>, 945 m, 17 Jun 2012, <italic>López P. 3217</italic> (DAV); Dto. Yautepec, Mpio. San Bartolo Yautepec, no exact location, <named-content xmlns:xlink="http://www.w3.org/1999/xlink" content-type="dwc:verbatimCoordinates" xlink:type="simple"><named-content content-type="geo-json" specific-use="{&#34;type&#34;:&#34;Point&#34;,&#34;coordinates&#34;:[-95.998100,16.401700]}" id="NCID0ELQEO" xlink:type="simple">16.4017, -95.9981</named-content></named-content>, 1016 m, 7 Apr 2012, <italic>López P. 3298</italic> (DAV); Mpio. San Miguel Chimalapa, Cabecera del arroyo de paso por el Mamey, al oeste-noreoeste del Cerro El Reten, ca. 24 km en línea recta al norte-NE de Zanatepec, <named-content xmlns:xlink="http://www.w3.org/1999/xlink" content-type="dwc:verbatimCoordinates" xlink:type="simple"><named-content content-type="geo-json" specific-use="{&#34;type&#34;:&#34;Point&#34;,&#34;coordinates&#34;:[-94.250000,16.683300]}" id="NCID0EVQEO" xlink:type="simple">16.6833, -94.2500</named-content></named-content>, 1600–1800 m, 2–4 Jul 1986, <italic>Maya-Jimenez 3512</italic> (MEXU); Dto. Yautepec, Mpio. Santa María Ecatepec, en el crucero a San Lorenzo, 16 km al suroeste de la Reforma, camino a Santa María Ecatepec, [<named-content xmlns:xlink="http://www.w3.org/1999/xlink" content-type="dwc:verbatimCoordinates" xlink:type="simple"><named-content content-type="geo-json" specific-use="{&#34;type&#34;:&#34;Point&#34;,&#34;coordinates&#34;:[-95.850500,16.279900]}" id="NCID0E6QEO" xlink:type="simple">16.2799, -95.8505</named-content></named-content>], 15 Jul 1988, <italic>Martínez-Ramírez 1490</italic> (IBUG, MEXU); Dto. Pochutla, Mpio. San Miguel del Puerto, camino al Achiote, a 100 m de la entrada para el Tapesco, [<named-content xmlns:xlink="http://www.w3.org/1999/xlink" content-type="dwc:verbatimCoordinates" xlink:type="simple"><named-content content-type="geo-json" specific-use="{&#34;type&#34;:&#34;Point&#34;,&#34;coordinates&#34;:[-96.068800,15.928600]}" id="NCID0EJREO" xlink:type="simple">15.9286, -96.0688</named-content></named-content>], 443 m, 11 Jun 2002, <italic>Pascual 479</italic> (TEX); Dto. Pochutla, El Vigia, <named-content xmlns:xlink="http://www.w3.org/1999/xlink" content-type="dwc:verbatimCoordinates" xlink:type="simple"><named-content content-type="geo-json" specific-use="{&#34;type&#34;:&#34;Point&#34;,&#34;coordinates&#34;:[-96.114700,16.015200]}" id="NCID0ETREO" xlink:type="simple">16.0152, -96.1147</named-content></named-content>, 680 m, 20 Jun 2006, <italic>Pascual 1906</italic> (IBUG, MEXU); Dto. Juxtlahuaca, Mpio. San Juan Mixtepec, cañada de San Lucas, 8 km al oeste de Cabecera Municipal de San Juan Mixtepec, [<named-content xmlns:xlink="http://www.w3.org/1999/xlink" content-type="dwc:verbatimCoordinates" xlink:type="simple"><named-content content-type="geo-json" specific-use="{&#34;type&#34;:&#34;Point&#34;,&#34;coordinates&#34;:[-97.908900,17.300700]}" id="NCID0E4REO" xlink:type="simple">17.3007, -97.9089</named-content></named-content>], 9 Nov 1988, <italic>Reyes-Santiago 116</italic> (MEXU); Mpio. San Juan Mixtepec, San Pedro Centro a 0.5 km sureste de San Juan Mixtepec, <named-content xmlns:xlink="http://www.w3.org/1999/xlink" content-type="dwc:verbatimCoordinates" xlink:type="simple"><named-content content-type="geo-json" specific-use="{&#34;type&#34;:&#34;Point&#34;,&#34;coordinates&#34;:[-97.816700,17.300000]}" id="NCID0EHSEO" xlink:type="simple">17.3000, -97.8167</named-content></named-content>, 1740 m, 10 May 1988, <italic>Reyes-Santiago 240</italic> (MEXU); Mpio. San Andres Paxtlan, La Venta, km 127–128 de la carretera Mex. 175, 26 km al sureste de Mihuatlan, camino a San Marcial Ozolotepec y San Sebastian Río Hondo, <named-content xmlns:xlink="http://www.w3.org/1999/xlink" content-type="dwc:verbatimCoordinates" xlink:type="simple"><named-content content-type="geo-json" specific-use="{&#34;type&#34;:&#34;Point&#34;,&#34;coordinates&#34;:[-96.516000,16.193100]}" id="NCID0ERSEO" xlink:type="simple">16.1931, -96.5160</named-content></named-content>, 2389 m, 21 Oct 2005, <italic>Rodríguez-Contreras 4757</italic> (IBUG, IEB); Dto. Pochutla, Mpio. San Miguel del Puerto, Cascadas del Llano de Horno, <named-content xmlns:xlink="http://www.w3.org/1999/xlink" content-type="dwc:verbatimCoordinates" xlink:type="simple"><named-content content-type="geo-json" specific-use="{&#34;type&#34;:&#34;Point&#34;,&#34;coordinates&#34;:[-96.103500,15.991300]}" id="NCID0E2SEO" xlink:type="simple">15.9913, -96.1035</named-content></named-content>, 720 m, 29 May 2006, <italic>Sanchez-Martínez 1494</italic> (IBUG); Dto. Sola de Vega, Mpio. Santiago Textitlán, Paraje Tierra de Yunta, <named-content xmlns:xlink="http://www.w3.org/1999/xlink" content-type="dwc:verbatimCoordinates" xlink:type="simple"><named-content content-type="geo-json" specific-use="{&#34;type&#34;:&#34;Point&#34;,&#34;coordinates&#34;:[-97.297600,16.783600]}" id="NCID0EFTEO" xlink:type="simple">16.7836, -97.2976</named-content></named-content>, 2330 m, 18 Jul 2006, <italic>Sanchez-Martínez 1707</italic> (IBUG, IEB, MEXU); Dto. Putla, 13 km al S de Copala o 2 km al S de la desviación a Tlaxiaco, hacia Putla, [<named-content xmlns:xlink="http://www.w3.org/1999/xlink" content-type="dwc:verbatimCoordinates" xlink:type="simple"><named-content content-type="geo-json" specific-use="{&#34;type&#34;:&#34;Point&#34;,&#34;coordinates&#34;:[-97.416600,17.566000]}" id="NCID0EPTEO" xlink:type="simple">17.566, -97.4166</named-content></named-content>], 2600 m, 19 Jun 1982, <italic>Torres-C. 598</italic> (MEXU, MO, NY); Cerro Espinoso, Finca Montecristo entrado por Chacalapa 5 km al N de Pochutla carretera a Oaxaca, [<named-content xmlns:xlink="http://www.w3.org/1999/xlink" content-type="dwc:verbatimCoordinates" xlink:type="simple"><named-content content-type="geo-json" specific-use="{&#34;type&#34;:&#34;Point&#34;,&#34;coordinates&#34;:[-96.436000,15.799200]}" id="NCID0EZTEO" xlink:type="simple">15.7992, -96.4360</named-content></named-content>], 31 May 1984, <italic>Torres-C. 5242</italic> (MEXU); 6 km al NE de Chacalapa en la brecha a la finca Ojo de Agua, [<named-content xmlns:xlink="http://www.w3.org/1999/xlink" content-type="dwc:verbatimCoordinates" xlink:type="simple"><named-content content-type="geo-json" specific-use="{&#34;type&#34;:&#34;Point&#34;,&#34;coordinates&#34;:[-96.429100,15.864900]}" id="NCID0EDUEO" xlink:type="simple">15.8649, -96.4291</named-content></named-content>], 14 Jun 1985, <italic>Torres-C. 6826</italic> (MEXU, MO, NY, XAL); Dto. Pochutla, La Cueva, 31.6 km al N de Putla, [<named-content xmlns:xlink="http://www.w3.org/1999/xlink" content-type="dwc:verbatimCoordinates" xlink:type="simple"><named-content content-type="geo-json" specific-use="{&#34;type&#34;:&#34;Point&#34;,&#34;coordinates&#34;:[-97.932600,17.115600]}" id="NCID0ENUEO" xlink:type="simple">17.1156, -97.9326</named-content></named-content>], 1470 m, 10 Aug 1985, <italic>Torres-C. 7207</italic> (MEXU); Dto. Sola de Vega, Mpio. Santiago Textitlán, Paraje Río Tigre, <named-content xmlns:xlink="http://www.w3.org/1999/xlink" content-type="dwc:verbatimCoordinates" xlink:type="simple"><named-content content-type="geo-json" specific-use="{&#34;type&#34;:&#34;Point&#34;,&#34;coordinates&#34;:[-97.284900,16.696000]}" id="NCID0EXUEO" xlink:type="simple">16.6960, -97.2849</named-content></named-content>, 1857 m, 16 Jun 2006, <italic>Trujillo-Olazo 24</italic> (MEXU); Dto. Pochutla, 6 km al NE de Chacalapa en la brecha a la finca Ojo de Agua, 14 Jun 1985, <italic>Torres-C. 6826</italic> (MEXU, MO, NY); Mpio. Miahuatlan, San José del Chilar, <named-content xmlns:xlink="http://www.w3.org/1999/xlink" content-type="dwc:verbatimCoordinates" xlink:type="simple"><named-content content-type="geo-json" specific-use="{&#34;type&#34;:&#34;Point&#34;,&#34;coordinates&#34;:[-96.932100,17.700700]}" id="NCID0EDVEO" xlink:type="simple">17.7007, -96.9321</named-content></named-content>, 683 m, 10 Nov 2009, <italic>Vargas-Ponce 2084</italic> (IBUG); Dto. Sola de Vega, Mpio. Santa Cruz Zenzontepec, Communidad de El Carrizal, <named-content xmlns:xlink="http://www.w3.org/1999/xlink" content-type="dwc:verbatimCoordinates" xlink:type="simple"><named-content content-type="geo-json" specific-use="{&#34;type&#34;:&#34;Point&#34;,&#34;coordinates&#34;:[-97.450000,16.533300]}" id="NCID0ENVEO" xlink:type="simple">16.5333, -97.4500</named-content></named-content>, 1040 m, 8 Jul 1993, <italic>Weiss 236</italic> (TEX); Dto. Sola de Vega, Río Tigre, <named-content xmlns:xlink="http://www.w3.org/1999/xlink" content-type="dwc:verbatimCoordinates" xlink:type="simple"><named-content content-type="geo-json" specific-use="{&#34;type&#34;:&#34;Point&#34;,&#34;coordinates&#34;:[-97.284300,16.694400]}" id="NCID0EXVEO" xlink:type="simple">16.6944, -97.2843</named-content></named-content>, 1562 m, 13 Aug 2006, <italic>Zarate-Marcos 255</italic> (MEXU). <bold>Puebla</bold>: Sierra de Chalchi, Jun 1945, <italic>Miranda 3551</italic> (MEXU) [This location is out of range for this species and this specimen needs research].</p><p><bold>Nicaragua. Managua</bold>: Managua, [<named-content xmlns:xlink="http://www.w3.org/1999/xlink" content-type="dwc:verbatimCoordinates" xlink:type="simple"><named-content content-type="geo-json" specific-use="{&#34;type&#34;:&#34;Point&#34;,&#34;coordinates&#34;:[-86.266700,12.083300]}" id="NCID0EJWEO" xlink:type="simple">12.0833, -86.2667</named-content></named-content>], 29 Jun 1927, <italic>Chaves 278</italic> (F, US); vicinity of Managua, [<named-content xmlns:xlink="http://www.w3.org/1999/xlink" content-type="dwc:verbatimCoordinates" xlink:type="simple"><named-content content-type="geo-json" specific-use="{&#34;type&#34;:&#34;Point&#34;,&#34;coordinates&#34;:[-86.266700,12.083300]}" id="NCID0ETWEO" xlink:type="simple">12.0833, -86.2667</named-content></named-content>], Aug 1932, <italic>Garnier 1179</italic> (US); km 48 carretera al Ingenio Julio Guitrago (Montelimar), ca. <named-content xmlns:xlink="http://www.w3.org/1999/xlink" content-type="dwc:verbatimCoordinates" xlink:type="simple"><named-content content-type="geo-json" specific-use="{&#34;type&#34;:&#34;Point&#34;,&#34;coordinates&#34;:[-86.502778,11.841667]}" id="NCID0E4WEO" xlink:type="simple">11°50'30"N, 86°30'10"W</named-content></named-content>, 100 m, 25 Sep 1982, <italic>Grijalva 1250</italic> (MO); Esquipulas, 10 km SE of Managua, <named-content xmlns:xlink="http://www.w3.org/1999/xlink" content-type="dwc:verbatimCoordinates" xlink:type="simple"><named-content content-type="geo-json" specific-use="{&#34;type&#34;:&#34;Point&#34;,&#34;coordinates&#34;:[-86.216700,12.066700]}" id="NCID0EGXEO" xlink:type="simple">12.0667, -86.2167</named-content></named-content>, 13 Jun 1977, <italic>Neill 2122</italic> (MO); campus of the University Centroamericana, Managua, <named-content xmlns:xlink="http://www.w3.org/1999/xlink" content-type="dwc:verbatimCoordinates" xlink:type="simple"><named-content content-type="geo-json" specific-use="{&#34;type&#34;:&#34;Point&#34;,&#34;coordinates&#34;:[-86.266700,12.116700]}" id="NCID0EQXEO" xlink:type="simple">12.1167, -86.2667</named-content></named-content>, 125 m, 7 Sep 1981, <italic>Stevens 20625</italic> (MO).</p><p>
          <bold>2. <italic><tp:taxon-name><tp:taxon-name-part taxon-name-part-type="genus" reg="Lycianthes">Lycianthes</tp:taxon-name-part> <tp:taxon-name-part taxon-name-part-type="species" reg="amatitlanensis">amatitlanensis</tp:taxon-name-part></tp:taxon-name></italic></bold>
        </p><p><bold>Belize. Toledo</bold>: southern Maya Mountains, Bladen Nature Reserve, N of “AC Camp,” ca. 2 airline km N of upper Bladen Branch, <named-content xmlns:xlink="http://www.w3.org/1999/xlink" content-type="dwc:verbatimCoordinates" xlink:type="simple"><named-content content-type="geo-json" specific-use="{&#34;type&#34;:&#34;Point&#34;,&#34;coordinates&#34;:[-88.918600,16.504200]}" id="NCID0ENYEO" xlink:type="simple">16.5042, -88.9186</named-content></named-content>, 260 m, 11 May 1996, <italic>Davidse 35822</italic> (MO).</p><p><bold>Costa Rica. Alajuela</bold>: Reserva Biológica Monteverde, Río Peñas Blancas, Finca Wilson Salazar, <named-content xmlns:xlink="http://www.w3.org/1999/xlink" content-type="dwc:verbatimCoordinates" xlink:type="simple"><named-content content-type="geo-json" specific-use="{&#34;type&#34;:&#34;Point&#34;,&#34;coordinates&#34;:[-84.716700,10.300000]}" id="NCID0E2YEO" xlink:type="simple">10.3000, -84.7167</named-content></named-content>, 800–900 m, 20 Aug 1987, <italic>Haber 7400</italic> (MO); Peñas Blancas river valley NE of San Carlos, <named-content xmlns:xlink="http://www.w3.org/1999/xlink" content-type="dwc:verbatimCoordinates" xlink:type="simple"><named-content content-type="geo-json" specific-use="{&#34;type&#34;:&#34;Point&#34;,&#34;coordinates&#34;:[-84.550000,10.366700]}" id="NCID0EFZEO" xlink:type="simple">10.3667, -84.5500</named-content></named-content>, 350 m, 29 Jun 1985, <italic>Hammel 14066</italic> (NY, TEX); <bold>Guanacaste</bold>: Tilarán, Río Chiquito de Quebrada Grande, Zona Monteverde, <named-content xmlns:xlink="http://www.w3.org/1999/xlink" content-type="dwc:verbatimCoordinates" xlink:type="simple"><named-content content-type="geo-json" specific-use="{&#34;type&#34;:&#34;Point&#34;,&#34;coordinates&#34;:[-84.883300,10.416700]}" id="NCID0ERZEO" xlink:type="simple">10.4167, -84.8833</named-content></named-content>, 700–900 m, 6 Jun 1987, <italic>Haber 7432</italic> (MO); <bold>Limón</bold>: along the road between BriBri and Bratsi and along the Río Sixaola, <named-content xmlns:xlink="http://www.w3.org/1999/xlink" content-type="dwc:verbatimCoordinates" xlink:type="simple"><named-content content-type="geo-json" specific-use="{&#34;type&#34;:&#34;Point&#34;,&#34;coordinates&#34;:[-82.883300,9.583300]}" id="NCID0E4ZEO" xlink:type="simple">9.5833, -82.8833</named-content></named-content>, 10–50 m, 12 Feb 1977, <italic>Gentry 3739</italic> (NY); same location and date, <italic>Gentry 3743</italic> (MO); Cordillera de Talamanca, along Quebrada Cañabral, from Río Barbilla to ca. 1.5 km upstream, <named-content xmlns:xlink="http://www.w3.org/1999/xlink" content-type="dwc:verbatimCoordinates" xlink:type="simple"><named-content content-type="geo-json" specific-use="{&#34;type&#34;:&#34;Point&#34;,&#34;coordinates&#34;:[-83.408300,10.033300]}" id="NCID0EJ1EO" xlink:type="simple">10.0333, -83.4083</named-content></named-content>, 100–200 m, 8 Sep 1988, <italic>Grayum 8877</italic> (MO); <bold>Puntarenas</bold>: Reserva Forestal Golfo Dulce Aguabuena. sector oeste, <named-content xmlns:xlink="http://www.w3.org/1999/xlink" content-type="dwc:verbatimCoordinates" xlink:type="simple"><named-content content-type="geo-json" specific-use="{&#34;type&#34;:&#34;Point&#34;,&#34;coordinates&#34;:[-83.525000,8.705600]}" id="NCID0EV1EO" xlink:type="simple">8.7056, -83.5250</named-content></named-content>, 50–150 m, 22 Nov 1991, <italic>Aguilar 698</italic> (MO); Cantón de Oso, Rancho Quemado, Rincón, Río Riyito, 50 m aguas abajo del puente, <named-content xmlns:xlink="http://www.w3.org/1999/xlink" content-type="dwc:verbatimCoordinates" xlink:type="simple"><named-content content-type="geo-json" specific-use="{&#34;type&#34;:&#34;Point&#34;,&#34;coordinates&#34;:[-83.563900,8.687500]}" id="NCID0E61EO" xlink:type="simple">8.6875, -83.5639</named-content></named-content>, 150 m, 15 Jul 1990, <italic>Herrera 4267</italic> (MO); Cantón de Osa Rincón, Aguabuena, fila divisoira entre Quebrada Orito y Quebrada Baneguitas, <named-content xmlns:xlink="http://www.w3.org/1999/xlink" content-type="dwc:verbatimCoordinates" xlink:type="simple"><named-content content-type="geo-json" specific-use="{&#34;type&#34;:&#34;Point&#34;,&#34;coordinates&#34;:[-83.533300,8.694400]}" id="NCID0EJ2EO" xlink:type="simple">8.6944, -83.5333</named-content></named-content>, 450 m, 26 Oct 1990, <italic>Herrera 4513</italic> (MO); Cantón de Golfito Jiménez, Dos Brazos de Río Tigre, siguiendo el sendero que desciende hasta la unión de la Quebrada Patemazo con Quebrada Porsillego, <named-content xmlns:xlink="http://www.w3.org/1999/xlink" content-type="dwc:verbatimCoordinates" xlink:type="simple"><named-content content-type="geo-json" specific-use="{&#34;type&#34;:&#34;Point&#34;,&#34;coordinates&#34;:[-83.450000,8.513900]}" id="NCID0ET2EO" xlink:type="simple">8.5139, -83.4500</named-content></named-content>, 500 m, 22 Nov 1990, <italic>Herrera 4623</italic> (MO); Cantón de Osa Filas Estero Guerra. Sierpe, <named-content xmlns:xlink="http://www.w3.org/1999/xlink" content-type="dwc:verbatimCoordinates" xlink:type="simple"><named-content content-type="geo-json" specific-use="{&#34;type&#34;:&#34;Point&#34;,&#34;coordinates&#34;:[-83.575000,8.575000]}" id="NCID0E42EO" xlink:type="simple">8.5750, -83.5750</named-content></named-content>, 300 m, 27 Sept 1991, <italic>Marín 198</italic> (MO); <bold>San José</bold>: Zona Protectora La Cangreja, along Quebrada Grande and on adjacent ridges, ca. 2 km NNE of Mastatal de Puriscal, <named-content xmlns:xlink="http://www.w3.org/1999/xlink" content-type="dwc:verbatimCoordinates" xlink:type="simple"><named-content content-type="geo-json" specific-use="{&#34;type&#34;:&#34;Point&#34;,&#34;coordinates&#34;:[-84.366700,9.700000]}" id="NCID0EJ3EO" xlink:type="simple">9.7000, -84.3667</named-content></named-content>, 400–540 m, 23 Jul 1988, <italic>Grayum 8637</italic> (MO, TEX); Z.P. La Cangreja, Santa Rosa de Puriscal, en las faldas de Fila La Cangreja, <named-content xmlns:xlink="http://www.w3.org/1999/xlink" content-type="dwc:verbatimCoordinates" xlink:type="simple"><named-content content-type="geo-json" specific-use="{&#34;type&#34;:&#34;Point&#34;,&#34;coordinates&#34;:[-84.388900,9.719400]}" id="NCID0ET3EO" xlink:type="simple">9.7194, -84.3889</named-content></named-content>, 500 m, 10 Sep 1992, <italic>Morales 636</italic> (MO).</p><p><bold>Guatemala. Alta Verapaz</bold>: [previously] Dept. Amatitlán, Barranca de Eminencia, 1400 ft, Feb 1892, <italic>Donnell-Smith 1457</italic> (US); Sacté, <named-content xmlns:xlink="http://www.w3.org/1999/xlink" content-type="dwc:verbatimCoordinates" xlink:type="simple"><named-content content-type="geo-json" specific-use="{&#34;type&#34;:&#34;Point&#34;,&#34;coordinates&#34;:[-90.450000,15.500000]}" id="NCID0ED4EO" xlink:type="simple">15.5000, -90.4500</named-content></named-content>, 900–1050 m, 4 Apr 1975, <italic>Kunkel 186</italic> (BR); same location, 27 Nov 1974, <italic>Kunkel 211</italic> (BR); same location, 4 Apr 1975, <italic>Kunkel 398</italic> (BR); Cubilquitz [Cubilhuitz], [<named-content xmlns:xlink="http://www.w3.org/1999/xlink" content-type="dwc:verbatimCoordinates" xlink:type="simple"><named-content content-type="geo-json" specific-use="{&#34;type&#34;:&#34;Point&#34;,&#34;coordinates&#34;:[-90.429300,15.667500]}" id="NCID0ER4EO" xlink:type="simple">15.6675, -90.4293</named-content></named-content>], 350 m, Jul 1907, <italic>von Tuerkheim 153</italic> (US); same location, Jul 1901, <italic>von Tuerkheim 7753</italic> (US); <bold>Chimaltenango</bold>: lower and middle southwestern slopes of Volcán Fuego, above Finca Montevideo, along Barranco Espinazo and tributary of Río Pantaleón, [<named-content xmlns:xlink="http://www.w3.org/1999/xlink" content-type="dwc:verbatimCoordinates" xlink:type="simple"><named-content content-type="geo-json" specific-use="{&#34;type&#34;:&#34;Point&#34;,&#34;coordinates&#34;:[-90.979200,14.467900]}" id="NCID0E64EO" xlink:type="simple">14.4679, -90.9792</named-content></named-content>], 1200–1600 m, 20 Sep 1942, <italic>Steyermark 52098</italic> (G); <bold>Escuintla</bold>: Río Guacalate, [<named-content xmlns:xlink="http://www.w3.org/1999/xlink" content-type="dwc:verbatimCoordinates" xlink:type="simple"><named-content content-type="geo-json" specific-use="{&#34;type&#34;:&#34;Point&#34;,&#34;coordinates&#34;:[-90.812700,14.364300]}" id="NCID0EL5EO" xlink:type="simple">14.3643, -90.8127</named-content></named-content>], 600 m, 16 Dec 1938, <italic>Standley 60200</italic> (US); <bold>Huehuetenango</bold>: between Ixcan and Finca San Rafael, Sierra de los Cuchumatanes, [<named-content xmlns:xlink="http://www.w3.org/1999/xlink" content-type="dwc:verbatimCoordinates" xlink:type="simple"><named-content content-type="geo-json" specific-use="{&#34;type&#34;:&#34;Point&#34;,&#34;coordinates&#34;:[-91.642500,15.393700]}" id="NCID0EX5EO" xlink:type="simple">15.3937, -91.6425</named-content></named-content>], 200–800 m, 24 Jul 1942, <italic>Steyermark 49396</italic> (NY); <bold>Izabal</bold>: Montañas del Mico, 7–8 km W of Santo Tomás de Castilla on road to microwave tower, [<named-content xmlns:xlink="http://www.w3.org/1999/xlink" content-type="dwc:verbatimCoordinates" xlink:type="simple"><named-content content-type="geo-json" specific-use="{&#34;type&#34;:&#34;Point&#34;,&#34;coordinates&#34;:[-88.692900,15.671900]}" id="NCID0ED6EO" xlink:type="simple">15.6719, -88.6929</named-content></named-content>], 600–650 m, 19 Aug 1988, <italic>Stevens 25592</italic> (MO); Cerro San Gil, [<named-content xmlns:xlink="http://www.w3.org/1999/xlink" content-type="dwc:verbatimCoordinates" xlink:type="simple"><named-content content-type="geo-json" specific-use="{&#34;type&#34;:&#34;Point&#34;,&#34;coordinates&#34;:[-88.816700,15.633300]}" id="NCID0EN6EO" xlink:type="simple">15.6333, -88.8167</named-content></named-content>], 803 m, 8 Feb 2012, <italic>Véliz 23523</italic> (BIGU); <bold>Petén</bold>: Cadenas Road, west of km 142, [<named-content xmlns:xlink="http://www.w3.org/1999/xlink" content-type="dwc:verbatimCoordinates" xlink:type="simple"><named-content content-type="geo-json" specific-use="{&#34;type&#34;:&#34;Point&#34;,&#34;coordinates&#34;:[-89.357300,16.068200]}" id="NCID0EZ6EO" xlink:type="simple">16.0682, -89.3573</named-content></named-content>], Nov 1966, <italic>Contreras 6519</italic> (LL); La Cumbre, on Cadenas Road, km 143, [<named-content xmlns:xlink="http://www.w3.org/1999/xlink" content-type="dwc:verbatimCoordinates" xlink:type="simple"><named-content content-type="geo-json" specific-use="{&#34;type&#34;:&#34;Point&#34;,&#34;coordinates&#34;:[-89.345400,16.079100]}" id="NCID0EDAFO" xlink:type="simple">16.0791, -89.3454</named-content></named-content>], 30 Jul 1969, <italic>Contreras 8801</italic> (LL); La Cumbre, in zapotal, on Parcela de José León, 3 km E, [<named-content xmlns:xlink="http://www.w3.org/1999/xlink" content-type="dwc:verbatimCoordinates" xlink:type="simple"><named-content content-type="geo-json" specific-use="{&#34;type&#34;:&#34;Point&#34;,&#34;coordinates&#34;:[-89.324300,16.079400]}" id="NCID0ENAFO" xlink:type="simple">16.0794, -89.3243</named-content></named-content>], 14 Aug 1976, <italic>Lundell 20140</italic> (LL); Yaltutú, entre Cristo Rey y Poptún, [<named-content xmlns:xlink="http://www.w3.org/1999/xlink" content-type="dwc:verbatimCoordinates" xlink:type="simple"><named-content content-type="geo-json" specific-use="{&#34;type&#34;:&#34;Point&#34;,&#34;coordinates&#34;:[-89.472700,16.560000]}" id="NCID0EXAFO" xlink:type="simple">16.56, -89.4727</named-content></named-content>], 433 m, 11 Nov 1965, <italic>Molina-R. 15565</italic> (NY).</p><p><bold>Honduras. Atlántida</bold>: Lancetilla Valley, near Tela, [<named-content xmlns:xlink="http://www.w3.org/1999/xlink" content-type="dwc:verbatimCoordinates" xlink:type="simple"><named-content content-type="geo-json" specific-use="{&#34;type&#34;:&#34;Point&#34;,&#34;coordinates&#34;:[-87.456900,15.765700]}" id="NCID0EFBFO" xlink:type="simple">15.7657, -87.4569</named-content></named-content>], 20–600 m, 6 Dec 1927 to 20 Mar 1928, <italic>Standley 52626</italic> (US); same location and date, <italic>Standley 53113</italic> (US); same location and date, <italic>Standley 54181</italic> (US); near bank of Tela River, above Lancetilla, [<named-content xmlns:xlink="http://www.w3.org/1999/xlink" content-type="dwc:verbatimCoordinates" xlink:type="simple"><named-content content-type="geo-json" specific-use="{&#34;type&#34;:&#34;Point&#34;,&#34;coordinates&#34;:[-87.484400,15.739100]}" id="NCID0ETBFO" xlink:type="simple">15.7391, -87.4844</named-content></named-content>], 100 ft, 17 Jul 1934, <italic>Yuncker 4625</italic> (MO, NY); <bold>Olancho</bold>: on road from San Francisco de La Paz to Gualaco, 11.5 km S of Gualaco, <named-content xmlns:xlink="http://www.w3.org/1999/xlink" content-type="dwc:verbatimCoordinates" xlink:type="simple"><named-content content-type="geo-json" specific-use="{&#34;type&#34;:&#34;Point&#34;,&#34;coordinates&#34;:[-86.133300,14.950000]}" id="NCID0E6BFO" xlink:type="simple">14.9500, -86.1333</named-content></named-content>, 1000 m, 29 May 1992, <italic>D’Arcy 18034</italic> (MO).</p><p><bold>Mexico. Chiapas</bold>: Mpio. Palenque, 6–12 km S of Palenque on the road to Ocosingo, [<named-content xmlns:xlink="http://www.w3.org/1999/xlink" content-type="dwc:verbatimCoordinates" xlink:type="simple"><named-content content-type="geo-json" specific-use="{&#34;type&#34;:&#34;Point&#34;,&#34;coordinates&#34;:[-91.964200,17.446000]}" id="NCID0ENCFO" xlink:type="simple">17.4460, -91.9642</named-content></named-content>], 300 m, 12 Oct 1972, <italic>Breedlove 28830</italic> (MO); Mpio. Palenque, 9–12 km S of Palenque on road to Ocosingo, [<named-content xmlns:xlink="http://www.w3.org/1999/xlink" content-type="dwc:verbatimCoordinates" xlink:type="simple"><named-content content-type="geo-json" specific-use="{&#34;type&#34;:&#34;Point&#34;,&#34;coordinates&#34;:[-91.944000,17.439800]}" id="NCID0EXCFO" xlink:type="simple">17.4398, -91.9440</named-content></named-content>], 300 m, 11 Nov 1981, <italic>Breedlove 55371</italic> (MO, LL); Mpio. La Trinitaria, 15 km E NE of Dos Lagos above Santa Elena, [<named-content xmlns:xlink="http://www.w3.org/1999/xlink" content-type="dwc:verbatimCoordinates" xlink:type="simple"><named-content content-type="geo-json" specific-use="{&#34;type&#34;:&#34;Point&#34;,&#34;coordinates&#34;:[-91.557200,16.134300]}" id="NCID0EBDFO" xlink:type="simple">16.1343, -91.5572</named-content></named-content>], 1000 m, 29 Dec 1981, <italic>Breedlove 56618</italic> (MO, LL); 19 km S of Palenque, Cascada Mizola [Misol Ha], <named-content xmlns:xlink="http://www.w3.org/1999/xlink" content-type="dwc:verbatimCoordinates" xlink:type="simple"><named-content content-type="geo-json" specific-use="{&#34;type&#34;:&#34;Point&#34;,&#34;coordinates&#34;:[-91.999300,17.390900]}" id="NCID0ELDFO" xlink:type="simple">17.3909, -91.9993</named-content></named-content>, 250 m, 2 Oct 1974, <italic>Madison 1763</italic> (GH); Mpio. Ococingo: a 4 km al S de ejido Benemérito de las Américas, camino a Flor de Cacao, [<named-content xmlns:xlink="http://www.w3.org/1999/xlink" content-type="dwc:verbatimCoordinates" xlink:type="simple"><named-content content-type="geo-json" specific-use="{&#34;type&#34;:&#34;Point&#34;,&#34;coordinates&#34;:[-90.644100,16.477900]}" id="NCID0EVDFO" xlink:type="simple">16.4779, -90.6441</named-content></named-content>], 120 m, 18 Feb 1985, <italic>Martínez 10836</italic> (NY); Chiapas, 1913, <italic>Purpus 6994</italic> (MO, NY); Mpio. Villaflores, Ejido Tres Picos, <named-content xmlns:xlink="http://www.w3.org/1999/xlink" content-type="dwc:verbatimCoordinates" xlink:type="simple"><named-content content-type="geo-json" specific-use="{&#34;type&#34;:&#34;Point&#34;,&#34;coordinates&#34;:[-93.580800,16.227200]}" id="NCID0EBEFO" xlink:type="simple">16.2272, -93.5808</named-content></named-content>, 1780 m, 19 Apr 2002, <italic>Reyes-García 4437</italic> (MEXU); <bold>Tabasco</bold>: Vicinity of Teapa, along road between Teapa and Tacotalpa, 3.1 mi E of Teapa, along stream and limestone cliffs ca 1/4 mi S of Hwy, <named-content xmlns:xlink="http://www.w3.org/1999/xlink" content-type="dwc:verbatimCoordinates" xlink:type="simple"><named-content content-type="geo-json" specific-use="{&#34;type&#34;:&#34;Point&#34;,&#34;coordinates&#34;:[-92.983300,17.550000]}" id="NCID0ENEFO" xlink:type="simple">17.5500, -92.9833</named-content></named-content>, 150 m, 19 Feb 1987, <italic>Croat 65349</italic> (MO); <bold>Veracruz</bold>: Mpio. Jesús Carranza, Lomas al S de Pob. 2 (ca. 3 km al S de entronque de terracería La Laguna-Sarabia con Camino al N a Pob. 2), <named-content xmlns:xlink="http://www.w3.org/1999/xlink" content-type="dwc:verbatimCoordinates" xlink:type="simple"><named-content content-type="geo-json" specific-use="{&#34;type&#34;:&#34;Point&#34;,&#34;coordinates&#34;:[-94.650000,17.200000]}" id="NCID0EZEFO" xlink:type="simple">17.2000, -94.6500</named-content></named-content>, 150 m, 8 Jul 1988, <italic>Wendt 6064</italic> (MO).</p><p><bold>Nicaragua. Chontales</bold>: Cerro Oluma, near top of Cordillera Amerisque, <named-content xmlns:xlink="http://www.w3.org/1999/xlink" content-type="dwc:verbatimCoordinates" xlink:type="simple"><named-content content-type="geo-json" specific-use="{&#34;type&#34;:&#34;Point&#34;,&#34;coordinates&#34;:[-85.400000,12.300000]}" id="NCID0EHFFO" xlink:type="simple">12.3000, -85.4000</named-content></named-content>, 840 m, 3 Jan 1984, <italic>Gentry 43890</italic> (MO); <bold>Matagalpa</bold>: falda N del Cerro Musún, frente a trocha a Wanawás, [<named-content xmlns:xlink="http://www.w3.org/1999/xlink" content-type="dwc:verbatimCoordinates" xlink:type="simple"><named-content content-type="geo-json" specific-use="{&#34;type&#34;:&#34;Point&#34;,&#34;coordinates&#34;:[-85.231900,13.010000]}" id="NCID0ETFFO" xlink:type="simple">13.0100, -85.2319</named-content></named-content>], 200–500 m, 16 May 1980, <italic>Araquistain 2753</italic> (MO); <bold>Zelaya</bold>: Cerro Saslaya, [<named-content xmlns:xlink="http://www.w3.org/1999/xlink" content-type="dwc:verbatimCoordinates" xlink:type="simple"><named-content content-type="geo-json" specific-use="{&#34;type&#34;:&#34;Point&#34;,&#34;coordinates&#34;:[-85.034300,13.759200]}" id="NCID0E6FFO" xlink:type="simple">13.7592, -85.0343</named-content></named-content>], 1100 m, 3 May 1978, <italic>Neill 3836</italic> (MO).</p><p><bold>Panama. Bocas Del Toro</bold>: Rivera del Río Changuinola en la Comunidad de Guayabal en la Quebrada Guararí, [<named-content xmlns:xlink="http://www.w3.org/1999/xlink" content-type="dwc:verbatimCoordinates" xlink:type="simple"><named-content content-type="geo-json" specific-use="{&#34;type&#34;:&#34;Point&#34;,&#34;coordinates&#34;:[-82.544800,9.306400]}" id="NCID0ENGFO" xlink:type="simple">9.3064, -82.5448</named-content></named-content>], 144 m, 16 May 2007, <italic>Daguerre 9140-ND</italic> (US); <bold>Coclé</bold>: 2 miles N of Cerro Pilon, [<named-content xmlns:xlink="http://www.w3.org/1999/xlink" content-type="dwc:verbatimCoordinates" xlink:type="simple"><named-content content-type="geo-json" specific-use="{&#34;type&#34;:&#34;Point&#34;,&#34;coordinates&#34;:[-80.132100,8.641200]}" id="NCID0EZGFO" xlink:type="simple">8.6412, -80.1321</named-content></named-content>], 900 m, 16 Mar 1973, <italic>Liesner 733</italic> (NY, US); <bold>Comarca de San Blas</bold>: Nasagandi El Llano-Carti road, along a creek on the Atlantic slope, [<named-content xmlns:xlink="http://www.w3.org/1999/xlink" content-type="dwc:verbatimCoordinates" xlink:type="simple"><named-content content-type="geo-json" specific-use="{&#34;type&#34;:&#34;Point&#34;,&#34;coordinates&#34;:[-78.250000,9.316700]}" id="NCID0EFHFO" xlink:type="simple">9.3167, -78.2500</named-content></named-content>], 300 m, 10 Aug 1984, <italic>de Nevers 3658</italic> (G, NY, TEX); Nasagandi El Llano-Carti road, 18 km from Interamerican Hwy, headwaters of Atlantic-draining creeks, <named-content xmlns:xlink="http://www.w3.org/1999/xlink" content-type="dwc:verbatimCoordinates" xlink:type="simple"><named-content content-type="geo-json" specific-use="{&#34;type&#34;:&#34;Point&#34;,&#34;coordinates&#34;:[-78.916700,9.316700]}" id="NCID0EPHFO" xlink:type="simple">9.3167, -78.9167</named-content></named-content>, 300 m, 7 Sep 1984, <italic>de Nevers 3865</italic> (G); <bold>Darién</bold>: Río Uruceca, [<named-content xmlns:xlink="http://www.w3.org/1999/xlink" content-type="dwc:verbatimCoordinates" xlink:type="simple"><named-content content-type="geo-json" specific-use="{&#34;type&#34;:&#34;Point&#34;,&#34;coordinates&#34;:[-77.700300,8.110400]}" id="NCID0E2HFO" xlink:type="simple">8.1104, -77.7003</named-content></named-content>], Nov 1967, <italic>Bristan 1438</italic> (US); Parque Nacional de Darién. ridge between Río Topalisa and Río Pucuro ca. 17 km E of Pucuro, Mi Casita to La Laguna, <named-content xmlns:xlink="http://www.w3.org/1999/xlink" content-type="dwc:verbatimCoordinates" xlink:type="simple"><named-content content-type="geo-json" specific-use="{&#34;type&#34;:&#34;Point&#34;,&#34;coordinates&#34;:[-77.283300,8.066700]}" id="NCID0EFIFO" xlink:type="simple">8.0667, -77.2833</named-content></named-content>, 600–850 m, 15 Oct 1987, <italic>de Nevers 8339</italic> (MO); bank above Río Paca, [<named-content xmlns:xlink="http://www.w3.org/1999/xlink" content-type="dwc:verbatimCoordinates" xlink:type="simple"><named-content content-type="geo-json" specific-use="{&#34;type&#34;:&#34;Point&#34;,&#34;coordinates&#34;:[-77.589200,8.110400]}" id="NCID0EPIFO" xlink:type="simple">8.1104, -77.5892</named-content></named-content>], 26 Jun 1959, <italic>Stern 599</italic> (US); <bold>San Blas</bold>: forest SE of Puerto Obaldia, [<named-content xmlns:xlink="http://www.w3.org/1999/xlink" content-type="dwc:verbatimCoordinates" xlink:type="simple"><named-content content-type="geo-json" specific-use="{&#34;type&#34;:&#34;Point&#34;,&#34;coordinates&#34;:[-77.419800,8.666700]}" id="NCID0E2IFO" xlink:type="simple">8.6667, -77.4198</named-content></named-content>], 18 Aug 1971, <italic>Croat 16766</italic> (MO); Pemasky, sendero lateral a Nergan Igar, km 15 de la carretera Llano-Cartí, <named-content xmlns:xlink="http://www.w3.org/1999/xlink" content-type="dwc:verbatimCoordinates" xlink:type="simple"><named-content content-type="geo-json" specific-use="{&#34;type&#34;:&#34;Point&#34;,&#34;coordinates&#34;:[-78.966700,9.033300]}" id="NCID0EFJFO" xlink:type="simple">9.0333, -78.9667</named-content></named-content>, 350 m, 2 Jul 1994, <italic>Galdames 1274</italic> (NY); <bold>Veraguas</bold>: Parque Nacional Cerro Hoya, Restingue, <named-content xmlns:xlink="http://www.w3.org/1999/xlink" content-type="dwc:verbatimCoordinates" xlink:type="simple"><named-content content-type="geo-json" specific-use="{&#34;type&#34;:&#34;Point&#34;,&#34;coordinates&#34;:[-80.871900,7.245400]}" id="NCID0ERJFO" xlink:type="simple">7.2454, -80.8719</named-content></named-content>, 729 m, 19 Jul 2011, <italic>Flores 647 RF</italic> (MO).</p><p>
          <bold>3. <italic><tp:taxon-name><tp:taxon-name-part taxon-name-part-type="genus" reg="Lycianthes">Lycianthes</tp:taxon-name-part> <tp:taxon-name-part taxon-name-part-type="species" reg="anomala">anomala</tp:taxon-name-part></tp:taxon-name></italic></bold>
        </p><p><bold>Mexico. Oaxaca</bold>: Mpio. San Lucas Ojitlan, Loma de Naranjo, 21 Jul 1989, <italic>Calzada 14874</italic> (MEXU); Mpio. San Felipe Usila, a 2 km del poblado, Cerro Verde, carretera al campamento Arroyo Tambor, [<named-content xmlns:xlink="http://www.w3.org/1999/xlink" content-type="dwc:verbatimCoordinates" xlink:type="simple"><named-content content-type="geo-json" specific-use="{&#34;type&#34;:&#34;Point&#34;,&#34;coordinates&#34;:[-96.497100,17.946900]}" id="NCID0EQKFO" xlink:type="simple">17.9469, -96.4971</named-content></named-content>], 550 m, 1 Nov 1990, <italic>Calzada 16578</italic> (MEXU); Mpio. Santa María Tlalixtac, orillas del Río Cóndor, brecha entre Santa María Tlalixtac y Chiquihuitlán de Benito Juárez, [<named-content xmlns:xlink="http://www.w3.org/1999/xlink" content-type="dwc:verbatimCoordinates" xlink:type="simple"><named-content content-type="geo-json" specific-use="{&#34;type&#34;:&#34;Point&#34;,&#34;coordinates&#34;:[-96.717900,17.954000]}" id="NCID0E1KFO" xlink:type="simple">17.9540, -96.7179</named-content></named-content>], 675 m, 25 Nov 2004, <italic>Juárez-García 877</italic> (MEXU); Mpio. Teotitlan de Flores Magon, San Bartolome Ayautla, [<named-content xmlns:xlink="http://www.w3.org/1999/xlink" content-type="dwc:verbatimCoordinates" xlink:type="simple"><named-content content-type="geo-json" specific-use="{&#34;type&#34;:&#34;Point&#34;,&#34;coordinates&#34;:[-96.519300,17.028900]}" id="NCID0EELFO" xlink:type="simple">17.0289, -96.5193</named-content></named-content>], 1300 m, 10 Jun 1973, <italic>Luis-Diaz 11</italic> (MEXU); Mpio. Sta. María Chilchotla, 6.3 km del Puente de Fierro por la terracería Sta. María Chilchotla, <named-content xmlns:xlink="http://www.w3.org/1999/xlink" content-type="dwc:verbatimCoordinates" xlink:type="simple"><named-content content-type="geo-json" specific-use="{&#34;type&#34;:&#34;Point&#34;,&#34;coordinates&#34;:[-96.845300,18.193900]}" id="NCID0EOLFO" xlink:type="simple">18.1939, -96.8453</named-content></named-content>, 1226 m, 4 Jul 2001, <italic>Munn-Estrada 1315</italic> (MEXU, XAL); Mpio. Sta. María Chilchotla, aprox. 6.3 km del Puente de Fierro por la terracería a Sta. María Chilchotla, Sierra Mazateca, <named-content xmlns:xlink="http://www.w3.org/1999/xlink" content-type="dwc:verbatimCoordinates" xlink:type="simple"><named-content content-type="geo-json" specific-use="{&#34;type&#34;:&#34;Point&#34;,&#34;coordinates&#34;:[-96.845300,18.193900]}" id="NCID0EYLFO" xlink:type="simple">18.1939, -96.8453</named-content></named-content>, 1226 m, 6 Mar 2002, <italic>Munn-Estrada 2135</italic> (XAL); Dto.Tuxtepec, Mpio. Santa María Jacatepec, predio La Joya del Obispo, <named-content xmlns:xlink="http://www.w3.org/1999/xlink" content-type="dwc:verbatimCoordinates" xlink:type="simple"><named-content content-type="geo-json" specific-use="{&#34;type&#34;:&#34;Point&#34;,&#34;coordinates&#34;:[-96.206000,17.859900]}" id="NCID0ECMFO" xlink:type="simple">17.8599, -96.2060</named-content></named-content>, 12 Aug 1990, <italic>Ramos 425</italic> (MEXU, XAL); Dto. Teotitlan, Mpio. San Bartolome Ayautla, 2 km al E de Campo Aereo la Carlota, carretera Huautla-Jalapa de Díaz, [<named-content xmlns:xlink="http://www.w3.org/1999/xlink" content-type="dwc:verbatimCoordinates" xlink:type="simple"><named-content content-type="geo-json" specific-use="{&#34;type&#34;:&#34;Point&#34;,&#34;coordinates&#34;:[-96.691000,18.042200]}" id="NCID0EMMFO" xlink:type="simple">18.0422, -96.6910</named-content></named-content>], 1300 m, 20 Jul 1982, <italic>Torres-C. 825</italic> (MEXU); <bold>Veracruz</bold>: Atoyac, Ejido La Esperanza, <named-content xmlns:xlink="http://www.w3.org/1999/xlink" content-type="dwc:verbatimCoordinates" xlink:type="simple"><named-content content-type="geo-json" specific-use="{&#34;type&#34;:&#34;Point&#34;,&#34;coordinates&#34;:[-96.733300,18.866700]}" id="NCID0EYMFO" xlink:type="simple">18.8667, -96.7333</named-content></named-content>, 750 m, 21 Jun 1985, <italic>Acevedo-R. 272</italic> (MEXU, XAL); Mpio. Atoyac, Vara Negra, 3 km al nor-noroeste de Atoyac, <named-content xmlns:xlink="http://www.w3.org/1999/xlink" content-type="dwc:verbatimCoordinates" xlink:type="simple"><named-content content-type="geo-json" specific-use="{&#34;type&#34;:&#34;Point&#34;,&#34;coordinates&#34;:[-96.766700,18.916700]}" id="NCID0ECNFO" xlink:type="simple">18.9167, -96.7667</named-content></named-content>, 700 m, 17 Jul 1985, <italic>Acevedo-R. 304</italic> (XAL); Mpio. Atoyac, 3.5 km al S de Miraflores, <named-content xmlns:xlink="http://www.w3.org/1999/xlink" content-type="dwc:verbatimCoordinates" xlink:type="simple"><named-content content-type="geo-json" specific-use="{&#34;type&#34;:&#34;Point&#34;,&#34;coordinates&#34;:[-96.800000,18.916700]}" id="NCID0EMNFO" xlink:type="simple">18.9167, -96.8000</named-content></named-content>, 700 m, 19 Sep 1985, <italic>Acevedo-R. 486</italic> (IEB, XAL); Mpio. Atoyac, Miraflores, 5 km al NW del poblado de Atoyac, <named-content xmlns:xlink="http://www.w3.org/1999/xlink" content-type="dwc:verbatimCoordinates" xlink:type="simple"><named-content content-type="geo-json" specific-use="{&#34;type&#34;:&#34;Point&#34;,&#34;coordinates&#34;:[-96.800000,18.933300]}" id="NCID0EWNFO" xlink:type="simple">18.9333, -96.8000</named-content></named-content>, 850 m, 20 Sep 1985, <italic>Acevedo-R. 536</italic> (XAL); Mpio. Huatusco, Barranca al W de Capulapa, <named-content xmlns:xlink="http://www.w3.org/1999/xlink" content-type="dwc:verbatimCoordinates" xlink:type="simple"><named-content content-type="geo-json" specific-use="{&#34;type&#34;:&#34;Point&#34;,&#34;coordinates&#34;:[-96.900000,19.100000]}" id="NCID0EAOFO" xlink:type="simple">19.1000, -96.9000</named-content></named-content>, 800 m, 8 Nov 1979, <italic>Avendaño-R. 572</italic> (XAL); Valle de Cordova, 14 Jan 1865, <italic>Bourgeau 1753</italic> (US); Mpio. Coetzala, 3 km WNW of Cuichapa on the road to Coetzala, 1.5 km SE of Coetzala, <named-content xmlns:xlink="http://www.w3.org/1999/xlink" content-type="dwc:verbatimCoordinates" xlink:type="simple"><named-content content-type="geo-json" specific-use="{&#34;type&#34;:&#34;Point&#34;,&#34;coordinates&#34;:[-96.900000,18.783300]}" id="NCID0EMOFO" xlink:type="simple">18.7833, -96.9000</named-content></named-content>, 550–700 m, 3 Jul 1982, <italic>Diggs 2731</italic> (BR, MEXU, MO, XAL); Rancho Ojo de Agua, Cordoba, [<named-content xmlns:xlink="http://www.w3.org/1999/xlink" content-type="dwc:verbatimCoordinates" xlink:type="simple"><named-content content-type="geo-json" specific-use="{&#34;type&#34;:&#34;Point&#34;,&#34;coordinates&#34;:[-96.935800,18.965600]}" id="NCID0EWOFO" xlink:type="simple">18.9656, -96.9358</named-content></named-content>], 31 Oct 1948, <italic>Miranda-González 4831</italic> (MEXU); Mpio. Amatlán de Los Reyes, Camino Peñuela Amatlán (Ejido Peñuela), 7 Aug 1985, <italic>Oseguera-C. 44</italic> (XAL); Mpio. Coetzala, Ladera del cerro al E de Coetzala, <named-content xmlns:xlink="http://www.w3.org/1999/xlink" content-type="dwc:verbatimCoordinates" xlink:type="simple"><named-content content-type="geo-json" specific-use="{&#34;type&#34;:&#34;Point&#34;,&#34;coordinates&#34;:[-96.914400,18.780600]}" id="NCID0ECPFO" xlink:type="simple">18.7806, -96.9144</named-content></named-content> 650 m, 11 Nov 2001, <italic>Rincón-Gutiérrez 2811</italic> (IEB, MEXU, XAL); Mpio. Tezonapa, a 4 km aproximadamente al suroeste de Motzorongo, <named-content xmlns:xlink="http://www.w3.org/1999/xlink" content-type="dwc:verbatimCoordinates" xlink:type="simple"><named-content content-type="geo-json" specific-use="{&#34;type&#34;:&#34;Point&#34;,&#34;coordinates&#34;:[-96.666700,18.666700]}" id="NCID0EMPFO" xlink:type="simple">18.6667, -96.6667</named-content></named-content>, 600 m, 9 Feb 1986, <italic>Robles-G. 185</italic> (MEXU, XAL); Mpio. Tezonapa, a 3 km aproximadamente al suroeste de Motzorongo, <named-content xmlns:xlink="http://www.w3.org/1999/xlink" content-type="dwc:verbatimCoordinates" xlink:type="simple"><named-content content-type="geo-json" specific-use="{&#34;type&#34;:&#34;Point&#34;,&#34;coordinates&#34;:[-96.666700,18.666700]}" id="NCID0EWPFO" xlink:type="simple">18.6667, -96.6667</named-content></named-content>, 450 m, 9 Feb 1986, <italic>Robles-G. 226</italic> (MEXU, XAL); Mpio. Tezonapa, a 4 km aproximadamente al suroeste de Motzorongo, <named-content xmlns:xlink="http://www.w3.org/1999/xlink" content-type="dwc:verbatimCoordinates" xlink:type="simple"><named-content content-type="geo-json" specific-use="{&#34;type&#34;:&#34;Point&#34;,&#34;coordinates&#34;:[-96.666700,18.666700]}" id="NCID0EAQFO" xlink:type="simple">18.6667, -96.6667</named-content></named-content>, 600 m, 10 Feb 1986, <italic>Robles-G. 256</italic> (XAL); Mpio. Tezonapa, a 3 km aproximadamente al suroeste de Motzorongo, <named-content xmlns:xlink="http://www.w3.org/1999/xlink" content-type="dwc:verbatimCoordinates" xlink:type="simple"><named-content content-type="geo-json" specific-use="{&#34;type&#34;:&#34;Point&#34;,&#34;coordinates&#34;:[-96.666700,18.666700]}" id="NCID0EKQFO" xlink:type="simple">18.6667, -96.6667</named-content></named-content>, 450 m, 10 Jun 1986, <italic>Robles-G. 763</italic> (MEXU, XAL); Mpio. Tezonapa, a 4 km al suroeste de Vazquez Vela, 850 m, 20 Nov 2019, <italic>Robles.-G. 1080</italic> (XAL).</p><p>
          <bold>4. <italic><tp:taxon-name><tp:taxon-name-part taxon-name-part-type="genus" reg="Lycianthes">Lycianthes</tp:taxon-name-part> <tp:taxon-name-part taxon-name-part-type="species" reg="armentalis">armentalis</tp:taxon-name-part></tp:taxon-name></italic></bold>
        </p><p><bold>Belize. Belize</bold>: Prospecto, Northern River, [<named-content xmlns:xlink="http://www.w3.org/1999/xlink" content-type="dwc:verbatimCoordinates" xlink:type="simple"><named-content content-type="geo-json" specific-use="{&#34;type&#34;:&#34;Point&#34;,&#34;coordinates&#34;:[-88.347653,17.862704]}" id="NCID0EJRFO" xlink:type="simple">17.862704, -88.347653</named-content></named-content>], 30 Nov 1933, <italic>Gentle 905</italic> (MO, NY); <bold>Cayo</bold>: Cayo, [<named-content xmlns:xlink="http://www.w3.org/1999/xlink" content-type="dwc:verbatimCoordinates" xlink:type="simple"><named-content content-type="geo-json" specific-use="{&#34;type&#34;:&#34;Point&#34;,&#34;coordinates&#34;:[-88.941742,17.098525]}" id="NCID0EVRFO" xlink:type="simple">17.098525, -88.941742</named-content></named-content>], Jun–Aug 1936, <italic>Lundell 6126</italic> (A, NY); Mountain Pine Ridge, San Agustin, [<named-content xmlns:xlink="http://www.w3.org/1999/xlink" content-type="dwc:verbatimCoordinates" xlink:type="simple"><named-content content-type="geo-json" specific-use="{&#34;type&#34;:&#34;Point&#34;,&#34;coordinates&#34;:[-88.983291,16.966438]}" id="NCID0E6RFO" xlink:type="simple">16.966438, -88.983291</named-content></named-content>], July 1936, <italic>Lundell 6814</italic> (MEXU, NY); Xunantonich, [<named-content xmlns:xlink="http://www.w3.org/1999/xlink" content-type="dwc:verbatimCoordinates" xlink:type="simple"><named-content content-type="geo-json" specific-use="{&#34;type&#34;:&#34;Point&#34;,&#34;coordinates&#34;:[-89.141600,17.090000]}" id="NCID0EJSFO" xlink:type="simple">17.09, -89.1416</named-content></named-content>], 29 Aug 1980, <italic>Whitefoord 2262</italic> (MO); <bold>Orange Walk</bold>: Honey Camp, [<named-content xmlns:xlink="http://www.w3.org/1999/xlink" content-type="dwc:verbatimCoordinates" xlink:type="simple"><named-content content-type="geo-json" specific-use="{&#34;type&#34;:&#34;Point&#34;,&#34;coordinates&#34;:[-88.433268,18.033187]}" id="NCID0EVSFO" xlink:type="simple">18.033187, -88.433268</named-content></named-content>], Oct 1929, <italic>Lundell 548</italic> (MO).</p><p><bold>Guatemala. Petén</bold>: Dos Lagunas, on Ixcanrio road, about 3 km NE of the village, 9 Nov 1960, <italic>Contreras 1611</italic> (TEX); Mpio. Tikal, 19 Feb 1959, <italic>Lundell 15656</italic> (MO, LL); Aguada Terminos, 13 Jan 1962, <italic>Lundell 17064</italic> (LL); Tikal National Park, Remate Road, 15 Jan 1962, <italic>Lundell 17111</italic> (LL); Tikal, Parque Nacional, km 58, [<named-content xmlns:xlink="http://www.w3.org/1999/xlink" content-type="dwc:verbatimCoordinates" xlink:type="simple"><named-content content-type="geo-json" specific-use="{&#34;type&#34;:&#34;Point&#34;,&#34;coordinates&#34;:[-89.617600,17.224900]}" id="NCID0ELTFO" xlink:type="simple">17.2249, -89.6176</named-content></named-content>], 16 Dec 1969, <italic>Ortíz 466</italic> (NY); Santa Elena, en orilla del camino para El Remate, a km 19, lado noroeste del camino, 20 Jan 1972, <italic>Ortíz 2200</italic> (G, MO); Mpio. Melchor de Mencos, Petén, sitio arqueológico El Naranjo, <named-content xmlns:xlink="http://www.w3.org/1999/xlink" content-type="dwc:verbatimCoordinates" xlink:type="simple"><named-content content-type="geo-json" specific-use="{&#34;type&#34;:&#34;Point&#34;,&#34;coordinates&#34;:[-98.671800,17.245300]}" id="NCID0EXTFO" xlink:type="simple">17.2453, -98.6718</named-content></named-content>, 297 m, 18 Jun 2009, <italic>Velásquez 413</italic> (BIGU); Mpio. San José, Petén, NW-Ufer des Lago Petén Itzá, 1–1.5 km NNE-NE San José, <named-content xmlns:xlink="http://www.w3.org/1999/xlink" content-type="dwc:verbatimCoordinates" xlink:type="simple"><named-content content-type="geo-json" specific-use="{&#34;type&#34;:&#34;Point&#34;,&#34;coordinates&#34;:[-89.883300,16.991700]}" id="NCID0EBUFO" xlink:type="simple">16.9917, -89.8833</named-content></named-content>, 120–140 m, 30 Nov 1994, <italic>Wallnöfer 9577</italic> (MO); NW-Umgebung des Lago Petén Itzá, zwischen San José und dem Anwesen von R.O. Frisch am Chakmamantok-Felsen, da ist 0.3–0.5 km NNE Zentrum von San José, <named-content xmlns:xlink="http://www.w3.org/1999/xlink" content-type="dwc:verbatimCoordinates" xlink:type="simple"><named-content content-type="geo-json" specific-use="{&#34;type&#34;:&#34;Point&#34;,&#34;coordinates&#34;:[-89.900000,16.986400]}" id="NCID0ELUFO" xlink:type="simple">16.9864, -89.9000</named-content></named-content>, 140–160 m, 2 Dec 1994, <italic>Wallnöfer 13612</italic> (W).</p><p><bold>Mexico. Campeche</bold>: Mpio. Champotón, a 120 km al SO de Xpujil en los alrededores de la zona arqueológica de Calakmul, <named-content xmlns:xlink="http://www.w3.org/1999/xlink" content-type="dwc:verbatimCoordinates" xlink:type="simple"><named-content content-type="geo-json" specific-use="{&#34;type&#34;:&#34;Point&#34;,&#34;coordinates&#34;:[-89.833300,18.100000]}" id="NCID0EZUFO" xlink:type="simple">18.1000, -89.8333</named-content></named-content>, 150 m, 9 Jul 1996, <italic>Pascual-Alvarado 357</italic> (MEXU); Mpio. Hopelchén, en Ejido Dos Lagunas, a 45 km al N de Xpujil, sobre el camino a Dzibalcén, <named-content xmlns:xlink="http://www.w3.org/1999/xlink" content-type="dwc:verbatimCoordinates" xlink:type="simple"><named-content content-type="geo-json" specific-use="{&#34;type&#34;:&#34;Point&#34;,&#34;coordinates&#34;:[-89.350000,18.883000]}" id="NCID0EDVFO" xlink:type="simple">18.8830, -89.3500</named-content></named-content>, 250 m, 30 Jul 1996, <italic>Pascual-Alvarado 451</italic> (MEXU); Mpio. Champotón, a 120 km al suroeste de Xpujil, sobre el camino a la zona arqueológica de Calakmul, <named-content xmlns:xlink="http://www.w3.org/1999/xlink" content-type="dwc:verbatimCoordinates" xlink:type="simple"><named-content content-type="geo-json" specific-use="{&#34;type&#34;:&#34;Point&#34;,&#34;coordinates&#34;:[-89.783300,18.100000]}" id="NCID0ENVFO" xlink:type="simple">18.1000, -89.7833</named-content></named-content>, 11 Sep 1996, <italic>Pascual-Alvarado 569</italic> (MEXU); Mpio. Calakmul, a 1 km al N del Poblado Narciso Mendoza, <named-content xmlns:xlink="http://www.w3.org/1999/xlink" content-type="dwc:verbatimCoordinates" xlink:type="simple"><named-content content-type="geo-json" specific-use="{&#34;type&#34;:&#34;Point&#34;,&#34;coordinates&#34;:[-89.462500,18.247200]}" id="NCID0EXVFO" xlink:type="simple">18.2472, -89.4625</named-content></named-content>, 240 m, 26 Jun 1997, <italic>Alvarez-M. 112</italic> (BIGU, MEXU); Mpio. Calakmul, a 10 km al S del poblado Ley de Fomento Agropecuerio, camino a Dos Naciones, <named-content xmlns:xlink="http://www.w3.org/1999/xlink" content-type="dwc:verbatimCoordinates" xlink:type="simple"><named-content content-type="geo-json" specific-use="{&#34;type&#34;:&#34;Point&#34;,&#34;coordinates&#34;:[-89.411700,18.000000]}" id="NCID0EBWFO" xlink:type="simple">18.0000, -89.4117</named-content></named-content>, 210 m, 14 Oct 1997, <italic>Alvarez-M. 411</italic> (MEXU); Mpio. Calakmul, a 500 m al N del Ejido 11 de Mayo, <named-content xmlns:xlink="http://www.w3.org/1999/xlink" content-type="dwc:verbatimCoordinates" xlink:type="simple"><named-content content-type="geo-json" specific-use="{&#34;type&#34;:&#34;Point&#34;,&#34;coordinates&#34;:[-89.461700,18.097800]}" id="NCID0ELWFO" xlink:type="simple">18.0978, -89.4617</named-content></named-content>, 225 m, 15 Oct 1997, <italic>Alvarez-M. 437</italic> (MEXU); Mpio. Calakmul, a 2.1 km al N del poblado Zoh-Laguna, <named-content xmlns:xlink="http://www.w3.org/1999/xlink" content-type="dwc:verbatimCoordinates" xlink:type="simple"><named-content content-type="geo-json" specific-use="{&#34;type&#34;:&#34;Point&#34;,&#34;coordinates&#34;:[-89.413300,18.613600]}" id="NCID0EVWFO" xlink:type="simple">18.6136, -89.4133</named-content></named-content>, 272 m, 28 Jun 2002, <italic>Alvarez-M. 1542</italic> (MEXU); Mpio. Calakmul, a 1 km al N del poblado La Lucha, <named-content xmlns:xlink="http://www.w3.org/1999/xlink" content-type="dwc:verbatimCoordinates" xlink:type="simple"><named-content content-type="geo-json" specific-use="{&#34;type&#34;:&#34;Point&#34;,&#34;coordinates&#34;:[-89.434800,18.430800]}" id="NCID0E6WFO" xlink:type="simple">18.4308, -89.4348</named-content></named-content>, 304 m, 1 Jul 2002, <italic>Alvarez-M. 1637</italic> (MEXU); Mpio. Calakmul, a 7.6 km al E de La Mancolona (Unión 20 de Junio), <named-content xmlns:xlink="http://www.w3.org/1999/xlink" content-type="dwc:verbatimCoordinates" xlink:type="simple"><named-content content-type="geo-json" specific-use="{&#34;type&#34;:&#34;Point&#34;,&#34;coordinates&#34;:[-89.230000,18.815300]}" id="NCID0EJXFO" xlink:type="simple">18.8153, -89.2300</named-content></named-content>, 160 m, 19 Aug 2002, <italic>Alvarez-M. 1861</italic> (MEXU); Mpio. Calakmul, a 1.1 km al NEE de Conhuás, camino a la Zona Arqueológica Nedzcaan, <named-content xmlns:xlink="http://www.w3.org/1999/xlink" content-type="dwc:verbatimCoordinates" xlink:type="simple"><named-content content-type="geo-json" specific-use="{&#34;type&#34;:&#34;Point&#34;,&#34;coordinates&#34;:[-89.912500,18.543100]}" id="NCID0ETXFO" xlink:type="simple">18.5431, -89.9125</named-content></named-content>, 193 m, 20 Aug 2002, <italic>Alvarez-M. 1869</italic> (MEXU); Mpio. Calakmul, a 0.9 km al E de Conhuás, carretera Xpujil-Escárcega, camino a Nadzcaan, <named-content xmlns:xlink="http://www.w3.org/1999/xlink" content-type="dwc:verbatimCoordinates" xlink:type="simple"><named-content content-type="geo-json" specific-use="{&#34;type&#34;:&#34;Point&#34;,&#34;coordinates&#34;:[-89.914400,18.540800]}" id="NCID0E4XFO" xlink:type="simple">18.5408, -89.9144</named-content></named-content>, 178 m, 4 Oct 2002, <italic>Alvarez-M. 2147</italic> (MEXU); Mpio. Calakmul, a 6 km al E del poblado “Unión 20 de Junio” (antes La Mancolona), camino a Flores Magón, <named-content xmlns:xlink="http://www.w3.org/1999/xlink" content-type="dwc:verbatimCoordinates" xlink:type="simple"><named-content content-type="geo-json" specific-use="{&#34;type&#34;:&#34;Point&#34;,&#34;coordinates&#34;:[-89.234400,18.813900]}" id="NCID0EHYFO" xlink:type="simple">18.8139, -89.2344</named-content></named-content>, 198 m, 24 Oct 2002, <italic>Alvarez-M. 2229</italic> (MEXU); Mpio. Calakmul, a 5.2 km al NE de Conhuás, camino a la Zona Arqueológica Nadzcaan, <named-content xmlns:xlink="http://www.w3.org/1999/xlink" content-type="dwc:verbatimCoordinates" xlink:type="simple"><named-content content-type="geo-json" specific-use="{&#34;type&#34;:&#34;Point&#34;,&#34;coordinates&#34;:[-89.897200,18.580300]}" id="NCID0ERYFO" xlink:type="simple">18.5803, -89.8972</named-content></named-content>, 201 m, 8 Jan 2003, <italic>Alvarez-M. 3117</italic> (MEXU); Mpio. Calakmul, a 8 km al S de Ejido Ley de Fomento Agropecuario, camino a Dos Naciones, <named-content xmlns:xlink="http://www.w3.org/1999/xlink" content-type="dwc:verbatimCoordinates" xlink:type="simple"><named-content content-type="geo-json" specific-use="{&#34;type&#34;:&#34;Point&#34;,&#34;coordinates&#34;:[-89.421100,18.019700]}" id="NCID0E2YFO" xlink:type="simple">18.0197, -89.4211</named-content></named-content>, 294 m, 30 Jan 2003, <italic>Alvarez-M. 3381</italic> (MEXU); Mpio. Calakmul, a 12 km al N del poblado Zoh-Laguna, <named-content xmlns:xlink="http://www.w3.org/1999/xlink" content-type="dwc:verbatimCoordinates" xlink:type="simple"><named-content content-type="geo-json" specific-use="{&#34;type&#34;:&#34;Point&#34;,&#34;coordinates&#34;:[-89.401900,18.719700]}" id="NCID0EFZFO" xlink:type="simple">18.7197, -89.4019</named-content></named-content>, 283 m, 3 Jun 2003, <italic>Alvarez-M. 5197</italic> (MEXU); Mpio. Calakmul, a 2.84 km al sureste de la comunidad El Chichonal, <named-content xmlns:xlink="http://www.w3.org/1999/xlink" content-type="dwc:verbatimCoordinates" xlink:type="simple"><named-content content-type="geo-json" specific-use="{&#34;type&#34;:&#34;Point&#34;,&#34;coordinates&#34;:[-89.528300,18.515800]}" id="NCID0EPZFO" xlink:type="simple">18.5158, -89.5283</named-content></named-content>, 294 m, 29 Sep 2003, <italic>Alvarez-M. 6545</italic> (MEXU); Mpio. Calakmul, a 6.82 km al NE de Conhuas, camino a Zona Arqueológica Nadzcaan, <named-content xmlns:xlink="http://www.w3.org/1999/xlink" content-type="dwc:verbatimCoordinates" xlink:type="simple"><named-content content-type="geo-json" specific-use="{&#34;type&#34;:&#34;Point&#34;,&#34;coordinates&#34;:[-89.888900,18.593100]}" id="NCID0EZZFO" xlink:type="simple">18.5931, -89.8889</named-content></named-content>, 172 m, 2 Dec 2003, <italic>Alvarez-M. 7367</italic> (MEXU); Mpio. Hopelchén, a 32 km al SE de Chan-chen, <named-content xmlns:xlink="http://www.w3.org/1999/xlink" content-type="dwc:verbatimCoordinates" xlink:type="simple"><named-content content-type="geo-json" specific-use="{&#34;type&#34;:&#34;Point&#34;,&#34;coordinates&#34;:[-89.240600,19.188300]}" id="NCID0ED1FO" xlink:type="simple">19.1883, -89.2406</named-content></named-content>, 113 m, 13 Jun 2004, <italic>Alvarez-M. 9022</italic> (MEXU); Mpio. Hopelchén, a 1.7 km al ENE de X-mejia, camino a Ukum, <named-content xmlns:xlink="http://www.w3.org/1999/xlink" content-type="dwc:verbatimCoordinates" xlink:type="simple"><named-content content-type="geo-json" specific-use="{&#34;type&#34;:&#34;Point&#34;,&#34;coordinates&#34;:[-89.358600,19.234700]}" id="NCID0EN1FO" xlink:type="simple">19.2347, -89.3586</named-content></named-content>, 152 m, 15 Jun 2004, <italic>Alvarez-M. 9208</italic> (MEXU); Mpio. Hopelchén, a 2.3 km al S de Chan-chen, camino a Pachuitz, <named-content xmlns:xlink="http://www.w3.org/1999/xlink" content-type="dwc:verbatimCoordinates" xlink:type="simple"><named-content content-type="geo-json" specific-use="{&#34;type&#34;:&#34;Point&#34;,&#34;coordinates&#34;:[-89.261700,19.187500]}" id="NCID0EX1FO" xlink:type="simple">19.1875, -89.2617</named-content></named-content>, 136 m, 16 Jun 2004, <italic>Alvarez-M. 9231</italic> (MEXU); Mpio. Hopelchén, a 9.66 km al N de Bel-ha, <named-content xmlns:xlink="http://www.w3.org/1999/xlink" content-type="dwc:verbatimCoordinates" xlink:type="simple"><named-content content-type="geo-json" specific-use="{&#34;type&#34;:&#34;Point&#34;,&#34;coordinates&#34;:[-89.289400,19.010300]}" id="NCID0EB2FO" xlink:type="simple">19.0103, -89.2894</named-content></named-content>, 161 m, 3 Aug 2004, <italic>Alvarez-M. 10165</italic> (MEXU); near ruins of Becán and Chicaná, 144 km E of Escárcega, [<named-content xmlns:xlink="http://www.w3.org/1999/xlink" content-type="dwc:verbatimCoordinates" xlink:type="simple"><named-content content-type="geo-json" specific-use="{&#34;type&#34;:&#34;Point&#34;,&#34;coordinates&#34;:[-89.490000,18.510000]}" id="NCID0EL2FO" xlink:type="simple">18.5100, -89.4900</named-content></named-content>], 100 m, 12 Dec 1981, <italic>Breedlove 56055</italic> (MO); 3 km al S de Constitución, a 70 km al E de Escárcega, [<named-content xmlns:xlink="http://www.w3.org/1999/xlink" content-type="dwc:verbatimCoordinates" xlink:type="simple"><named-content content-type="geo-json" specific-use="{&#34;type&#34;:&#34;Point&#34;,&#34;coordinates&#34;:[-90.131500,18.582300]}" id="NCID0EV2FO" xlink:type="simple">18.5823, -90.1315</named-content></named-content>], 10 Jul 1983, <italic>Cabrera-C. 5046</italic> (MEXU); a 12 km al E de Conhuas, sobre la carretera Chetumal-Francisco Escárcega, [<named-content xmlns:xlink="http://www.w3.org/1999/xlink" content-type="dwc:verbatimCoordinates" xlink:type="simple"><named-content content-type="geo-json" specific-use="{&#34;type&#34;:&#34;Point&#34;,&#34;coordinates&#34;:[-89.813800,18.519000]}" id="NCID0E62FO" xlink:type="simple">18.5190, -89.8138</named-content></named-content>], 1 Aug 1984, <italic>Cabrera-C. 6994</italic> (MEXU); 10 km al S de Conhuas, sobre el camino al Centro Ceremonial de Calakmul, entrando por el km 98 de la carretera Escárcega-Chetumal, [<named-content xmlns:xlink="http://www.w3.org/1999/xlink" content-type="dwc:verbatimCoordinates" xlink:type="simple"><named-content content-type="geo-json" specific-use="{&#34;type&#34;:&#34;Point&#34;,&#34;coordinates&#34;:[-89.889200,18.450300]}" id="NCID0EJ3FO" xlink:type="simple">18.4503, -89.8892</named-content></named-content>], 27 Jul 1986, <italic>Cabrera-C. 11853</italic> (BIGU, MEXU); Mpio. Calakmul, a 0.9 km al NE de Conhuás, <named-content xmlns:xlink="http://www.w3.org/1999/xlink" content-type="dwc:verbatimCoordinates" xlink:type="simple"><named-content content-type="geo-json" specific-use="{&#34;type&#34;:&#34;Point&#34;,&#34;coordinates&#34;:[-91.913900,18.541100]}" id="NCID0ET3FO" xlink:type="simple">18.5411, -91.9139</named-content></named-content>, 210 m, 20 Feb 2002, <italic>Calónico 21786</italic> (DAV); Mpio. Champotón, camino entre Pusyunich y San Antonio Yacasay, <named-content xmlns:xlink="http://www.w3.org/1999/xlink" content-type="dwc:verbatimCoordinates" xlink:type="simple"><named-content content-type="geo-json" specific-use="{&#34;type&#34;:&#34;Point&#34;,&#34;coordinates&#34;:[-90.450000,19.183300]}" id="NCID0E43FO" xlink:type="simple">19.1833, -90.4500</named-content></named-content>, 10 m, 24 Jul 1981, <italic>Chan 740</italic> (XAL); Mpio. Hopelchén, camino blanco entre Kankabchén y Chunchintok, <named-content xmlns:xlink="http://www.w3.org/1999/xlink" content-type="dwc:verbatimCoordinates" xlink:type="simple"><named-content content-type="geo-json" specific-use="{&#34;type&#34;:&#34;Point&#34;,&#34;coordinates&#34;:[-89.611100,19.329200]}" id="NCID0EH4FO" xlink:type="simple">19.3292, -89.6111</named-content></named-content>, 30 m, 25 Sep 1984, <italic>Chan 4002</italic> (MEXU); Mpio. Hopelchén, camino entre Dzibalchén y Vicente Guerrero, <named-content xmlns:xlink="http://www.w3.org/1999/xlink" content-type="dwc:verbatimCoordinates" xlink:type="simple"><named-content content-type="geo-json" specific-use="{&#34;type&#34;:&#34;Point&#34;,&#34;coordinates&#34;:[-89.661100,19.513900]}" id="NCID0ER4FO" xlink:type="simple">19.5139, -89.6611</named-content></named-content>, 30 m, 17 Sep 1985, <italic>Chan 5650</italic> (MEXU); campo experimental forestal tropical El Tormento, km 5 carretera Escárcega a Candelaria, [<named-content xmlns:xlink="http://www.w3.org/1999/xlink" content-type="dwc:verbatimCoordinates" xlink:type="simple"><named-content content-type="geo-json" specific-use="{&#34;type&#34;:&#34;Point&#34;,&#34;coordinates&#34;:[-90.796700,18.612900]}" id="NCID0E24FO" xlink:type="simple">18.6129, -90.7967</named-content></named-content>], 4 Jan 1966, <italic>Chavelas-P. ES2586</italic> (MEXU); Mpio. Champotón, km 30 del entronque hacia Calakmul, <named-content xmlns:xlink="http://www.w3.org/1999/xlink" content-type="dwc:verbatimCoordinates" xlink:type="simple"><named-content content-type="geo-json" specific-use="{&#34;type&#34;:&#34;Point&#34;,&#34;coordinates&#34;:[-89.850000,18.318100]}" id="NCID0EF5FO" xlink:type="simple">18.3181, -89.8500</named-content></named-content>, 2 Dec 1996, <italic>Durán 2847</italic> (GH, NY); Mpio. Champotón, 9 km entre Conhuas y Calakmul, <named-content xmlns:xlink="http://www.w3.org/1999/xlink" content-type="dwc:verbatimCoordinates" xlink:type="simple"><named-content content-type="geo-json" specific-use="{&#34;type&#34;:&#34;Point&#34;,&#34;coordinates&#34;:[-89.924400,18.528300]}" id="NCID0EP5FO" xlink:type="simple">18.5283, -89.9244</named-content></named-content>, 150 m, 1 Aug 1995, <italic>Gutiérrez-B. 4528</italic> (XAL); Mpio. Champotón, Calakmul, <named-content xmlns:xlink="http://www.w3.org/1999/xlink" content-type="dwc:verbatimCoordinates" xlink:type="simple"><named-content content-type="geo-json" specific-use="{&#34;type&#34;:&#34;Point&#34;,&#34;coordinates&#34;:[-89.804700,18.141900]}" id="NCID0EZ5FO" xlink:type="simple">18.1419, -89.8047</named-content></named-content>, 240 m, 08 Aug 1995, <italic>Gutiérrez-B. 4548</italic> (MEXU, XAL); Reserva de la Biosfera de Calakmul, a 35 km de la entrada a la reserva, (depresión producida por extracción de tierra para la contrucción de la carretera), <named-content xmlns:xlink="http://www.w3.org/1999/xlink" content-type="dwc:verbatimCoordinates" xlink:type="simple"><named-content content-type="geo-json" specific-use="{&#34;type&#34;:&#34;Point&#34;,&#34;coordinates&#34;:[-89.827500,18.263100]}" id="NCID0ED6FO" xlink:type="simple">18.2631, -89.8275</named-content></named-content>, 160 m, 18 Oct 1997, <italic>Lira-C. 266</italic> (MEXU); Mpio. Calakmul, a 9 km al S de La Nueva Vida, por la carretera Xpujil-Campeche, entrada en el km 25 de esta, <named-content xmlns:xlink="http://www.w3.org/1999/xlink" content-type="dwc:verbatimCoordinates" xlink:type="simple"><named-content content-type="geo-json" specific-use="{&#34;type&#34;:&#34;Point&#34;,&#34;coordinates&#34;:[-89.394700,18.734200]}" id="NCID0EN6FO" xlink:type="simple">18.7342, -89.3947</named-content></named-content>, 230 m, 22 Nov 1997, <italic>Lira-C. 357</italic> (MEXU); Mpio. Calakmul, a 17 km al S de la Nueva Vida, entrada en el km 16 de la carretera Xpujil-Campeche, <named-content xmlns:xlink="http://www.w3.org/1999/xlink" content-type="dwc:verbatimCoordinates" xlink:type="simple"><named-content content-type="geo-json" specific-use="{&#34;type&#34;:&#34;Point&#34;,&#34;coordinates&#34;:[-89.408300,18.653300]}" id="NCID0EX6FO" xlink:type="simple">18.6533, -89.4083</named-content></named-content>, 230 m, 23 Nov 1997, <italic>Lira-C. 416</italic> (MEXU); Mpio. Calakmul, a 20 km al S de la caseta de vigilancia de la Reserva de la Biosfera de Calakmul, antigua caseta de vigilancia, <named-content xmlns:xlink="http://www.w3.org/1999/xlink" content-type="dwc:verbatimCoordinates" xlink:type="simple"><named-content content-type="geo-json" specific-use="{&#34;type&#34;:&#34;Point&#34;,&#34;coordinates&#34;:[-89.892200,18.364200]}" id="NCID0EBAGO" xlink:type="simple">18.3642, -89.8922</named-content></named-content>, 204 m, 24 Nov 1997, <italic>Lira-C. 449</italic> (MEXU); Tuxpeña, [<named-content xmlns:xlink="http://www.w3.org/1999/xlink" content-type="dwc:verbatimCoordinates" xlink:type="simple"><named-content content-type="geo-json" specific-use="{&#34;type&#34;:&#34;Point&#34;,&#34;coordinates&#34;:[-90.080000,18.450000]}" id="NCID0ELAGO" xlink:type="simple">18.4500, -90.0800</named-content></named-content>], 22 Nov 1931, <italic>Lundell 971</italic> (A, G, GH, MO, NY); Mpio. Calakmul, a 6 km al S de la entrada a Calakmul, <named-content xmlns:xlink="http://www.w3.org/1999/xlink" content-type="dwc:verbatimCoordinates" xlink:type="simple"><named-content content-type="geo-json" specific-use="{&#34;type&#34;:&#34;Point&#34;,&#34;coordinates&#34;:[-89.888600,18.444200]}" id="NCID0EVAGO" xlink:type="simple">18.4442, -89.8886</named-content></named-content>, 120 m, 17 Oct 1997, <italic>Madrid 205</italic> (MEXU); Mpio. Calakmul, a 34 km al S de la caseta de entrada a Calakmul, <named-content xmlns:xlink="http://www.w3.org/1999/xlink" content-type="dwc:verbatimCoordinates" xlink:type="simple"><named-content content-type="geo-json" specific-use="{&#34;type&#34;:&#34;Point&#34;,&#34;coordinates&#34;:[-89.827500,18.263100]}" id="NCID0E6AGO" xlink:type="simple">18.2631, -89.8275</named-content></named-content>, 160 m, 18 Oct 1997, <italic>Madrid 278</italic> (MEXU); Mpio. Champotón, a 55 km al S del km 98 de la carretera Escársega a Chetumal, sobre el camino a las ruinas de Calakmul, [<named-content xmlns:xlink="http://www.w3.org/1999/xlink" content-type="dwc:verbatimCoordinates" xlink:type="simple"><named-content content-type="geo-json" specific-use="{&#34;type&#34;:&#34;Point&#34;,&#34;coordinates&#34;:[-89.780800,18.148300]}" id="NCID0EJBGO" xlink:type="simple">18.1483, -89.7808</named-content></named-content>], 200 m, 4 Feb 1983, <italic>Martínez-S. 2950</italic> (BIGU, MEXU, MO); Mpio. Calakmul, a 8 km al N de Zon-Laguna, camino a La Nueva Vida, <named-content xmlns:xlink="http://www.w3.org/1999/xlink" content-type="dwc:verbatimCoordinates" xlink:type="simple"><named-content content-type="geo-json" specific-use="{&#34;type&#34;:&#34;Point&#34;,&#34;coordinates&#34;:[-89.408300,18.656700]}" id="NCID0ETBGO" xlink:type="simple">18.6567, -89.4083</named-content></named-content>, 217 m, 13 May 1997, <italic>Martínez-S. 27186</italic> (M, MEXU); Mpio. Hopelchén, a 1 km al S de Xcan-ha, camino a Xpujil, <named-content xmlns:xlink="http://www.w3.org/1999/xlink" content-type="dwc:verbatimCoordinates" xlink:type="simple"><named-content content-type="geo-json" specific-use="{&#34;type&#34;:&#34;Point&#34;,&#34;coordinates&#34;:[-89.331700,19.094400]}" id="NCID0E4BGO" xlink:type="simple">19.0944, -89.3317</named-content></named-content>, 80 m, 29 Jun 1997, <italic>Martínez-S. S. 27467</italic> (BIGU, MEXU, NY); Mpio. Calakmul, a 1 km al W del Poblado Unión 20 de Junio (Mancolona), camino a La Nueva Vida, [<named-content xmlns:xlink="http://www.w3.org/1999/xlink" content-type="dwc:verbatimCoordinates" xlink:type="simple"><named-content content-type="geo-json" specific-use="{&#34;type&#34;:&#34;Point&#34;,&#34;coordinates&#34;:[-89.298300,18.810600]}" id="NCID0EHCGO" xlink:type="simple">18.8106, -89.2983</named-content></named-content>], 200 m, 2 Jul 1997, <italic>Martínez-S. 27521</italic> (MEXU); Mpio. Calakmul, a 8 km al N de Calakmul, <named-content xmlns:xlink="http://www.w3.org/1999/xlink" content-type="dwc:verbatimCoordinates" xlink:type="simple"><named-content content-type="geo-json" specific-use="{&#34;type&#34;:&#34;Point&#34;,&#34;coordinates&#34;:[-89.783300,18.146400]}" id="NCID0ERCGO" xlink:type="simple">18.1464, -89.7833</named-content></named-content>, 199 m, 13 Jul 1997, <italic>Martínez-S. 27719</italic> (MEXU, NY); Mpio. Calakmul, a 10 km al E de Dos Naciones, camino a El Civalito, <named-content xmlns:xlink="http://www.w3.org/1999/xlink" content-type="dwc:verbatimCoordinates" xlink:type="simple"><named-content content-type="geo-json" specific-use="{&#34;type&#34;:&#34;Point&#34;,&#34;coordinates&#34;:[-89.315300,17.912800]}" id="NCID0E2CGO" xlink:type="simple">17.9128, -89.3153</named-content></named-content>, 147 m, 29 Jul 1997, <italic>Martínez-S. 27869</italic> (MEXU); Mpio. Calakmul, a 4 km al S de La Nueva Vida, camino a Xpujil, en el puente Papagayo, [<named-content xmlns:xlink="http://www.w3.org/1999/xlink" content-type="dwc:verbatimCoordinates" xlink:type="simple"><named-content content-type="geo-json" specific-use="{&#34;type&#34;:&#34;Point&#34;,&#34;coordinates&#34;:[-89.392200,18.737500]}" id="NCID0EFDGO" xlink:type="simple">18.7375, -89.3922</named-content></named-content>], 297 m, 2 Aug 1997, <italic>Martínez-S. 27973</italic> (MEXU); Mpio. Calakmul, a 32 km al S de la Caseta de entrada a Calakmul, <named-content xmlns:xlink="http://www.w3.org/1999/xlink" content-type="dwc:verbatimCoordinates" xlink:type="simple"><named-content content-type="geo-json" specific-use="{&#34;type&#34;:&#34;Point&#34;,&#34;coordinates&#34;:[-89.839400,18.289700]}" id="NCID0EPDGO" xlink:type="simple">18.2897, -89.8394</named-content></named-content>, 250 m, 9 Aug 1997, <italic>Martínez-S. 28270</italic> (MEXU, NY); Calakmul, a 2 km al N de Nuevo Campanario, camino a Xpujil, <named-content xmlns:xlink="http://www.w3.org/1999/xlink" content-type="dwc:verbatimCoordinates" xlink:type="simple"><named-content content-type="geo-json" specific-use="{&#34;type&#34;:&#34;Point&#34;,&#34;coordinates&#34;:[-89.845400,18.099500]}" id="NCID0EZDGO" xlink:type="simple">18.0995, -89.8454</named-content></named-content>, 11 Aug 1997, <italic>Martínez-S. 28348</italic> (MEXU, NY); Mpio. Calakmul, en Puente el Papagayo, a 10 km al S de La Nueva Vida, <named-content xmlns:xlink="http://www.w3.org/1999/xlink" content-type="dwc:verbatimCoordinates" xlink:type="simple"><named-content content-type="geo-json" specific-use="{&#34;type&#34;:&#34;Point&#34;,&#34;coordinates&#34;:[-89.394700,18.735300]}" id="NCID0EDEGO" xlink:type="simple">18.7353, -89.3947</named-content></named-content>, 240 m, 12 Oct 1997, <italic>Martínez-S. 28764</italic> (MEXU, TEX); Mpio. Calakmul, a 34 km al S de la caseta de entrada a Calakmul, <named-content xmlns:xlink="http://www.w3.org/1999/xlink" content-type="dwc:verbatimCoordinates" xlink:type="simple"><named-content content-type="geo-json" specific-use="{&#34;type&#34;:&#34;Point&#34;,&#34;coordinates&#34;:[-89.827500,18.263100]}" id="NCID0ENEGO" xlink:type="simple">18.2631, -89.8275</named-content></named-content>, 160 m, 16 Oct 1997, <italic>Martínez-S. 28957</italic> (MEXU, TEX); Mpio. Calakmul, a 2 km al W de La Mancolona, camino a La Nueva Vida, <named-content xmlns:xlink="http://www.w3.org/1999/xlink" content-type="dwc:verbatimCoordinates" xlink:type="simple"><named-content content-type="geo-json" specific-use="{&#34;type&#34;:&#34;Point&#34;,&#34;coordinates&#34;:[-89.313900,18.810000]}" id="NCID0EXEGO" xlink:type="simple">18.8100, -89.3139</named-content></named-content>, 230 m, 25 Oct 1997, <italic>Martínez-S. 29352</italic> (TEX); Mpio. Calakmul, a 1 km al SE de Eugenio Echeverria Castellot II antes (Carrizal), <named-content xmlns:xlink="http://www.w3.org/1999/xlink" content-type="dwc:verbatimCoordinates" xlink:type="simple"><named-content content-type="geo-json" specific-use="{&#34;type&#34;:&#34;Point&#34;,&#34;coordinates&#34;:[-89.438900,18.397200]}" id="NCID0EBFGO" xlink:type="simple">18.3972, -89.4389</named-content></named-content>, 220 m, 28 Oct 1997, <italic>Martínez-S. 29540a</italic> (MEXU); Mpio. Calakmul, a 2 km al E de Plan de Ayala (5 de Mayo), <named-content xmlns:xlink="http://www.w3.org/1999/xlink" content-type="dwc:verbatimCoordinates" xlink:type="simple"><named-content content-type="geo-json" specific-use="{&#34;type&#34;:&#34;Point&#34;,&#34;coordinates&#34;:[-89.286700,18.056900]}" id="NCID0ELFGO" xlink:type="simple">18.0569, -89.2867</named-content></named-content>, 485 m, 6 Dec 1998, <italic>Martínez-S. 31555a</italic> (MEXU); Mpio. Calakmul, a 2 km al oeste de La Mancoloma, camino a la Nueva Vida, <named-content xmlns:xlink="http://www.w3.org/1999/xlink" content-type="dwc:verbatimCoordinates" xlink:type="simple"><named-content content-type="geo-json" specific-use="{&#34;type&#34;:&#34;Point&#34;,&#34;coordinates&#34;:[-89.304400,18.811400]}" id="NCID0EVFGO" xlink:type="simple">18.8114, -89.3044</named-content></named-content>, 231 m, 7 Dec 1998, <italic>Martínez-S. 31631</italic> (MEXU, TEX); Mpio. Calakmul, en el km 34 del camino a Calakmul, <named-content xmlns:xlink="http://www.w3.org/1999/xlink" content-type="dwc:verbatimCoordinates" xlink:type="simple"><named-content content-type="geo-json" specific-use="{&#34;type&#34;:&#34;Point&#34;,&#34;coordinates&#34;:[-89.827800,18.262500]}" id="NCID0E6FGO" xlink:type="simple">18.2625, -89.8278</named-content></named-content>, 225 m, 9 Dec 1998, <italic>Martínez-S. 31663</italic> (MEXU); Mpio. Calakmul, Nadzcaan a 10. 5 km al NE de Conhuás, <named-content xmlns:xlink="http://www.w3.org/1999/xlink" content-type="dwc:verbatimCoordinates" xlink:type="simple"><named-content content-type="geo-json" specific-use="{&#34;type&#34;:&#34;Point&#34;,&#34;coordinates&#34;:[-89.851100,18.605800]}" id="NCID0EJGGO" xlink:type="simple">18.6058, -89.8511</named-content></named-content>, 215 m, 17 Aug 2002, <italic>Martínez-S. 35885</italic> (MEXU); Mpio. Hopelchén, a 7.3 km al SO de Othón P. Blanco, <named-content xmlns:xlink="http://www.w3.org/1999/xlink" content-type="dwc:verbatimCoordinates" xlink:type="simple"><named-content content-type="geo-json" specific-use="{&#34;type&#34;:&#34;Point&#34;,&#34;coordinates&#34;:[-89.156900,18.360900]}" id="NCID0ETGGO" xlink:type="simple">18.3609, -89.1569</named-content></named-content>, 92 m, 13 Jun 2005, <italic>Martínez-S. 37677</italic> (MEXU); Mpio. Hopelchén, a 2 km al E de X-Mejía, <named-content xmlns:xlink="http://www.w3.org/1999/xlink" content-type="dwc:verbatimCoordinates" xlink:type="simple"><named-content content-type="geo-json" specific-use="{&#34;type&#34;:&#34;Point&#34;,&#34;coordinates&#34;:[-89.359200,19.234700]}" id="NCID0E4GGO" xlink:type="simple">19.2347, -89.3592</named-content></named-content> 150 m, 24 Jun 2005, <italic>Martínez-S. 38011</italic> (MEXU); Mpio. Hopelchén, no exact location, <named-content xmlns:xlink="http://www.w3.org/1999/xlink" content-type="dwc:verbatimCoordinates" xlink:type="simple"><named-content content-type="geo-json" specific-use="{&#34;type&#34;:&#34;Point&#34;,&#34;coordinates&#34;:[-89.433300,18.550000]}" id="NCID0EHHGO" xlink:type="simple">18.5500, -89.4333</named-content></named-content>, 30 m, 9 Jul 1988, <italic>Ortega-T. 586</italic> (XAL); Mpio. Hopelchén, no exact location, <named-content xmlns:xlink="http://www.w3.org/1999/xlink" content-type="dwc:verbatimCoordinates" xlink:type="simple"><named-content content-type="geo-json" specific-use="{&#34;type&#34;:&#34;Point&#34;,&#34;coordinates&#34;:[-89.433300,18.550000]}" id="NCID0ERHGO" xlink:type="simple">18.5500, -89.4333</named-content></named-content>, 30 m, 9 Jul 1988, <italic>Ortega-T. 576</italic> (XAL); Mpio. Champotón, Yohaltun rumbo a Chaechaito, <named-content xmlns:xlink="http://www.w3.org/1999/xlink" content-type="dwc:verbatimCoordinates" xlink:type="simple"><named-content content-type="geo-json" specific-use="{&#34;type&#34;:&#34;Point&#34;,&#34;coordinates&#34;:[-90.333300,18.950000]}" id="NCID0E2HGO" xlink:type="simple">18.9500, -90.3333</named-content></named-content>, 8 m, 16 Oct 1981, <italic>Ucan 1617</italic> (XAL); Mpio. Champotón, Rancho Constitución, carretera Escárcega – Chetumal, 100 m, 9 Aug 1984, <italic>Vazquez-B. 1899</italic> (XAL); <bold>Quintana Roo</bold>: Mpio. José María Morelos, Ejido Othón P. Blanco, a 5.6 km al S del poblado, <named-content xmlns:xlink="http://www.w3.org/1999/xlink" content-type="dwc:verbatimCoordinates" xlink:type="simple"><named-content content-type="geo-json" specific-use="{&#34;type&#34;:&#34;Point&#34;,&#34;coordinates&#34;:[-89.010600,19.571700]}" id="NCID0EJIGO" xlink:type="simple">19.5717, -89.0106</named-content></named-content>, 03 Sep 2004, <italic>Alvarez-M. M. 10533</italic> (MEXU); Mpio. José María Morelos, a 5.5 km al SSE del poblado Pozo, [<named-content xmlns:xlink="http://www.w3.org/1999/xlink" content-type="dwc:verbatimCoordinates" xlink:type="simple"><named-content content-type="geo-json" specific-use="{&#34;type&#34;:&#34;Point&#34;,&#34;coordinates&#34;:[-88.723700,19.762700]}" id="NCID0ETIGO" xlink:type="simple">19.7627, -88.7237</named-content></named-content>], 9 Sep 2004, <italic>Alvarez-M. 10623</italic> (MEXU); Mpio. José María Morelos, a 5.5 km al S de pozo Pirata camino a Zafarrancho, <named-content xmlns:xlink="http://www.w3.org/1999/xlink" content-type="dwc:verbatimCoordinates" xlink:type="simple"><named-content content-type="geo-json" specific-use="{&#34;type&#34;:&#34;Point&#34;,&#34;coordinates&#34;:[-88.873600,19.568100]}" id="NCID0E4IGO" xlink:type="simple">19.5681, -88.8736</named-content></named-content>, 102 m, 17 Jun 2005, <italic>Alvarez-M. 11243</italic> (MEXU); en la desviación a Laguna Ocum, a 10 km al S de F. Carrillo Puerto, [<named-content xmlns:xlink="http://www.w3.org/1999/xlink" content-type="dwc:verbatimCoordinates" xlink:type="simple"><named-content content-type="geo-json" specific-use="{&#34;type&#34;:&#34;Point&#34;,&#34;coordinates&#34;:[-88.033400,19.491100]}" id="NCID0EHJGO" xlink:type="simple">19.4911, -88.0334</named-content></named-content>], 13 Nov 1980, <italic>Cabrera-C. 279</italic> (MEXU); a 3 km al oeste de F. Carrillo Puerto, rumbo a Vigía Chico, [<named-content xmlns:xlink="http://www.w3.org/1999/xlink" content-type="dwc:verbatimCoordinates" xlink:type="simple"><named-content content-type="geo-json" specific-use="{&#34;type&#34;:&#34;Point&#34;,&#34;coordinates&#34;:[-88.006200,19.599000]}" id="NCID0ERJGO" xlink:type="simple">19.5990, -88.0062</named-content></named-content>], 16 Nov 1980, <italic>Cabrera-C. 412</italic> (MEXU); en la brecha que une Divorciados con la Pantera, [<named-content xmlns:xlink="http://www.w3.org/1999/xlink" content-type="dwc:verbatimCoordinates" xlink:type="simple"><named-content content-type="geo-json" specific-use="{&#34;type&#34;:&#34;Point&#34;,&#34;coordinates&#34;:[-88.474400,19.088500]}" id="NCID0E2JGO" xlink:type="simple">19.0885, -88.4744</named-content></named-content>], 13 Dec 1980, <italic>Cabrera-C. 733</italic> (MEXU); Mpio. Felipe Carrillo Puerto, a 12 km al E de Carrillo Puerto, rumbo a Vigía chico, [<named-content xmlns:xlink="http://www.w3.org/1999/xlink" content-type="dwc:verbatimCoordinates" xlink:type="simple"><named-content content-type="geo-json" specific-use="{&#34;type&#34;:&#34;Point&#34;,&#34;coordinates&#34;:[-87.930600,19.636200]}" id="NCID0EFKGO" xlink:type="simple">19.6362, -87.9306</named-content></named-content>], 14 Dec 1980, <italic>Cabrera-C. 785</italic> (MEXU); sobre brecha a Chanca Ver, a 9 km al S de Carrillo Puerto, [<named-content xmlns:xlink="http://www.w3.org/1999/xlink" content-type="dwc:verbatimCoordinates" xlink:type="simple"><named-content content-type="geo-json" specific-use="{&#34;type&#34;:&#34;Point&#34;,&#34;coordinates&#34;:[-88.028300,19.484000]}" id="NCID0EPKGO" xlink:type="simple">19.4840, -88.0283</named-content></named-content>], 19 Jan 1981, <italic>Cabrera-C. 1075</italic> (MEXU); a 20 km a S de Carrillo Puerto, [<named-content xmlns:xlink="http://www.w3.org/1999/xlink" content-type="dwc:verbatimCoordinates" xlink:type="simple"><named-content content-type="geo-json" specific-use="{&#34;type&#34;:&#34;Point&#34;,&#34;coordinates&#34;:[-88.057000,19.392100]}" id="NCID0EZKGO" xlink:type="simple">19.3921, -88.0570</named-content></named-content>], 17 Mar 1981, <italic>Cabrera-C. 1568</italic> (MEXU); a 20 km al E de Carillo Puerto, rumbo a Vigía Chico, [<named-content xmlns:xlink="http://www.w3.org/1999/xlink" content-type="dwc:verbatimCoordinates" xlink:type="simple"><named-content content-type="geo-json" specific-use="{&#34;type&#34;:&#34;Point&#34;,&#34;coordinates&#34;:[-87.868500,19.677900]}" id="NCID0EDLGO" xlink:type="simple">19.6779, -87.8685</named-content></named-content>], 20 Sep 1982, <italic>Cabrera-C. 3571</italic> (MEXU, MO); a 7 km al N de Bacalar, [<named-content xmlns:xlink="http://www.w3.org/1999/xlink" content-type="dwc:verbatimCoordinates" xlink:type="simple"><named-content content-type="geo-json" specific-use="{&#34;type&#34;:&#34;Point&#34;,&#34;coordinates&#34;:[-88.356700,18.744000]}" id="NCID0ENLGO" xlink:type="simple">18.7440, -88.3567</named-content></named-content>], 21 Dec 1982, <italic>Cabrera-C. 4135</italic> (MEXU); Mpio. Felipe Carrillo Puerto, a 4 km al S de Kampocolche, [<named-content xmlns:xlink="http://www.w3.org/1999/xlink" content-type="dwc:verbatimCoordinates" xlink:type="simple"><named-content content-type="geo-json" specific-use="{&#34;type&#34;:&#34;Point&#34;,&#34;coordinates&#34;:[-88.344000,19.821100]}" id="NCID0EXLGO" xlink:type="simple">19.8211, -88.3440</named-content></named-content>], 26 Jul 1982, <italic>Cabrera-C. 4284</italic> (MEXU); a 12 km al S de San José de la Montaña, sobre el camino a Tomás Garrido, [<named-content xmlns:xlink="http://www.w3.org/1999/xlink" content-type="dwc:verbatimCoordinates" xlink:type="simple"><named-content content-type="geo-json" specific-use="{&#34;type&#34;:&#34;Point&#34;,&#34;coordinates&#34;:[-89.035100,18.266700]}" id="NCID0EBMGO" xlink:type="simple">18.2667, -89.0351</named-content></named-content>], 13 Jul 1983, <italic>Cabrera-C. 5160</italic> (MEXU, MO, NY); a 2 km al oeste de Chanca Veracruz a 8 km al S de Felipe Carrillo Puerto, [<named-content xmlns:xlink="http://www.w3.org/1999/xlink" content-type="dwc:verbatimCoordinates" xlink:type="simple"><named-content content-type="geo-json" specific-use="{&#34;type&#34;:&#34;Point&#34;,&#34;coordinates&#34;:[-88.015500,19.497300]}" id="NCID0ELMGO" xlink:type="simple">19.4973, -88.0155</named-content></named-content>], 21 Aug 1983, <italic>Cabrera-C. 5459</italic> (MEXU, MO, NY); 10 km al noroeste de Estero Franco, entrando por Rancho El Danto, sobre la carretera Ucum – La Unión, [<named-content xmlns:xlink="http://www.w3.org/1999/xlink" content-type="dwc:verbatimCoordinates" xlink:type="simple"><named-content content-type="geo-json" specific-use="{&#34;type&#34;:&#34;Point&#34;,&#34;coordinates&#34;:[-88.848000,17.992600]}" id="NCID0EVMGO" xlink:type="simple">17.9926, -88.8480</named-content></named-content>], 29 Mar 1988, <italic>Cabrera-C. 16070</italic> (MEXU, MO); Mpio. Felipe Carrillo Puerto, 5–8 km al E de Felipe Carrillo Puerto sobre el camino a Vigía Chico, [<named-content xmlns:xlink="http://www.w3.org/1999/xlink" content-type="dwc:verbatimCoordinates" xlink:type="simple"><named-content content-type="geo-json" specific-use="{&#34;type&#34;:&#34;Point&#34;,&#34;coordinates&#34;:[-87.976000,19.611500]}" id="NCID0E6MGO" xlink:type="simple">19.6115, -87.9760</named-content></named-content>], 19 Jan 1989, <italic>Cabrera-C. 16133</italic> (MEXU); Felipe Carrillo Puerto, 10 km al noroeste de Carrillo Puerto, sobre la carretera a Valladolid, [<named-content xmlns:xlink="http://www.w3.org/1999/xlink" content-type="dwc:verbatimCoordinates" xlink:type="simple"><named-content content-type="geo-json" specific-use="{&#34;type&#34;:&#34;Point&#34;,&#34;coordinates&#34;:[-88.090900,19.732400]}" id="NCID0EJNGO" xlink:type="simple">19.7324, -88.0909</named-content></named-content>], 16 Feb 1989, <italic>Cabrera-C. 16312</italic> (MEXU); Felipe Carrillo Puerto, Las Palmas aprox. 36 km al S de F. Carrillo Puerto, [<named-content xmlns:xlink="http://www.w3.org/1999/xlink" content-type="dwc:verbatimCoordinates" xlink:type="simple"><named-content content-type="geo-json" specific-use="{&#34;type&#34;:&#34;Point&#34;,&#34;coordinates&#34;:[-88.099200,19.255900]}" id="NCID0ETNGO" xlink:type="simple">19.2559, -88.0992</named-content></named-content>], 16 Sep 1989, <italic>Cabrera-C. 16557</italic> (MEXU); Othon P. Blanco, en brecha a 8 km al NO de estero Franco sobre carr. Ucum – La Unión, [<named-content xmlns:xlink="http://www.w3.org/1999/xlink" content-type="dwc:verbatimCoordinates" xlink:type="simple"><named-content content-type="geo-json" specific-use="{&#34;type&#34;:&#34;Point&#34;,&#34;coordinates&#34;:[-88.857400,17.987600]}" id="NCID0E4NGO" xlink:type="simple">17.9876, -88.8574</named-content></named-content>], 19 Sep 1989, <italic>Cabrera-C. 16646</italic> (MEXU); Mpio. Las Palmas, a 36 km aprox. al S de F. Carrillo Puerto, [<named-content xmlns:xlink="http://www.w3.org/1999/xlink" content-type="dwc:verbatimCoordinates" xlink:type="simple"><named-content content-type="geo-json" specific-use="{&#34;type&#34;:&#34;Point&#34;,&#34;coordinates&#34;:[-88.099400,19.254600]}" id="NCID0EHOGO" xlink:type="simple">19.2546, -88.0994</named-content></named-content>], 23 Oct 1989, <italic>Cabrera-C. 16766</italic> (MEXU); sobre el camino a Vigia Chico 10 km al NO de F. Carrillo Puerto, [<named-content xmlns:xlink="http://www.w3.org/1999/xlink" content-type="dwc:verbatimCoordinates" xlink:type="simple"><named-content content-type="geo-json" specific-use="{&#34;type&#34;:&#34;Point&#34;,&#34;coordinates&#34;:[-87.945100,19.628100]}" id="NCID0EROGO" xlink:type="simple">19.6281, -87.9451</named-content></named-content>], 24 Oct 1989, <italic>Cabrera-C. 16784</italic> (MEXU); Mpio. Chetumal, km 20 Carretera Chetumal-Escárcega, <named-content xmlns:xlink="http://www.w3.org/1999/xlink" content-type="dwc:verbatimCoordinates" xlink:type="simple"><named-content content-type="geo-json" specific-use="{&#34;type&#34;:&#34;Point&#34;,&#34;coordinates&#34;:[-88.433300,18.533300]}" id="NCID0E2OGO" xlink:type="simple">18.5333, -88.4333</named-content></named-content>, 20 Jul 1983, <italic>Chan 2545</italic> (XAL); E side of Lake Chicnancanab between Presumida and San Francisco, [<named-content xmlns:xlink="http://www.w3.org/1999/xlink" content-type="dwc:verbatimCoordinates" xlink:type="simple"><named-content content-type="geo-json" specific-use="{&#34;type&#34;:&#34;Point&#34;,&#34;coordinates&#34;:[-88.806700,19.803100]}" id="NCID0EFPGO" xlink:type="simple">19.8031, -88.8067</named-content></named-content>], 1 Oct 1982, <italic>Darwin 2391</italic> (MEXU, MO); Mpio. Felipe Carrillo Puerto, Reserva Sian Kaan, 1 km al sureste del crucero de Chumpón, [<named-content xmlns:xlink="http://www.w3.org/1999/xlink" content-type="dwc:verbatimCoordinates" xlink:type="simple"><named-content content-type="geo-json" specific-use="{&#34;type&#34;:&#34;Point&#34;,&#34;coordinates&#34;:[-87.766100,19.952900]}" id="NCID0EPPGO" xlink:type="simple">19.9529, -87.7661</named-content></named-content>], 23 Oct 1983, <italic>Duran 586</italic> (MEXU); Mpio. Felipe Carrillo Puerto, a 2 km al SE del Crucero Chumpon, [<named-content xmlns:xlink="http://www.w3.org/1999/xlink" content-type="dwc:verbatimCoordinates" xlink:type="simple"><named-content content-type="geo-json" specific-use="{&#34;type&#34;:&#34;Point&#34;,&#34;coordinates&#34;:[-87.772000,19.948400]}" id="NCID0EZPGO" xlink:type="simple">19.9484, -87.7720</named-content></named-content>], 10 Nov 1983, <italic>Duran 622</italic> (MEXU); Mpio. José María Morelos, a 1.7 km al E de Gavilanes, <named-content xmlns:xlink="http://www.w3.org/1999/xlink" content-type="dwc:verbatimCoordinates" xlink:type="simple"><named-content content-type="geo-json" specific-use="{&#34;type&#34;:&#34;Point&#34;,&#34;coordinates&#34;:[-88.738100,19.492200]}" id="NCID0EDQGO" xlink:type="simple">19.4922, -88.7381</named-content></named-content>, 81 m, 14 Jun 2005, <italic>Martínez-S. 37771</italic> (MEXU); Mpio. José María Morelos, a 2 km al S de Tigre Grande, [<named-content xmlns:xlink="http://www.w3.org/1999/xlink" content-type="dwc:verbatimCoordinates" xlink:type="simple"><named-content content-type="geo-json" specific-use="{&#34;type&#34;:&#34;Point&#34;,&#34;coordinates&#34;:[-89.042200,19.694400]}" id="NCID0ENQGO" xlink:type="simple">19.6944, -89.0422</named-content></named-content>], 90 m, 16 Jun 2005, <italic>Martínez-S. 37789</italic> (MEXU); Mpio. José María Morelos, a 1.7 km al E de San Isidro Poniente, <named-content xmlns:xlink="http://www.w3.org/1999/xlink" content-type="dwc:verbatimCoordinates" xlink:type="simple"><named-content content-type="geo-json" specific-use="{&#34;type&#34;:&#34;Point&#34;,&#34;coordinates&#34;:[-88.873100,19.325300]}" id="NCID0EXQGO" xlink:type="simple">19.3253, -88.8731</named-content></named-content>, 145 m, 18 Jun 2005, <italic>Martínez-S. 37888</italic> (MEXU); Mpio. José María Morelos, camino a Zafarrancho, 0.73 km al N de Zafarrancho, <named-content xmlns:xlink="http://www.w3.org/1999/xlink" content-type="dwc:verbatimCoordinates" xlink:type="simple"><named-content content-type="geo-json" specific-use="{&#34;type&#34;:&#34;Point&#34;,&#34;coordinates&#34;:[-88.886400,19.520000]}" id="NCID0EBRGO" xlink:type="simple">19.5200, -88.8864</named-content></named-content>, 91 m, 22 Aug 2005, <italic>Martínez-S. 38092</italic> (MEXU); Mpio. Chetumal, roadcuts through primary (and some secondary) forest on gentle limestone hills, with chicle tree, 1.5 km south of main road from Chetumal to Escárcega (hwy 186) 1 km E of La Moza, [<named-content xmlns:xlink="http://www.w3.org/1999/xlink" content-type="dwc:verbatimCoordinates" xlink:type="simple"><named-content content-type="geo-json" specific-use="{&#34;type&#34;:&#34;Point&#34;,&#34;coordinates&#34;:[-89.182200,18.463900]}" id="NCID0ELRGO" xlink:type="simple">18.4639, -89.1822</named-content></named-content>], 28 Aug 1997, <italic>Nee 47167</italic> (MEXU); camino a Vallarta, [<named-content xmlns:xlink="http://www.w3.org/1999/xlink" content-type="dwc:verbatimCoordinates" xlink:type="simple"><named-content content-type="geo-json" specific-use="{&#34;type&#34;:&#34;Point&#34;,&#34;coordinates&#34;:[-87.016700,20.866700]}" id="NCID0EVRGO" xlink:type="simple">20.8667, -87.0167</named-content></named-content>], 16 Oct 1985, <italic>Olmsted 50</italic> (MEXU); Mpio. Felipe Carrillo Puerto, 3 km al N de Yactun, [<named-content xmlns:xlink="http://www.w3.org/1999/xlink" content-type="dwc:verbatimCoordinates" xlink:type="simple"><named-content content-type="geo-json" specific-use="{&#34;type&#34;:&#34;Point&#34;,&#34;coordinates&#34;:[-87.681800,19.768400]}" id="NCID0E6RGO" xlink:type="simple">19.7684, -87.6818</named-content></named-content>], 21 Aug 1971, <italic>Pérez-S. 397</italic> (IEB, MEXU); Mpio. Felipe Carrillo Puerto, Rancho Las Palmas km 33 carretera F. Carrillo Puerto a Chetumal, km 2 de Palmas a Vallarta, [<named-content xmlns:xlink="http://www.w3.org/1999/xlink" content-type="dwc:verbatimCoordinates" xlink:type="simple"><named-content content-type="geo-json" specific-use="{&#34;type&#34;:&#34;Point&#34;,&#34;coordinates&#34;:[-88.098100,19.260700]}" id="NCID0EJSGO" xlink:type="simple">19.2607, -88.0981</named-content></named-content>], 14 Nov 1990, <italic>Salazar-C. 40</italic> (MEXU); Mpio. Chetumal, 6.5–7 km N of Tomás Garrido on the road which joins Hwy 186 west of Nicolas Bravo, <named-content xmlns:xlink="http://www.w3.org/1999/xlink" content-type="dwc:verbatimCoordinates" xlink:type="simple"><named-content content-type="geo-json" specific-use="{&#34;type&#34;:&#34;Point&#34;,&#34;coordinates&#34;:[-89.050000,18.100000]}" id="NCID0ETSGO" xlink:type="simple">18.1000, -89.0500</named-content></named-content>, 150 m, 15 Mar 1990, <italic>Sanders 9983</italic> (NY); a 7 km al S de Tulum, [<named-content xmlns:xlink="http://www.w3.org/1999/xlink" content-type="dwc:verbatimCoordinates" xlink:type="simple"><named-content content-type="geo-json" specific-use="{&#34;type&#34;:&#34;Point&#34;,&#34;coordinates&#34;:[-87.470000,20.180000]}" id="NCID0E4SGO" xlink:type="simple">20.1800, -87.4700</named-content></named-content>], 9 Jan 1980, <italic>Téllez-V. 1175</italic> (MO); a 6 km al W de Cancún, sobre la carretera a Mérida, [<named-content xmlns:xlink="http://www.w3.org/1999/xlink" content-type="dwc:verbatimCoordinates" xlink:type="simple"><named-content content-type="geo-json" specific-use="{&#34;type&#34;:&#34;Point&#34;,&#34;coordinates&#34;:[-86.870000,21.140000]}" id="NCID0EHTGO" xlink:type="simple">21.1400, -86.8700</named-content></named-content>], 2 Feb 1980, <italic>Téllez-V. 1322</italic> (NY); a 15 km al S de F. Carrillo Puerto, [<named-content xmlns:xlink="http://www.w3.org/1999/xlink" content-type="dwc:verbatimCoordinates" xlink:type="simple"><named-content content-type="geo-json" specific-use="{&#34;type&#34;:&#34;Point&#34;,&#34;coordinates&#34;:[-88.041000,19.435000]}" id="NCID0ERTGO" xlink:type="simple">19.4350, -88.0410</named-content></named-content>], 6 May 1980, <italic>Téllez-V. 2078</italic> (MEXU, MO, NY); a 30 km al S del Ejido Laguna OM, [<named-content xmlns:xlink="http://www.w3.org/1999/xlink" content-type="dwc:verbatimCoordinates" xlink:type="simple"><named-content content-type="geo-json" specific-use="{&#34;type&#34;:&#34;Point&#34;,&#34;coordinates&#34;:[-89.021300,18.205900]}" id="NCID0E2TGO" xlink:type="simple">18.2059, -89.0213</named-content></named-content>], 8 Jun 1980, <italic>Téllez-V. 2432</italic> (MEXU, MO); a 2 km al S de Ehido Laguna OM, sobre camino a Tomás Garrido, [<named-content xmlns:xlink="http://www.w3.org/1999/xlink" content-type="dwc:verbatimCoordinates" xlink:type="simple"><named-content content-type="geo-json" specific-use="{&#34;type&#34;:&#34;Point&#34;,&#34;coordinates&#34;:[-89.003400,18.438600]}" id="NCID0EFUGO" xlink:type="simple">18.4386, -89.0034</named-content></named-content>], 6 Jul 1980, <italic>Téllez-V. 2666</italic> (MEXU, MO, NY); a 1 km al E de F. Carrillo Puerto, sobre camino a Vigía Chico, [<named-content xmlns:xlink="http://www.w3.org/1999/xlink" content-type="dwc:verbatimCoordinates" xlink:type="simple"><named-content content-type="geo-json" specific-use="{&#34;type&#34;:&#34;Point&#34;,&#34;coordinates&#34;:[-88.022100,19.588900]}" id="NCID0EPUGO" xlink:type="simple">19.5889, -88.0221</named-content></named-content>], 10 Jul 1980, <italic>Téllez-V. 2817</italic> (MEXU, MO); a 17 km al S de San José, rumbo a Tomás Garrido, [<named-content xmlns:xlink="http://www.w3.org/1999/xlink" content-type="dwc:verbatimCoordinates" xlink:type="simple"><named-content content-type="geo-json" specific-use="{&#34;type&#34;:&#34;Point&#34;,&#34;coordinates&#34;:[-89.037300,18.223200]}" id="NCID0EZUGO" xlink:type="simple">18.2232, -89.0373</named-content></named-content>], 5 Sep 1980, <italic>Téllez-V. 3415</italic> (MEXU, MO); a 3 km al N de Xel-Ha, [<named-content xmlns:xlink="http://www.w3.org/1999/xlink" content-type="dwc:verbatimCoordinates" xlink:type="simple"><named-content content-type="geo-json" specific-use="{&#34;type&#34;:&#34;Point&#34;,&#34;coordinates&#34;:[-87.348800,20.347400]}" id="NCID0EDVGO" xlink:type="simple">20.3474, -87.3488</named-content></named-content>], 11 Sep 1980, <italic>Téllez-V. 3539</italic> (MEXU, MO); a 2 km al E de F. Carrillo Puerto, hacia Vigía Chico, [<named-content xmlns:xlink="http://www.w3.org/1999/xlink" content-type="dwc:verbatimCoordinates" xlink:type="simple"><named-content content-type="geo-json" specific-use="{&#34;type&#34;:&#34;Point&#34;,&#34;coordinates&#34;:[-88.014100,19.593900]}" id="NCID0ENVGO" xlink:type="simple">19.5939, -88.0141</named-content></named-content>], 15 Oct 1980, <italic>Téllez-V. 3718</italic> (MEXU); <bold>Yucatán</bold>: a 24 km del Mpio. Temozón, en las cercanias del Ejido de Actuncoh, [<named-content xmlns:xlink="http://www.w3.org/1999/xlink" content-type="dwc:verbatimCoordinates" xlink:type="simple"><named-content content-type="geo-json" specific-use="{&#34;type&#34;:&#34;Point&#34;,&#34;coordinates&#34;:[-88.111900,20.916700]}" id="NCID0EZVGO" xlink:type="simple">20.9167, -88.1119</named-content></named-content>], 18 Jun 1986, <italic>Aguilar-Zepeda 249</italic> (MEXU); Tizimin-tixkankal, [<named-content xmlns:xlink="http://www.w3.org/1999/xlink" content-type="dwc:verbatimCoordinates" xlink:type="simple"><named-content content-type="geo-json" specific-use="{&#34;type&#34;:&#34;Point&#34;,&#34;coordinates&#34;:[-88.112200,21.148000]}" id="NCID0EDWGO" xlink:type="simple">21.1480, -88.1122</named-content></named-content>], 12 Oct 1955, <italic>Enriquez 180</italic> (MEXU); Yucatán, (No exact location given), 1917–1921, <italic>Gaumer 24212</italic> (A, G, MO, NY); Mpio. Tkak, carretera Noholal-Sudzal-Chico, <named-content xmlns:xlink="http://www.w3.org/1999/xlink" content-type="dwc:verbatimCoordinates" xlink:type="simple"><named-content content-type="geo-json" specific-use="{&#34;type&#34;:&#34;Point&#34;,&#34;coordinates&#34;:[-89.250000,19.750000]}" id="NCID0EPWGO" xlink:type="simple">19.7500, -89.2500</named-content></named-content>, 18 Nov 1992, <italic>May 766</italic> (MEXU).</p><p>
          <bold>5. <italic><tp:taxon-name><tp:taxon-name-part taxon-name-part-type="genus" reg="Lycianthes">Lycianthes</tp:taxon-name-part> <tp:taxon-name-part taxon-name-part-type="species" reg="arrazolensis">arrazolensis</tp:taxon-name-part></tp:taxon-name></italic></bold>
        </p><p><bold>El Salvador. State Unknown</bold>: E side of Cerro del Aguila, <named-content xmlns:xlink="http://www.w3.org/1999/xlink" content-type="dwc:verbatimCoordinates" xlink:type="simple"><named-content content-type="geo-json" specific-use="{&#34;type&#34;:&#34;Point&#34;,&#34;coordinates&#34;:[-89.700000,13.900000]}" id="NCID0EMXGO" xlink:type="simple">13.9000, -89.7000</named-content></named-content>, 1710 m, 28 Apr 1942, <italic>Tucker 1316</italic> (G, LL); <bold>Ahuachapán</bold>: paredones humedos a la orilla de la carretera de Ataco al Canton El Naranjito, 3 km al S de Ataco, 1200 m, 21 Jul 1993, <italic>Linares 475</italic> (MEXU); camino a la Laguna de las Ninfas, [<named-content xmlns:xlink="http://www.w3.org/1999/xlink" content-type="dwc:verbatimCoordinates" xlink:type="simple"><named-content content-type="geo-json" specific-use="{&#34;type&#34;:&#34;Point&#34;,&#34;coordinates&#34;:[-89.796700,13.878900]}" id="NCID0E1XGO" xlink:type="simple">13.8789, -89.7967</named-content></named-content>], 1500 m, 28 May 1959, <italic>Montalvo 3493</italic> (MO); Apaneca, camino a la Laguna Verde, <named-content xmlns:xlink="http://www.w3.org/1999/xlink" content-type="dwc:verbatimCoordinates" xlink:type="simple"><named-content content-type="geo-json" specific-use="{&#34;type&#34;:&#34;Point&#34;,&#34;coordinates&#34;:[-89.800000,13.866700]}" id="NCID0EEYGO" xlink:type="simple">13.8667, -89.8000</named-content></named-content>, 1100 m, 17 Sep 1997, <italic>Renderos MR-00273</italic> (NY); Apaneca, a orilla de la carretera. <named-content xmlns:xlink="http://www.w3.org/1999/xlink" content-type="dwc:verbatimCoordinates" xlink:type="simple"><named-content content-type="geo-json" specific-use="{&#34;type&#34;:&#34;Point&#34;,&#34;coordinates&#34;:[-89.816700,13.866700]}" id="NCID0EOYGO" xlink:type="simple">13.8667, -89.8167</named-content></named-content>, 1600 m, 4 Apr 1995, <italic>Villacorta 2267</italic> (MO); <bold>Morazán</bold>: Mpio. Chilanga, Canton Joya del Matazano, A.N.P. Cerro Cacahuatique, Sendero El Cutal, <named-content xmlns:xlink="http://www.w3.org/1999/xlink" content-type="dwc:verbatimCoordinates" xlink:type="simple"><named-content content-type="geo-json" specific-use="{&#34;type&#34;:&#34;Point&#34;,&#34;coordinates&#34;:[-89.191100,13.762200]}" id="NCID0E1YGO" xlink:type="simple">13.7622, -89.1911</named-content></named-content>, 1442 m, 7 May 2014, <italic>Rodríguez 4832</italic> (NY); <bold>San Salvador</bold>: complejo Volcán de San Salvador, Cerro El Picacho, A.N.P. Santa María, calle principal hacia la cumbre, <named-content xmlns:xlink="http://www.w3.org/1999/xlink" content-type="dwc:verbatimCoordinates" xlink:type="simple"><named-content content-type="geo-json" specific-use="{&#34;type&#34;:&#34;Point&#34;,&#34;coordinates&#34;:[-89.256900,13.749700]}" id="NCID0EGZGO" xlink:type="simple">13.7497, -89.2569</named-content></named-content>, 1798 m, 13 Jun 2012, <italic>Rodríguez 3122</italic> (NY); <bold>Santa Ana</bold>: 7 mi NE of Metapán between administrative office and Los Planes, along dirt road between Metapán and Cerro Monte Cristo, [<named-content xmlns:xlink="http://www.w3.org/1999/xlink" content-type="dwc:verbatimCoordinates" xlink:type="simple"><named-content content-type="geo-json" specific-use="{&#34;type&#34;:&#34;Point&#34;,&#34;coordinates&#34;:[-89.400800,14.380000]}" id="NCID0ESZGO" xlink:type="simple">14.3800, -89.4008</named-content></named-content>], 1200 m, 30 Jul 1977, <italic>Croat 42295</italic> (DAV, MO); entre El Olimo y la Cumbre del Cerro El Aguila, 1700–1900 m, 23 May 1993, <italic>Linares 401</italic> (MEXU); San José Ingenio, P. N. Montecristo, el plan del cedro, <named-content xmlns:xlink="http://www.w3.org/1999/xlink" content-type="dwc:verbatimCoordinates" xlink:type="simple"><named-content content-type="geo-json" specific-use="{&#34;type&#34;:&#34;Point&#34;,&#34;coordinates&#34;:[-89.350000,14.416700]}" id="NCID0E5ZGO" xlink:type="simple">14.4167, -89.3500</named-content></named-content>, 1000 m, 23 Aug 2001, <italic>Martínez 115</italic> (MO); Chalchuapa, Canton El Paste, Volcán Chingo, sendero al crater, cumbre de cerro. [<named-content xmlns:xlink="http://www.w3.org/1999/xlink" content-type="dwc:verbatimCoordinates" xlink:type="simple"><named-content content-type="geo-json" specific-use="{&#34;type&#34;:&#34;Point&#34;,&#34;coordinates&#34;:[-89.724200,14.118600]}" id="NCID0EI1GO" xlink:type="simple">14.1186, -89.7242</named-content></named-content>], 1724 m, 9 Jul 2012, <italic>Rodríguez 3197</italic> (NY); Chalchuapa, San Isidro, Volcán Chingo, vereda aledana a la Brecha que conduce a la cima del crater, <named-content xmlns:xlink="http://www.w3.org/1999/xlink" content-type="dwc:verbatimCoordinates" xlink:type="simple"><named-content content-type="geo-json" specific-use="{&#34;type&#34;:&#34;Point&#34;,&#34;coordinates&#34;:[-89.725000,14.119200]}" id="NCID0ES1GO" xlink:type="simple">14.1192, -89.7250</named-content></named-content>, 1746 m, 16 Apr 2013, <italic>Rodríguez 4029</italic> (NY).</p><p><bold>Guatemala. Alta Verapaz</bold>: 3 km de Villa Hermosa, [<named-content xmlns:xlink="http://www.w3.org/1999/xlink" content-type="dwc:verbatimCoordinates" xlink:type="simple"><named-content content-type="geo-json" specific-use="{&#34;type&#34;:&#34;Point&#34;,&#34;coordinates&#34;:[-91.570000,14.870000]}" id="NCID0EA2GO" xlink:type="simple">14.8700, -91.5700</named-content></named-content>], 1400 m, 16 May 1963, <italic>Molina-R. 12362</italic> (NY); <bold>Baja Verapaz</bold>: Mpio. San Jeronimo, Santa Elena la Cumbre, <named-content xmlns:xlink="http://www.w3.org/1999/xlink" content-type="dwc:verbatimCoordinates" xlink:type="simple"><named-content content-type="geo-json" specific-use="{&#34;type&#34;:&#34;Point&#34;,&#34;coordinates&#34;:[-90.216700,15.029200]}" id="NCID0EM2GO" xlink:type="simple">15.0292, -90.2167</named-content></named-content>, 2263 m, 12 Nov 2009, <italic>Cóbar 1980</italic> (BIGU); along Highway CA 14 to Cobán, about 1 mi S of turnoff to Salamá, [<named-content xmlns:xlink="http://www.w3.org/1999/xlink" content-type="dwc:verbatimCoordinates" xlink:type="simple"><named-content content-type="geo-json" specific-use="{&#34;type&#34;:&#34;Point&#34;,&#34;coordinates&#34;:[-90.223600,15.018600]}" id="NCID0EW2GO" xlink:type="simple">15.0186, -90.2236</named-content></named-content>], 1300 m, 16 Jul 1977, <italic>Croat 41144</italic> (MO); <bold>Chimaltenango</bold>: Chichavac, 8000–9000 ft, 10 Jul 1933, <italic>Skutch 379</italic> (A); Volcán Acatenango, Aldea Quisache, <named-content xmlns:xlink="http://www.w3.org/1999/xlink" content-type="dwc:verbatimCoordinates" xlink:type="simple"><named-content content-type="geo-json" specific-use="{&#34;type&#34;:&#34;Point&#34;,&#34;coordinates&#34;:[-90.284400,14.518100]}" id="NCID0EE3GO" xlink:type="simple">14.5181, -90.2844</named-content></named-content>, 1500 m, 19 May 2004, <italic>Véliz 15260</italic> (MEXU); <bold>El Progreso</bold>: 15 km N of Morazo, [<named-content xmlns:xlink="http://www.w3.org/1999/xlink" content-type="dwc:verbatimCoordinates" xlink:type="simple"><named-content content-type="geo-json" specific-use="{&#34;type&#34;:&#34;Point&#34;,&#34;coordinates&#34;:[-90.206700,14.975000]}" id="NCID0EQ3GO" xlink:type="simple">14.9750, -90.2067</named-content></named-content>], 17 Jul 1970, <italic>Harmon 3207</italic> (MO); <bold>Escuintla</bold>: 2 km W of San Vicente Pacaya, 1500 m, 31 May 1970, <italic>Harmon 2438</italic> (MO); <bold>Guatemala</bold>: 12 miles NE of Guatemala City, along Hwy CA 9 to Puerto Barrios, [<named-content xmlns:xlink="http://www.w3.org/1999/xlink" content-type="dwc:verbatimCoordinates" xlink:type="simple"><named-content content-type="geo-json" specific-use="{&#34;type&#34;:&#34;Point&#34;,&#34;coordinates&#34;:[-90.301900,14.781700]}" id="NCID0EA4GO" xlink:type="simple">14.7817, -90.3019</named-content></named-content>], 1100 m, 23 Jul 1977, <italic>Croat 41911</italic> (MO); same location and date, <italic>Croat 41926</italic> (MO); Guatemala, Jardín Botánico USAC, <named-content xmlns:xlink="http://www.w3.org/1999/xlink" content-type="dwc:verbatimCoordinates" xlink:type="simple"><named-content content-type="geo-json" specific-use="{&#34;type&#34;:&#34;Point&#34;,&#34;coordinates&#34;:[-90.512800,14.614400]}" id="NCID0EM4GO" xlink:type="simple">14.6144, -90.5128</named-content></named-content>, 1500 m, Mar 2011, <italic>López s.n.</italic> (BIGU); Zona 12, Ciudad Universitaria, <named-content xmlns:xlink="http://www.w3.org/1999/xlink" content-type="dwc:verbatimCoordinates" xlink:type="simple"><named-content content-type="geo-json" specific-use="{&#34;type&#34;:&#34;Point&#34;,&#34;coordinates&#34;:[-90.495600,14.634700]}" id="NCID0EW4GO" xlink:type="simple">14.6347, -90.4956</named-content></named-content>, 1500 m, 15 Jun 2015, <italic>Ordoñez-Sayle 81</italic> (BIGU); Mpio. Villa Canales, Fea. San Agustín Las Minas, <named-content xmlns:xlink="http://www.w3.org/1999/xlink" content-type="dwc:verbatimCoordinates" xlink:type="simple"><named-content content-type="geo-json" specific-use="{&#34;type&#34;:&#34;Point&#34;,&#34;coordinates&#34;:[-90.495000,14.526400]}" id="NCID0EA5GO" xlink:type="simple">14.5264, -90.4950</named-content></named-content>, 1839 m, 12 Aug 2010, <italic>Veláquez 1460</italic> (BIGU); <bold>Quiché</bold>: Nebaj, Batzchocolá, <named-content xmlns:xlink="http://www.w3.org/1999/xlink" content-type="dwc:verbatimCoordinates" xlink:type="simple"><named-content content-type="geo-json" specific-use="{&#34;type&#34;:&#34;Point&#34;,&#34;coordinates&#34;:[-91.103500,15.571400]}" id="NCID0EM5GO" xlink:type="simple">15.5714, -91.1035</named-content></named-content>, 1300 m, 1 Aug 2017, <italic>Tribouillier 3</italic> (DAV); <bold>Quetzaltenango</bold>: along road above Santa María de Jesús, 1680 m, 25 Jan 1941, <italic>Standley 84876</italic> (US); along road between Finca Pirineos and Patzulí, 1200–1400 m, 9 Feb 1941, <italic>P. Standley 86812</italic> (US); <bold>Sacatepéquez</bold>: On road to Zorzoya, [<named-content xmlns:xlink="http://www.w3.org/1999/xlink" content-type="dwc:verbatimCoordinates" xlink:type="simple"><named-content content-type="geo-json" specific-use="{&#34;type&#34;:&#34;Point&#34;,&#34;coordinates&#34;:[-90.650000,14.607800]}" id="NCID0E55GO" xlink:type="simple">14.6078, -90.6500</named-content></named-content>], 29 Jun 1994, <italic>Castillo-M. 2220</italic> (NY); 2.3 miles SW of Alotenango, on road from Antigua to Escuintla, [<named-content xmlns:xlink="http://www.w3.org/1999/xlink" content-type="dwc:verbatimCoordinates" xlink:type="simple"><named-content content-type="geo-json" specific-use="{&#34;type&#34;:&#34;Point&#34;,&#34;coordinates&#34;:[-90.813300,14.458900]}" id="NCID0EI6GO" xlink:type="simple">14.4589, -90.8133</named-content></named-content>], 1300 m, 26 Jul 1977, <italic>Croat 42006</italic> (MO); Mpio. Alotenango, astillero municipal, <named-content xmlns:xlink="http://www.w3.org/1999/xlink" content-type="dwc:verbatimCoordinates" xlink:type="simple"><named-content content-type="geo-json" specific-use="{&#34;type&#34;:&#34;Point&#34;,&#34;coordinates&#34;:[-90.814700,14.461900]}" id="NCID0ES6GO" xlink:type="simple">14.4619, -90.8147</named-content></named-content>, 1332 m, 20 Apr 2011, <italic>Véliz 23680</italic> (BIGU); <bold>Sololá</bold>: common at river thickets near San Andres, 2000 m, 20 Sep 1971, <italic>Molina-R. 26679</italic> (MEXU); Patanatic, 6 km to Panajachel, [<named-content xmlns:xlink="http://www.w3.org/1999/xlink" content-type="dwc:verbatimCoordinates" xlink:type="simple"><named-content content-type="geo-json" specific-use="{&#34;type&#34;:&#34;Point&#34;,&#34;coordinates&#34;:[-91.135400,14.763400]}" id="NCID0EAAHO" xlink:type="simple">14.7634, -91.1354</named-content></named-content>], 1700 m, 20 Sep 1971, <italic>Molina-R. 26664</italic> (MEXU); trail between village of San Pedro, via San Juan, Cristóbal Buena Vista, and northwestern slopes of Volcán Santa Clara, [<named-content xmlns:xlink="http://www.w3.org/1999/xlink" content-type="dwc:verbatimCoordinates" xlink:type="simple"><named-content content-type="geo-json" specific-use="{&#34;type&#34;:&#34;Point&#34;,&#34;coordinates&#34;:[-91.293600,14.704400]}" id="NCID0EKAHO" xlink:type="simple">14.7044, -91.2936</named-content></named-content>], 1800–2300 m, 8 Jun 1942, <italic>Steyermark 47320</italic> (MO); <bold>Suchitepéquez</bold>: Finca Moca, 4800 ft, 29 Oct 1934, <italic>Skutch 1554</italic> (A); Volcán Santa Clara, 1.5–2 miles W of Finca El Naranjo, [<named-content xmlns:xlink="http://www.w3.org/1999/xlink" content-type="dwc:verbatimCoordinates" xlink:type="simple"><named-content content-type="geo-json" specific-use="{&#34;type&#34;:&#34;Point&#34;,&#34;coordinates&#34;:[-91.336400,14.607800]}" id="NCID0EYAHO" xlink:type="simple">14.6078, -91.3364</named-content></named-content>], 1250 m, 1 Jun 1942, <italic>Steyermark 46787</italic> (NY).</p><p><bold>Honduras. Copán</bold>: above Antigua Copán, [<named-content xmlns:xlink="http://www.w3.org/1999/xlink" content-type="dwc:verbatimCoordinates" xlink:type="simple"><named-content content-type="geo-json" specific-use="{&#34;type&#34;:&#34;Point&#34;,&#34;coordinates&#34;:[-89.140200,14.836800]}" id="NCID0EGBHO" xlink:type="simple">14.8368, -89.1402</named-content></named-content>], 8 May 1970, <italic>Cuellar 5185</italic> (DAV, GH); <bold>El Paraíso</bold>: Quebrada Tapahuasca, [<named-content xmlns:xlink="http://www.w3.org/1999/xlink" content-type="dwc:verbatimCoordinates" xlink:type="simple"><named-content content-type="geo-json" specific-use="{&#34;type&#34;:&#34;Point&#34;,&#34;coordinates&#34;:[-86.916700,13.733300]}" id="NCID0ESBHO" xlink:type="simple">13.7333, -86.9167</named-content></named-content>], 1300 m, 14 Aug 1964, <italic>Molina-R. 14659</italic> (NY, W); <bold>Francisco Morazán</bold>: Aldea El Hatillo, [<named-content xmlns:xlink="http://www.w3.org/1999/xlink" content-type="dwc:verbatimCoordinates" xlink:type="simple"><named-content content-type="geo-json" specific-use="{&#34;type&#34;:&#34;Point&#34;,&#34;coordinates&#34;:[-87.164400,14.129700]}" id="NCID0E5BHO" xlink:type="simple">14.1297, -87.1644</named-content></named-content>], 1500 m, 3 Aug 1978, <italic>Espinal 56</italic> (MO, NY); Los Chorritos, 15 km NE of Tegucigalpa, [<named-content xmlns:xlink="http://www.w3.org/1999/xlink" content-type="dwc:verbatimCoordinates" xlink:type="simple"><named-content content-type="geo-json" specific-use="{&#34;type&#34;:&#34;Point&#34;,&#34;coordinates&#34;:[-87.154200,14.175800]}" id="NCID0EICHO" xlink:type="simple">14.1758, -87.1542</named-content></named-content>], 1400 m, 3 Oct 1978, <italic>Nelson 4853</italic> (MO, NY); El Hatillo, [<named-content xmlns:xlink="http://www.w3.org/1999/xlink" content-type="dwc:verbatimCoordinates" xlink:type="simple"><named-content content-type="geo-json" specific-use="{&#34;type&#34;:&#34;Point&#34;,&#34;coordinates&#34;:[-87.164400,14.129700]}" id="NCID0ESCHO" xlink:type="simple">14.1297, -87.1644</named-content></named-content>], 1400 m, 21 Oct 1978, <italic>Turcios 241</italic> (MO); El Hatillo, Tegucigalpa, [<named-content xmlns:xlink="http://www.w3.org/1999/xlink" content-type="dwc:verbatimCoordinates" xlink:type="simple"><named-content content-type="geo-json" specific-use="{&#34;type&#34;:&#34;Point&#34;,&#34;coordinates&#34;:[-87.164400,14.129700]}" id="NCID0E3CHO" xlink:type="simple">14.1297, -87.1644</named-content></named-content>], 1200 m, 3 Aug 1978, <italic>Zelaya 67</italic> (MO); Lempira, Montaña de Celaque, SE portion of massif, repressa trail between Gracias and top of Cerro Celaque, <named-content xmlns:xlink="http://www.w3.org/1999/xlink" content-type="dwc:verbatimCoordinates" xlink:type="simple"><named-content content-type="geo-json" specific-use="{&#34;type&#34;:&#34;Point&#34;,&#34;coordinates&#34;:[-88.650000,14.550000]}" id="NCID0EGDHO" xlink:type="simple">14.5500, -88.6500</named-content></named-content>, 1290–1400 m, 23 May 1991, <italic>Davidse 34569</italic> (NY); Montaña de Celaque, [<named-content xmlns:xlink="http://www.w3.org/1999/xlink" content-type="dwc:verbatimCoordinates" xlink:type="simple"><named-content content-type="geo-json" specific-use="{&#34;type&#34;:&#34;Point&#34;,&#34;coordinates&#34;:[-88.650000,14.567000]}" id="NCID0EQDHO" xlink:type="simple">14.5670, -88.6500</named-content></named-content>], 1700 m, 4–6 Jun 1978, <italic>Hazlett 2824</italic> (NY); <bold>Ocotepeque</bold>: 10 km from Nueva Ocotepeque, road to El Portillo, [<named-content xmlns:xlink="http://www.w3.org/1999/xlink" content-type="dwc:verbatimCoordinates" xlink:type="simple"><named-content content-type="geo-json" specific-use="{&#34;type&#34;:&#34;Point&#34;,&#34;coordinates&#34;:[-89.083300,14.416700]}" id="NCID0E3DHO" xlink:type="simple">14.4167, -89.0833</named-content></named-content>], 1500 m, 26 Aug 1968, <italic>Molina-R. 22188</italic> (NY); 6 mi NE of Ocotepeque, San Rafael Las Mataras Creek, [<named-content xmlns:xlink="http://www.w3.org/1999/xlink" content-type="dwc:verbatimCoordinates" xlink:type="simple"><named-content content-type="geo-json" specific-use="{&#34;type&#34;:&#34;Point&#34;,&#34;coordinates&#34;:[-89.133300,14.450000]}" id="NCID0EGEHO" xlink:type="simple">14.4500, -89.1333</named-content></named-content>], 1300 m, 1 Sep 1975, <italic>Molina-R. 30969</italic> (MO);</p><p><bold>Mexico. Chiapas</bold>: Mpio. Villaflores, 0.5 km al N del poblado Nuevo Independencia, <named-content xmlns:xlink="http://www.w3.org/1999/xlink" content-type="dwc:verbatimCoordinates" xlink:type="simple"><named-content content-type="geo-json" specific-use="{&#34;type&#34;:&#34;Point&#34;,&#34;coordinates&#34;:[-93.584200,16.214400]}" id="NCID0EUEHO" xlink:type="simple">16.2144, -93.5842</named-content></named-content>, 1324 m, 7 Sep 2004, <italic>Alvarez 9922</italic> (MEXU); Mpio. Venustiano Carranza, 3 miles S of Aguacatenango along road to Pinola Las Rosas, 5600 ft, 25 Jun 1965, <italic>Breedlove 10574</italic> (US); Mpio. Tenejapa. Paraje of Kotol Te’, 4300 ft, 16 Jul 1965, <italic>Breedlove 11079</italic> (LL); Mpio. Venust. Carranza, 3 mi S of Aguacatenango along road to Pinola Las Rosas, 5600 ft, 22 Jul 1965, <italic>Breedlove 11195</italic> (LL); Mpio. Jitotol, on the bank of the Río Hondo, 4 miles N of Jitotol on the road to Pueblo Nuevo Solistahuacán, 5500 ft, 20 Aug 1965, <italic>Breedlove 12023</italic> (US); Mpio. Jitotol, along the road to Río Hondo, 6.5 km N of Jitotol, [<named-content xmlns:xlink="http://www.w3.org/1999/xlink" content-type="dwc:verbatimCoordinates" xlink:type="simple"><named-content content-type="geo-json" specific-use="{&#34;type&#34;:&#34;Point&#34;,&#34;coordinates&#34;:[-92.860000,17.100000]}" id="NCID0EGFHO" xlink:type="simple">17.1000, -92.8600</named-content></named-content>], 1700 m, 27 Oct 1971, <italic>Breedlove 21373</italic> (MO, LL); SE side of Volcán Tacaná above Talquian, [<named-content xmlns:xlink="http://www.w3.org/1999/xlink" content-type="dwc:verbatimCoordinates" xlink:type="simple"><named-content content-type="geo-json" specific-use="{&#34;type&#34;:&#34;Point&#34;,&#34;coordinates&#34;:[-92.092500,15.105300]}" id="NCID0EQFHO" xlink:type="simple">15.1053, -92.0925</named-content></named-content>], 2200 m, 5 Mar 1972, <italic>Breedlove 24392</italic> (MO); Mpio. Cintalapa, SE of Cerro Baul on the border with the state of Oaxaca, 16 km NW of Rizo de Oro, along the logging road to Colonia Figaroa, [<named-content xmlns:xlink="http://www.w3.org/1999/xlink" content-type="dwc:verbatimCoordinates" xlink:type="simple"><named-content content-type="geo-json" specific-use="{&#34;type&#34;:&#34;Point&#34;,&#34;coordinates&#34;:[-94.134200,16.566100]}" id="NCID0E1FHO" xlink:type="simple">16.5661, -94.1342</named-content></named-content>], 1600 m, 21 Apr 1972, <italic>Breedlove 24755</italic> (MO); Mpio. Villa Corzo, E base of Cerro Tres Picos near Cerro Bola along a logging road SW of Colonia Agronomos Mexicanos, [<named-content xmlns:xlink="http://www.w3.org/1999/xlink" content-type="dwc:verbatimCoordinates" xlink:type="simple"><named-content content-type="geo-json" specific-use="{&#34;type&#34;:&#34;Point&#34;,&#34;coordinates&#34;:[-93.596100,16.210600]}" id="NCID0EEGHO" xlink:type="simple">16.2106, -93.5961</named-content></named-content>], 1500 m, 4 May 1972, <italic>Breedlove 25055</italic> (MO); same location, 1500–1800 m, 27 May 1972, <italic>Breedlove 25349</italic> (MO, NY); Mpio. Motozintla de Mendoza, SW side of Cerro Mozotal, 11 km NW of the junction of the road to Motozintla along the road to Porvenir and Siltepec, [<named-content xmlns:xlink="http://www.w3.org/1999/xlink" content-type="dwc:verbatimCoordinates" xlink:type="simple"><named-content content-type="geo-json" specific-use="{&#34;type&#34;:&#34;Point&#34;,&#34;coordinates&#34;:[-92.300000,15.400000]}" id="NCID0EQGHO" xlink:type="simple">15.4000, -92.3000</named-content></named-content>], 2100 m, 27 Jun 1972, <italic>Breedlove 25729</italic> (MO); Mpio. Nuevo Solistahuacán, 3 km NW of Pueblo Nuevo Solistahuacán, near Clinica Yerba Buena, [<named-content xmlns:xlink="http://www.w3.org/1999/xlink" content-type="dwc:verbatimCoordinates" xlink:type="simple"><named-content content-type="geo-json" specific-use="{&#34;type&#34;:&#34;Point&#34;,&#34;coordinates&#34;:[-92.900000,17.180000]}" id="NCID0E1GHO" xlink:type="simple">17.1800, -92.9000</named-content></named-content>], 1700 m, 11 Jul 1972, <italic>Breedlove 26045</italic> (MO, LL); Mpio. Totolapa, 6–8 km W of Teopisca on the side of Cerro Chenek’ultik, [<named-content xmlns:xlink="http://www.w3.org/1999/xlink" content-type="dwc:verbatimCoordinates" xlink:type="simple"><named-content content-type="geo-json" specific-use="{&#34;type&#34;:&#34;Point&#34;,&#34;coordinates&#34;:[-92.530000,16.530000]}" id="NCID0EEHHO" xlink:type="simple">16.5300, -92.5300</named-content></named-content>], 2150 m, 16 Aug 1972, <italic>Breedlove 27075</italic> (MO); Mpio. Cintalapa, ridge SE of Cerro Baul on the border with the state of Oaxaca, 17 km NW of Rizo de Oro, along a logging road to Colonia Figaroa, [<named-content xmlns:xlink="http://www.w3.org/1999/xlink" content-type="dwc:verbatimCoordinates" xlink:type="simple"><named-content content-type="geo-json" specific-use="{&#34;type&#34;:&#34;Point&#34;,&#34;coordinates&#34;:[-94.190000,16.560000]}" id="NCID0EOHHO" xlink:type="simple">16.5600, -94.1900</named-content></named-content>], 1600 m, 12 Oct 1979, <italic>Breedlove 44412</italic> (MEXU, MO); Mpio. Angel Albino Corzo, above Finca Cuxtepec, [<named-content xmlns:xlink="http://www.w3.org/1999/xlink" content-type="dwc:verbatimCoordinates" xlink:type="simple"><named-content content-type="geo-json" specific-use="{&#34;type&#34;:&#34;Point&#34;,&#34;coordinates&#34;:[-92.955000,15.766400]}" id="NCID0EYHHO" xlink:type="simple">15.7664, -92.9550</named-content></named-content>], 1380 m, 21 Oct 1980, <italic>Breedlove 46712</italic> (MO); Mpio. Cintalpa, on Oaxaca-Chiapas border near La Cienega de León, [<named-content xmlns:xlink="http://www.w3.org/1999/xlink" content-type="dwc:verbatimCoordinates" xlink:type="simple"><named-content content-type="geo-json" specific-use="{&#34;type&#34;:&#34;Point&#34;,&#34;coordinates&#34;:[-94.030000,16.680000]}" id="NCID0ECIHO" xlink:type="simple">16.6800, -94.0300</named-content></named-content>], 1080–1230 m, 1 Dec 1980, <italic>Breedlove 48149</italic> (MO); Mpio. Angel Albino Corzo, above Finca Cuxtepec, [<named-content xmlns:xlink="http://www.w3.org/1999/xlink" content-type="dwc:verbatimCoordinates" xlink:type="simple"><named-content content-type="geo-json" specific-use="{&#34;type&#34;:&#34;Point&#34;,&#34;coordinates&#34;:[-92.960000,15.730000]}" id="NCID0EMIHO" xlink:type="simple">15.7300, -92.9600</named-content></named-content>], 1380 m, 24 Jun 1981, <italic>Breedlove 51193</italic> (MO); 1 km al suroeste del entronque a Simajovel de Allende sobre la carretera Escopetazo-Pichucalco, [<named-content xmlns:xlink="http://www.w3.org/1999/xlink" content-type="dwc:verbatimCoordinates" xlink:type="simple"><named-content content-type="geo-json" specific-use="{&#34;type&#34;:&#34;Point&#34;,&#34;coordinates&#34;:[-92.849700,17.050300]}" id="NCID0EWIHO" xlink:type="simple">17.0503, -92.8497</named-content></named-content>], 28 Jun 1982, <italic>Cabrera 3028</italic> (MO, NY); Mpio. Mapastepec, Cañada Honda, camino para el Arenal, 1360 m, 15 May 1983, <italic>Calzada 8984</italic> (XAL); Mpio. Jiquipilas, cerro frente a Cerro La Palmita, [<named-content xmlns:xlink="http://www.w3.org/1999/xlink" content-type="dwc:verbatimCoordinates" xlink:type="simple"><named-content content-type="geo-json" specific-use="{&#34;type&#34;:&#34;Point&#34;,&#34;coordinates&#34;:[-93.901900,16.372700]}" id="NCID0ECJHO" xlink:type="simple">16.3727, -93.9019</named-content></named-content>], 1130 m, 08 Jul 1994, <italic>Castillo 79</italic> (MEXU); Mpio. Oxchuc, orilla de camino 1 km antes de Rancho El Cura, <named-content xmlns:xlink="http://www.w3.org/1999/xlink" content-type="dwc:verbatimCoordinates" xlink:type="simple"><named-content content-type="geo-json" specific-use="{&#34;type&#34;:&#34;Point&#34;,&#34;coordinates&#34;:[-92.272200,16.781900]}" id="NCID0EMJHO" xlink:type="simple">16.7819, -92.2722</named-content></named-content>, 1730 m, 28 Jun 1994, <italic>Chame 61</italic> (MEXU); Mpio. La Concordia, 1700 m al O de Arroyo Negro-Neuva Linda, [<named-content xmlns:xlink="http://www.w3.org/1999/xlink" content-type="dwc:verbatimCoordinates" xlink:type="simple"><named-content content-type="geo-json" specific-use="{&#34;type&#34;:&#34;Point&#34;,&#34;coordinates&#34;:[-93.044900,15.845500]}" id="NCID0EWJHO" xlink:type="simple">15.8455, -93.0449</named-content></named-content>], 1250 m, 28 Jul 2014, <italic>Diaz-M. 1079</italic> (MEXU); Mpio. Villa Corzo, Nueva Reforma Agraria, <named-content xmlns:xlink="http://www.w3.org/1999/xlink" content-type="dwc:verbatimCoordinates" xlink:type="simple"><named-content content-type="geo-json" specific-use="{&#34;type&#34;:&#34;Point&#34;,&#34;coordinates&#34;:[-93.250600,15.917200]}" id="NCID0EAKHO" xlink:type="simple">15.9172, -93.2506</named-content></named-content>, 938 m, 26 Jan 2002, <italic>Gómez-Domínguez 45</italic> (MO); Mpio. Mpio. La Concordia, Finca Custepec. trail NW from Finca, 1–3 km along trail [<named-content xmlns:xlink="http://www.w3.org/1999/xlink" content-type="dwc:verbatimCoordinates" xlink:type="simple"><named-content content-type="geo-json" specific-use="{&#34;type&#34;:&#34;Point&#34;,&#34;coordinates&#34;:[-92.967000,15.733000]}" id="NCID0EKKHO" xlink:type="simple">15.7330, -92.9670</named-content></named-content>], 1180 m, 12 Jul 1990, <italic>Hampshire 1217</italic> (MEXU); Mpio. Angel Albino Corzo, Reserve El Triunflo (Campamento/HQ); Cañada Honda, <named-content xmlns:xlink="http://www.w3.org/1999/xlink" content-type="dwc:verbatimCoordinates" xlink:type="simple"><named-content content-type="geo-json" specific-use="{&#34;type&#34;:&#34;Point&#34;,&#34;coordinates&#34;:[-92.800000,15.650000]}" id="NCID0EUKHO" xlink:type="simple">15.6500, -92.8000</named-content></named-content>, 1400 m, May 1989, <italic>Heath MA103</italic> (MEXU); Mpio. Cintalapa, La Carraca, 17.7 km N Rizo de Oro por camino a Col. Rodolfo Figueroa, [<named-content xmlns:xlink="http://www.w3.org/1999/xlink" content-type="dwc:verbatimCoordinates" xlink:type="simple"><named-content content-type="geo-json" specific-use="{&#34;type&#34;:&#34;Point&#34;,&#34;coordinates&#34;:[-94.190000,16.570000]}" id="NCID0E5KHO" xlink:type="simple">16.5700, -94.1900</named-content></named-content>], 1420 m, 23 Jun 1984, <italic>Hernández 365</italic> (DAV, MEXU, MO); Mpio. Villa Corzo, Reserva de la Biosfera El Triunfo, Poligono V, desvio al camino Plan de Higo, <named-content xmlns:xlink="http://www.w3.org/1999/xlink" content-type="dwc:verbatimCoordinates" xlink:type="simple"><named-content content-type="geo-json" specific-use="{&#34;type&#34;:&#34;Point&#34;,&#34;coordinates&#34;:[-93.084400,15.861700]}" id="NCID0EILHO" xlink:type="simple">15.8617, -93.0844</named-content></named-content>, 1303 m, 9 Jul 2002, <italic>López-Hernández 123</italic> (MEXU); Mpio. Villa Corzo, Cerro Miramar, Plan de Ayala, <named-content xmlns:xlink="http://www.w3.org/1999/xlink" content-type="dwc:verbatimCoordinates" xlink:type="simple"><named-content content-type="geo-json" specific-use="{&#34;type&#34;:&#34;Point&#34;,&#34;coordinates&#34;:[-93.216700,15.856900]}" id="NCID0ESLHO" xlink:type="simple">15.8569, -93.2167</named-content></named-content>, 1565 m, 26 May 1999, <italic>López-Molina 397</italic> (NY); Mpio. Villacorzo, Reserva de la Biosfera El Triunfo, Cerro La Angostura, Polígono Zona Núcleo v La Angostura, <named-content xmlns:xlink="http://www.w3.org/1999/xlink" content-type="dwc:verbatimCoordinates" xlink:type="simple"><named-content content-type="geo-json" specific-use="{&#34;type&#34;:&#34;Point&#34;,&#34;coordinates&#34;:[-93.195800,15.880300]}" id="NCID0E3LHO" xlink:type="simple">15.8803, -93.1958</named-content></named-content>, 1147 m, 31 Mar 2005, <italic>Martínez-Meléndez 737</italic> (MO); Mpio. Unión Juárez, en el Volcán Tacaná, a 500 m al E de Talquián, [<named-content xmlns:xlink="http://www.w3.org/1999/xlink" content-type="dwc:verbatimCoordinates" xlink:type="simple"><named-content content-type="geo-json" specific-use="{&#34;type&#34;:&#34;Point&#34;,&#34;coordinates&#34;:[-92.105100,15.129000]}" id="NCID0EGMHO" xlink:type="simple">15.1290, -92.1051</named-content></named-content>], 1700 m, 26 Apr 1987, <italic>Martínez-S. 20309</italic> (BIGU); Mpio. Unión Juárez, Volcán Tacaná, entre Talquián y Chiquihuite, [<named-content xmlns:xlink="http://www.w3.org/1999/xlink" content-type="dwc:verbatimCoordinates" xlink:type="simple"><named-content content-type="geo-json" specific-use="{&#34;type&#34;:&#34;Point&#34;,&#34;coordinates&#34;:[-92.100000,15.100000]}" id="NCID0EQMHO" xlink:type="simple">15.1000, -92.1000</named-content></named-content>], 800 m, 23 Apr 1987, <italic>Martínez-S. 20481</italic> (MEXU, MO); Reserva El Triunfo, [<named-content xmlns:xlink="http://www.w3.org/1999/xlink" content-type="dwc:verbatimCoordinates" xlink:type="simple"><named-content content-type="geo-json" specific-use="{&#34;type&#34;:&#34;Point&#34;,&#34;coordinates&#34;:[-92.800000,15.650000]}" id="NCID0E1MHO" xlink:type="simple">15.6500, -92.8000</named-content></named-content>], 1900 m, 1 Jun 1987, <italic>Martínez-S. 21495</italic> (MEXU); Siltepec, [<named-content xmlns:xlink="http://www.w3.org/1999/xlink" content-type="dwc:verbatimCoordinates" xlink:type="simple"><named-content content-type="geo-json" specific-use="{&#34;type&#34;:&#34;Point&#34;,&#34;coordinates&#34;:[-92.301300,15.550800]}" id="NCID0EENHO" xlink:type="simple">15.5508, -92.3013</named-content></named-content>], 7 Aug 1937, <italic>Matuda 1672</italic> (NY); Letrero, near Siltepec, [<named-content xmlns:xlink="http://www.w3.org/1999/xlink" content-type="dwc:verbatimCoordinates" xlink:type="simple"><named-content content-type="geo-json" specific-use="{&#34;type&#34;:&#34;Point&#34;,&#34;coordinates&#34;:[-92.460000,15.510000]}" id="NCID0EONHO" xlink:type="simple">15.5100, -92.4600</named-content></named-content>], 2000 m, 6 Jul 1941, <italic>Matuda 4364</italic> (MO, NY, LL); San Luis Siltepec, [<named-content xmlns:xlink="http://www.w3.org/1999/xlink" content-type="dwc:verbatimCoordinates" xlink:type="simple"><named-content content-type="geo-json" specific-use="{&#34;type&#34;:&#34;Point&#34;,&#34;coordinates&#34;:[-92.454400,15.464700]}" id="NCID0EYNHO" xlink:type="simple">15.4647, -92.4544</named-content></named-content>], 1300 m, 20 Jun 1945, <italic>Matuda 5975</italic> (LL); Mpio. Arriaga, Cañada al Españadal, Rancho Bonito, <named-content xmlns:xlink="http://www.w3.org/1999/xlink" content-type="dwc:verbatimCoordinates" xlink:type="simple"><named-content content-type="geo-json" specific-use="{&#34;type&#34;:&#34;Point&#34;,&#34;coordinates&#34;:[-93.876100,16.332800]}" id="NCID0ECOHO" xlink:type="simple">16.3328, -93.8761</named-content></named-content>, 23 May 2002, <italic>Meléndez-L. 261b</italic> (DAV); Cerro del Boqueron, [<named-content xmlns:xlink="http://www.w3.org/1999/xlink" content-type="dwc:verbatimCoordinates" xlink:type="simple"><named-content content-type="geo-json" specific-use="{&#34;type&#34;:&#34;Point&#34;,&#34;coordinates&#34;:[-92.300000,15.240000]}" id="NCID0EMOHO" xlink:type="simple">15.2400, -92.3000</named-content></named-content>], Aug 1913, <italic>Purpus 7106</italic> (GH, NY); Cerro del Boqueron, [<named-content xmlns:xlink="http://www.w3.org/1999/xlink" content-type="dwc:verbatimCoordinates" xlink:type="simple"><named-content content-type="geo-json" specific-use="{&#34;type&#34;:&#34;Point&#34;,&#34;coordinates&#34;:[-92.300000,15.240000]}" id="NCID0EWOHO" xlink:type="simple">15.2400, -92.3000</named-content></named-content>], Jun 1914, <italic>Purpus 7316</italic> (G, GH, M, MO, NY); Mpio. Tonala. Ejido Las Palmas, en el paraje Santa Cruz, <named-content xmlns:xlink="http://www.w3.org/1999/xlink" content-type="dwc:verbatimCoordinates" xlink:type="simple"><named-content content-type="geo-json" specific-use="{&#34;type&#34;:&#34;Point&#34;,&#34;coordinates&#34;:[-93.578300,16.065800]}" id="NCID0EAPHO" xlink:type="simple">16.0658, -93.5783</named-content></named-content>, 180 m, 28 Apr 2002, <italic>Reyes-García 4583</italic> (MEXU); Mpio. Villa Flores, Ejido El Paraíso, <named-content xmlns:xlink="http://www.w3.org/1999/xlink" content-type="dwc:verbatimCoordinates" xlink:type="simple"><named-content content-type="geo-json" specific-use="{&#34;type&#34;:&#34;Point&#34;,&#34;coordinates&#34;:[-93.706900,16.311400]}" id="NCID0EKPHO" xlink:type="simple">16.3114, -93.7069</named-content></named-content>, 1500 m, 29 May 2002, <italic>Reyes-García 4714</italic> (DAV); Mpio. Villa Corzo, Ejido Sierra Morena, <named-content xmlns:xlink="http://www.w3.org/1999/xlink" content-type="dwc:verbatimCoordinates" xlink:type="simple"><named-content content-type="geo-json" specific-use="{&#34;type&#34;:&#34;Point&#34;,&#34;coordinates&#34;:[-93.590300,16.152200]}" id="NCID0EUPHO" xlink:type="simple">16.1522, -93.5903</named-content></named-content>, 1550 m, 30 May 2002, <italic>Reyes-García 4788</italic> (MEXU); Mpio. Cintalapa, “La Carraca,” 17.7 km al N de Rizo de Oro hacia Rodolfo Figueroa, [<named-content xmlns:xlink="http://www.w3.org/1999/xlink" content-type="dwc:verbatimCoordinates" xlink:type="simple"><named-content content-type="geo-json" specific-use="{&#34;type&#34;:&#34;Point&#34;,&#34;coordinates&#34;:[-94.190000,16.570000]}" id="NCID0E5PHO" xlink:type="simple">16.5700, -94.1900</named-content></named-content>], 28 Jun 1984, <italic>Torres-C. 5402</italic> (MEXU); Mpio. Unión Juárez, Línea Divisoria, 10 km al S de Unión Juárez, [<named-content xmlns:xlink="http://www.w3.org/1999/xlink" content-type="dwc:verbatimCoordinates" xlink:type="simple"><named-content content-type="geo-json" specific-use="{&#34;type&#34;:&#34;Point&#34;,&#34;coordinates&#34;:[-92.090300,15.040000]}" id="NCID0EIQHO" xlink:type="simple">15.0400, -92.0903</named-content></named-content>], 2500 m, 16 Apr 1988, <italic>Ventura 5171</italic> (MO, NY, TEX); Mpio. Unión Juárez, Chiquihuite, 8 km al S de Unión Juárez, [<named-content xmlns:xlink="http://www.w3.org/1999/xlink" content-type="dwc:verbatimCoordinates" xlink:type="simple"><named-content content-type="geo-json" specific-use="{&#34;type&#34;:&#34;Point&#34;,&#34;coordinates&#34;:[-92.090000,15.070000]}" id="NCID0ESQHO" xlink:type="simple">15.0700, -92.0900</named-content></named-content>], 3000 m, 9 Aug 1988, <italic>Ventura 5466</italic> (NY); <bold>Guerrero</bold>: Mpio. Metlatónoc, Xatu Yahta, al W de Coicoyán, terreno de Atzompa, <named-content xmlns:xlink="http://www.w3.org/1999/xlink" content-type="dwc:verbatimCoordinates" xlink:type="simple"><named-content content-type="geo-json" specific-use="{&#34;type&#34;:&#34;Point&#34;,&#34;coordinates&#34;:[-98.316700,17.250000]}" id="NCID0E5QHO" xlink:type="simple">17.2500, -98.3167</named-content></named-content>, 2700 m, 13 Feb 1988, <italic>de Ávila 209</italic> (MEXU, NY); 10.9 km al E de Vallecitos, <named-content xmlns:xlink="http://www.w3.org/1999/xlink" content-type="dwc:verbatimCoordinates" xlink:type="simple"><named-content content-type="geo-json" specific-use="{&#34;type&#34;:&#34;Point&#34;,&#34;coordinates&#34;:[-101.229400,17.955300]}" id="NCID0EIRHO" xlink:type="simple">17.9553, -101.2294</named-content></named-content>, 1626 m, 22 Jul 2005, <italic>Calonico-S. 27171</italic> (MEXU); 36.7 km from Atoyac de Alvarez on road to Puerto de Gallo, [<named-content xmlns:xlink="http://www.w3.org/1999/xlink" content-type="dwc:verbatimCoordinates" xlink:type="simple"><named-content content-type="geo-json" specific-use="{&#34;type&#34;:&#34;Point&#34;,&#34;coordinates&#34;:[-100.190000,17.480000]}" id="NCID0ESRHO" xlink:type="simple">17.4800, -100.1900</named-content></named-content>], 3050 ft, 9 Aug 1977, <italic>Davis IV 817</italic> (MEXU); Mpio. Atoyac de Alvarez, Las Golondrinas, carretera Paraíso-Filo de Caballos, [<named-content xmlns:xlink="http://www.w3.org/1999/xlink" content-type="dwc:verbatimCoordinates" xlink:type="simple"><named-content content-type="geo-json" specific-use="{&#34;type&#34;:&#34;Point&#34;,&#34;coordinates&#34;:[-100.230200,17.336800]}" id="NCID0E3RHO" xlink:type="simple">17.3368, -100.2302</named-content></named-content>], 1600 m, 06 Jul 1985, <italic>Espejo-Serna 1843</italic> (MEXU); Dto. Montes de Oca, Mpio. Petatlan, El Mameyal, NW of Acapulco, I. R. F. Coyquilla, [<named-content xmlns:xlink="http://www.w3.org/1999/xlink" content-type="dwc:verbatimCoordinates" xlink:type="simple"><named-content content-type="geo-json" specific-use="{&#34;type&#34;:&#34;Point&#34;,&#34;coordinates&#34;:[-99.683300,17.433300]}" id="NCID0EGSHO" xlink:type="simple">17.4333, -99.6833</named-content></named-content>], 700 m, 15 Oct 1937, <italic>Hinton 10806</italic> (NY); Dto. Galeana, Sierra Madre del Sur, Alcaparosa, [<named-content xmlns:xlink="http://www.w3.org/1999/xlink" content-type="dwc:verbatimCoordinates" xlink:type="simple"><named-content content-type="geo-json" specific-use="{&#34;type&#34;:&#34;Point&#34;,&#34;coordinates&#34;:[-99.683300,17.433300]}" id="NCID0EQSHO" xlink:type="simple">17.4333, -99.6833</named-content></named-content>], 560 m, 23 Oct 1937, <italic>10849</italic> (MEXU, MO, NY, LL); Dto. Mina, Chilacayote, [<named-content xmlns:xlink="http://www.w3.org/1999/xlink" content-type="dwc:verbatimCoordinates" xlink:type="simple"><named-content content-type="geo-json" specific-use="{&#34;type&#34;:&#34;Point&#34;,&#34;coordinates&#34;:[-100.680000,17.760000]}" id="NCID0E1SHO" xlink:type="simple">17.7600, -100.6800</named-content></named-content>], 1650 m, 16 Apr 1939, <italic>Hinton 14179</italic> (GH, MO, NY, WIS); Mpio. Leonardo Bravo, 3 km al NE de Cruz de Ocote, [<named-content xmlns:xlink="http://www.w3.org/1999/xlink" content-type="dwc:verbatimCoordinates" xlink:type="simple"><named-content content-type="geo-json" specific-use="{&#34;type&#34;:&#34;Point&#34;,&#34;coordinates&#34;:[-99.882600,17.556000]}" id="NCID0EETHO" xlink:type="simple">17.5560, -99.8826</named-content></named-content>], 2180 m, 23 Mar 1985, <italic>Loera-H. 3473</italic> (IEB, MEXU, TEX, XAL); Mpio. Chilpancingo de los Bravos, 6 km al W de Omiltemi, camino a la Soledad Las Hoyas, [<named-content xmlns:xlink="http://www.w3.org/1999/xlink" content-type="dwc:verbatimCoordinates" xlink:type="simple"><named-content content-type="geo-json" specific-use="{&#34;type&#34;:&#34;Point&#34;,&#34;coordinates&#34;:[-99.723900,17.595000]}" id="NCID0EOTHO" xlink:type="simple">17.5950, -99.7239</named-content></named-content>], 27 Mar 1982, <italic>Martínez-S. 271</italic> (MEXU, MO, NY); Mpio. Tlacotepec, en el Cerro Teotepec, a 8 km al N de Puerto del Gallo, camino a Chichihualco, [<named-content xmlns:xlink="http://www.w3.org/1999/xlink" content-type="dwc:verbatimCoordinates" xlink:type="simple"><named-content content-type="geo-json" specific-use="{&#34;type&#34;:&#34;Point&#34;,&#34;coordinates&#34;:[-99.973300,17.791700]}" id="NCID0EYTHO" xlink:type="simple">17.7917, -99.9733</named-content></named-content>], 3000 m, 11 Mar 1984, <italic>Martínez-S. 6233</italic> (IEB, MEXU, MO); 10 km al suroeste de Puerto del Gallo, sobre el camino a Atoyac, 2100 m, 13 Mar 2007, <italic>Ramírez-Amézcua 964</italic> (DAV, IEB, NY); Mpio. Chichihualco, 2 km al SO de La Hierbabuena, [<named-content xmlns:xlink="http://www.w3.org/1999/xlink" content-type="dwc:verbatimCoordinates" xlink:type="simple"><named-content content-type="geo-json" specific-use="{&#34;type&#34;:&#34;Point&#34;,&#34;coordinates&#34;:[-99.752000,17.635700]}" id="NCID0EEUHO" xlink:type="simple">17.6357, -99.7520</named-content></named-content>], 1950 m, 22 Apr 1985, <italic>Soto-Nuñez 8394</italic> (MEXU); Mpio. Atoyac de Alvarez, a 15 km al NE de El Paraíso, [<named-content xmlns:xlink="http://www.w3.org/1999/xlink" content-type="dwc:verbatimCoordinates" xlink:type="simple"><named-content content-type="geo-json" specific-use="{&#34;type&#34;:&#34;Point&#34;,&#34;coordinates&#34;:[-100.140000,17.374000]}" id="NCID0EOUHO" xlink:type="simple">17.3740, -100.1400</named-content></named-content>], 1100 m, 19 Aug 1985, <italic>Soto-Nuñez 10104</italic> (MEXU); vicinity of Omiltemi, 20 miles W of Chilpancingo on logging road, [<named-content xmlns:xlink="http://www.w3.org/1999/xlink" content-type="dwc:verbatimCoordinates" xlink:type="simple"><named-content content-type="geo-json" specific-use="{&#34;type&#34;:&#34;Point&#34;,&#34;coordinates&#34;:[-99.739300,17.554000]}" id="NCID0EYUHO" xlink:type="simple">17.5540, -99.7393</named-content></named-content>], 8000 ft, 31 Jul 1957, <italic>Straw 1084</italic> (MEXU); Mpio Leonardo Bravo, 29 km W of Chilpancingo, [<named-content xmlns:xlink="http://www.w3.org/1999/xlink" content-type="dwc:verbatimCoordinates" xlink:type="simple"><named-content content-type="geo-json" specific-use="{&#34;type&#34;:&#34;Point&#34;,&#34;coordinates&#34;:[-99.795700,17.589700]}" id="NCID0ECVHO" xlink:type="simple">17.5897, -99.7957</named-content></named-content>], 2250 m, 7 Jun 1985, <italic>Thomas 3721</italic> (NY); <bold>Jalisco</bold>: Mpio. Tecalitlán, 46 km carr. Cd. Guzmán-Pihuamo, por brecha Llanitos-Canutillo, a 24 km, [<named-content xmlns:xlink="http://www.w3.org/1999/xlink" content-type="dwc:verbatimCoordinates" xlink:type="simple"><named-content content-type="geo-json" specific-use="{&#34;type&#34;:&#34;Point&#34;,&#34;coordinates&#34;:[-103.306400,19.469200]}" id="NCID0EOVHO" xlink:type="simple">19.4692, -103.3064</named-content></named-content>], 1750 m, 14 May 1988, <italic>Pichardo-A. 42</italic> (NY); <bold>México</bold>: Mpio. Tlatlaya, El Potrero, cañada Agua Fría, 1.5 km al S de Tlatlaya, <named-content xmlns:xlink="http://www.w3.org/1999/xlink" content-type="dwc:verbatimCoordinates" xlink:type="simple"><named-content content-type="geo-json" specific-use="{&#34;type&#34;:&#34;Point&#34;,&#34;coordinates&#34;:[-100.211700,18.611100]}" id="NCID0E1VHO" xlink:type="simple">18.6111, -100.2117</named-content></named-content>, 1650 m, 2 Jun 2001, <italic>Aguilera-Gómez 946</italic> (MEXU); Mpio. Tejupilco de Hidalgo, 22.7 km W of Estanco on the road to Cañada de Nanchititla, top of Mesa de Nanchititla, [<named-content xmlns:xlink="http://www.w3.org/1999/xlink" content-type="dwc:verbatimCoordinates" xlink:type="simple"><named-content content-type="geo-json" specific-use="{&#34;type&#34;:&#34;Point&#34;,&#34;coordinates&#34;:[-100.413600,18.841000]}" id="NCID0EEWHO" xlink:type="simple">18.8410, -100.4136</named-content></named-content>], 1950 m, 11 Oct 1985, <italic>Bartholomew 2937</italic> (GH, MEXU, NY); Dto.Temascaltepec, Cumbre de Tejupilco, [<named-content xmlns:xlink="http://www.w3.org/1999/xlink" content-type="dwc:verbatimCoordinates" xlink:type="simple"><named-content content-type="geo-json" specific-use="{&#34;type&#34;:&#34;Point&#34;,&#34;coordinates&#34;:[-99.917600,19.132200]}" id="NCID0EOWHO" xlink:type="simple">19.1322, -99.9176</named-content></named-content>], 2000 m, 20 Jul 1932, <italic>Hinton 1089</italic> (G); Dto. Temascaltepec, Rincón, [<named-content xmlns:xlink="http://www.w3.org/1999/xlink" content-type="dwc:verbatimCoordinates" xlink:type="simple"><named-content content-type="geo-json" specific-use="{&#34;type&#34;:&#34;Point&#34;,&#34;coordinates&#34;:[-100.120000,18.901700]}" id="NCID0EYWHO" xlink:type="simple">18.9017, -100.1200</named-content></named-content>], 27 Dec 1933, <italic>Hinton 3029</italic> (MEXU, US); Dto. Temascaltepec, Pantoja, [<named-content xmlns:xlink="http://www.w3.org/1999/xlink" content-type="dwc:verbatimCoordinates" xlink:type="simple"><named-content content-type="geo-json" specific-use="{&#34;type&#34;:&#34;Point&#34;,&#34;coordinates&#34;:[-100.014600,18.871100]}" id="NCID0ECXHO" xlink:type="simple">18.8711, -100.0146</named-content></named-content>], 6 May 1933, <italic>Hinton 4080</italic> (NY, US); Dto. Temascaltepec, Ypericones, [<named-content xmlns:xlink="http://www.w3.org/1999/xlink" content-type="dwc:verbatimCoordinates" xlink:type="simple"><named-content content-type="geo-json" specific-use="{&#34;type&#34;:&#34;Point&#34;,&#34;coordinates&#34;:[-100.184400,18.872000]}" id="NCID0EMXHO" xlink:type="simple">18.8720, -100.1844</named-content></named-content>], 26 Jul 1933, <italic>Hinton 4371</italic> (G); Dto. Temascaltepec, Nanchititla, [<named-content xmlns:xlink="http://www.w3.org/1999/xlink" content-type="dwc:verbatimCoordinates" xlink:type="simple"><named-content content-type="geo-json" specific-use="{&#34;type&#34;:&#34;Point&#34;,&#34;coordinates&#34;:[-100.466700,18.866700]}" id="NCID0EWXHO" xlink:type="simple">18.8667, -100.4667</named-content></named-content>], 14 Jun 1934, <italic>Hinton 6159</italic> (G, MO); Mpio. Tlatlaya, El Potrero, Cañada de Agua Fría, 3 km al S de Tlatlaya, <named-content xmlns:xlink="http://www.w3.org/1999/xlink" content-type="dwc:verbatimCoordinates" xlink:type="simple"><named-content content-type="geo-json" specific-use="{&#34;type&#34;:&#34;Point&#34;,&#34;coordinates&#34;:[-100.213900,18.610600]}" id="NCID0EAYHO" xlink:type="simple">18.6106, -100.2139</named-content></named-content>, 1650 m, 6 Aug 2004, <italic>Martínez de la Cruz 212</italic> (MEXU); <bold>Michoacán</bold>: Mpio. Uruapan, Hwy 37, km 85, <named-content xmlns:xlink="http://www.w3.org/1999/xlink" content-type="dwc:verbatimCoordinates" xlink:type="simple"><named-content content-type="geo-json" specific-use="{&#34;type&#34;:&#34;Point&#34;,&#34;coordinates&#34;:[-102.083300,19.416700]}" id="NCID0EMYHO" xlink:type="simple">19.4167, -102.0833</named-content></named-content>, 1500 m, 26 Jun 1981, <italic>Hahn 597</italic> (MO); Cascada de Tzararacua, cerca de Uruapan, [<named-content xmlns:xlink="http://www.w3.org/1999/xlink" content-type="dwc:verbatimCoordinates" xlink:type="simple"><named-content content-type="geo-json" specific-use="{&#34;type&#34;:&#34;Point&#34;,&#34;coordinates&#34;:[-102.083100,19.355000]}" id="NCID0EWYHO" xlink:type="simple">19.3550, -102.0831</named-content></named-content>], 1500 m, 4 May 1966, <italic>Rzedowski 22327</italic> (IEB); Mpio. Uruapan, 85 km on Hwy 37, 1500 m, 26 Jun 1981, <italic>Hahn 597</italic> (MO); Mpio. Coalcomán, 4.5 km (en línea recta) al oeste de Las Joyas, <named-content xmlns:xlink="http://www.w3.org/1999/xlink" content-type="dwc:verbatimCoordinates" xlink:type="simple"><named-content content-type="geo-json" specific-use="{&#34;type&#34;:&#34;Point&#34;,&#34;coordinates&#34;:[-103.093900,18.501400]}" id="NCID0ECZHO" xlink:type="simple">18.5014, -103.0939</named-content></named-content>, 1970 m, 29 Aug 2008, <italic>Steinmann 6347</italic> (DAV); Mpio. Ziracuaretiro, Malpais de San Andres Coru, <named-content xmlns:xlink="http://www.w3.org/1999/xlink" content-type="dwc:verbatimCoordinates" xlink:type="simple"><named-content content-type="geo-json" specific-use="{&#34;type&#34;:&#34;Point&#34;,&#34;coordinates&#34;:[-101.949700,19.449200]}" id="NCID0EMZHO" xlink:type="simple">19.4492, -101.9497</named-content></named-content>, 1667 m, 25 Sep 2012, <italic>Valentin-Martínez 309</italic> (MEXU); <bold>Morelos</bold>: Mpio. Tlayacapan, Barranca Tepecapa, <named-content xmlns:xlink="http://www.w3.org/1999/xlink" content-type="dwc:verbatimCoordinates" xlink:type="simple"><named-content content-type="geo-json" specific-use="{&#34;type&#34;:&#34;Point&#34;,&#34;coordinates&#34;:[-99.015600,18.968300]}" id="NCID0EYZHO" xlink:type="simple">18.9683, -99.0156</named-content></named-content>, 1849 m, 17 Jul 2010, <italic>R. Hernández-Cardenás 445.2</italic> (IEB); Sierra de Ocuila, rumbo Mexicapa, <named-content xmlns:xlink="http://www.w3.org/1999/xlink" content-type="dwc:verbatimCoordinates" xlink:type="simple"><named-content content-type="geo-json" specific-use="{&#34;type&#34;:&#34;Point&#34;,&#34;coordinates&#34;:[-99.230000,18.910000]}" id="NCID0EC1HO" xlink:type="simple">18.9100, -99.2300</named-content></named-content>, 16–18 Dec 1938, <italic>Lyonnet 2886</italic> (US); Sierra de Ocuila, Apr 1948, <italic>Lyonnet 480400003</italic> (MEXU); Cuernavaca, [<named-content xmlns:xlink="http://www.w3.org/1999/xlink" content-type="dwc:verbatimCoordinates" xlink:type="simple"><named-content content-type="geo-json" specific-use="{&#34;type&#34;:&#34;Point&#34;,&#34;coordinates&#34;:[-99.236200,18.908500]}" id="NCID0EO1HO" xlink:type="simple">18.9085, -99.2362</named-content></named-content>], Aug–Sep 1950, <italic>Lyonnet 500800043</italic> (MEXU); above Cuernavaca, <named-content xmlns:xlink="http://www.w3.org/1999/xlink" content-type="dwc:verbatimCoordinates" xlink:type="simple"><named-content content-type="geo-json" specific-use="{&#34;type&#34;:&#34;Point&#34;,&#34;coordinates&#34;:[-99.230000,18.910000]}" id="NCID0EY1HO" xlink:type="simple">18.9100, -99.2300</named-content></named-content>, 6500 ft, 24 Sep 1896, <italic>Pringle 6505</italic> (GH, MEXU, MO, NY); wet mountain canyon above Cuernavaca, [<named-content xmlns:xlink="http://www.w3.org/1999/xlink" content-type="dwc:verbatimCoordinates" xlink:type="simple"><named-content content-type="geo-json" specific-use="{&#34;type&#34;:&#34;Point&#34;,&#34;coordinates&#34;:[-99.275000,18.958300]}" id="NCID0EC2HO" xlink:type="simple">18.9583, -99.2750</named-content></named-content>], 6500 ft, 26 Jun 1898, <italic>Pringle 6877</italic> (G, GH, GOET, MEXU, MO, NY, US, W); Barranca Atzingo, [<named-content xmlns:xlink="http://www.w3.org/1999/xlink" content-type="dwc:verbatimCoordinates" xlink:type="simple"><named-content content-type="geo-json" specific-use="{&#34;type&#34;:&#34;Point&#34;,&#34;coordinates&#34;:[-99.275000,18.958300]}" id="NCID0EM2HO" xlink:type="simple">18.9583, -99.2750</named-content></named-content>], 1850 m, 23 Apr 1971, <italic>Vázquez 3146</italic> (MEXU); Cuernavaca, Barranca del Tecolote, <named-content xmlns:xlink="http://www.w3.org/1999/xlink" content-type="dwc:verbatimCoordinates" xlink:type="simple"><named-content content-type="geo-json" specific-use="{&#34;type&#34;:&#34;Point&#34;,&#34;coordinates&#34;:[-99.273600,18.950000]}" id="NCID0EW2HO" xlink:type="simple">18.9500, -99.2736</named-content></named-content>, 1750 m, 7 May 2005, <italic>Zamudio Ruiz 13085</italic> (TEX); <bold>Oaxaca</bold>: Mpio. Coicoyán, Yuvi Ndoso Itia, al SW de Coicoyán, <named-content xmlns:xlink="http://www.w3.org/1999/xlink" content-type="dwc:verbatimCoordinates" xlink:type="simple"><named-content content-type="geo-json" specific-use="{&#34;type&#34;:&#34;Point&#34;,&#34;coordinates&#34;:[-98.300000,17.250000]}" id="NCID0EC3HO" xlink:type="simple">17.2500, -98.3000</named-content></named-content>, 2200 m, 16 Mar 1988, <italic>de Ávila 214</italic> (MEXU, NY); Mpio. Coicoyán, Nami Yoo, al SW de Coicoyán, <named-content xmlns:xlink="http://www.w3.org/1999/xlink" content-type="dwc:verbatimCoordinates" xlink:type="simple"><named-content content-type="geo-json" specific-use="{&#34;type&#34;:&#34;Point&#34;,&#34;coordinates&#34;:[-98.300000,17.250000]}" id="NCID0EM3HO" xlink:type="simple">17.2500, -98.3000</named-content></named-content>, 2200 m, 3 Jun 1989, <italic>de Ávila 630</italic> (MEXU, NY); Dto. Juxtlahuaca, Mpio. San Martin Peras, a 2.7 km adelante de la desviacion de San Martin Peras, carretera para Coyoacan de las Flores, <named-content xmlns:xlink="http://www.w3.org/1999/xlink" content-type="dwc:verbatimCoordinates" xlink:type="simple"><named-content content-type="geo-json" specific-use="{&#34;type&#34;:&#34;Point&#34;,&#34;coordinates&#34;:[-98.216700,17.283300]}" id="NCID0EW3HO" xlink:type="simple">17.2833, -98.2167</named-content></named-content>, 2490 m, 20 Jun 1993, <italic>Calzada 18444</italic> (MEXU); Mpio. San Martín Peras, 2 km de la desviación a San Martín Peras, carretera Coicoyán de Las Flores-Santiago Juxtlahuaca, <named-content xmlns:xlink="http://www.w3.org/1999/xlink" content-type="dwc:verbatimCoordinates" xlink:type="simple"><named-content content-type="geo-json" specific-use="{&#34;type&#34;:&#34;Point&#34;,&#34;coordinates&#34;:[-98.183300,17.300000]}" id="NCID0EA4HO" xlink:type="simple">17.3000, -98.1833</named-content></named-content>, 2565 m, 10 Oct 1994, <italic>Calzada 19461</italic> (NY); Mpio. Santiago Juxtlahuaca, km 14 de San Miguel Cuevas a El Manzanal, deviación en Santa Rosa, <named-content xmlns:xlink="http://www.w3.org/1999/xlink" content-type="dwc:verbatimCoordinates" xlink:type="simple"><named-content content-type="geo-json" specific-use="{&#34;type&#34;:&#34;Point&#34;,&#34;coordinates&#34;:[-98.050000,17.216700]}" id="NCID0EK4HO" xlink:type="simple">17.2167, -98.0500</named-content></named-content>, 2300 m, 18 Feb 1995, <italic>Calzada 19763</italic> (IEB, MEXU, NY); Mpio. Santiago Juxtlahuaca, 3 km de San Pedro Chayuco, carretera por el aserradero, <named-content xmlns:xlink="http://www.w3.org/1999/xlink" content-type="dwc:verbatimCoordinates" xlink:type="simple"><named-content content-type="geo-json" specific-use="{&#34;type&#34;:&#34;Point&#34;,&#34;coordinates&#34;:[-98.000000,17.200000]}" id="NCID0EU4HO" xlink:type="simple">17.2000, -98.0000</named-content></named-content>, 1855 m, 19 Feb 1995, <italic>Calzada 19781</italic> (MEXU, NY, XAL); Mpio. Santiago Juxtlahuaca, Puerta de Luz, hacia la torre de microondas, entrada por Santa Rosa, vía San Miguel Cuevas a El Manzanal, <named-content xmlns:xlink="http://www.w3.org/1999/xlink" content-type="dwc:verbatimCoordinates" xlink:type="simple"><named-content content-type="geo-json" specific-use="{&#34;type&#34;:&#34;Point&#34;,&#34;coordinates&#34;:[-98.050000,17.216700]}" id="NCID0E54HO" xlink:type="simple">17.2167, -98.0500</named-content></named-content>, 2350 m, 18 Apr 1995, <italic>Calzada 19813</italic> (IEB, MEXU, NY); 4–5 km del poblado El Manzanal, carretera a Infiernillo, <named-content xmlns:xlink="http://www.w3.org/1999/xlink" content-type="dwc:verbatimCoordinates" xlink:type="simple"><named-content content-type="geo-json" specific-use="{&#34;type&#34;:&#34;Point&#34;,&#34;coordinates&#34;:[-98.040000,17.350000]}" id="NCID0EI5HO" xlink:type="simple">17.3500, -98.0400</named-content></named-content>, 30 Jan 1996, <italic>Calzada 20742</italic> (MEXU, NY); Mpio Santiago Juxtlahuaca, faldas y cima del cerro de la torre de microondas de El Manazanal, 2395 m, 12 Sep 1996, <italic>Calzada 21348</italic> (BIGU, MEXU); Mpio. Santiago Juxtlahuaca, a 1 km de El Manzanal, carretera a Infiernillo, <named-content xmlns:xlink="http://www.w3.org/1999/xlink" content-type="dwc:verbatimCoordinates" xlink:type="simple"><named-content content-type="geo-json" specific-use="{&#34;type&#34;:&#34;Point&#34;,&#34;coordinates&#34;:[-98.060600,17.226700]}" id="NCID0EU5HO" xlink:type="simple">17.2267, -98.0606</named-content></named-content>, 2170 m, 2 Apr 1997, <italic>Calzada 21632</italic> (BIGU, MEXU, NY); Mpio. Santiago Juxtlahuaca, 2 km de Agua Fría, desviación por la carretera a Hierba Santa, <named-content xmlns:xlink="http://www.w3.org/1999/xlink" content-type="dwc:verbatimCoordinates" xlink:type="simple"><named-content content-type="geo-json" specific-use="{&#34;type&#34;:&#34;Point&#34;,&#34;coordinates&#34;:[-97.978100,17.209200]}" id="NCID0E55HO" xlink:type="simple">17.2092, -97.9781</named-content></named-content>, 1740 m, 20 Apr 1997, <italic>Calzada 21897</italic> (MEXU, NY); Mpio. San Jeronimo Coatlan, 11 km al suroeste de San Jeronimo Coatlan, brecha a San Gabriel Mixtepec, <named-content xmlns:xlink="http://www.w3.org/1999/xlink" content-type="dwc:verbatimCoordinates" xlink:type="simple"><named-content content-type="geo-json" specific-use="{&#34;type&#34;:&#34;Point&#34;,&#34;coordinates&#34;:[-96.950000,16.333300]}" id="NCID0EI6HO" xlink:type="simple">16.3333, -96.9500</named-content></named-content>, 1990 m, 20 Feb 1988, <italic>Campos-Villanueva 1280</italic> (MEXU); Mpio. San Jeronimo Coatlan, 17.9 km al suroeste de San Jeronimo Coatlan, brecha a Piedra Larga, <named-content xmlns:xlink="http://www.w3.org/1999/xlink" content-type="dwc:verbatimCoordinates" xlink:type="simple"><named-content content-type="geo-json" specific-use="{&#34;type&#34;:&#34;Point&#34;,&#34;coordinates&#34;:[-96.966700,16.200000]}" id="NCID0ES6HO" xlink:type="simple">16.2000, -96.9667</named-content></named-content>, 1890 m, 17 May 1988, <italic>Campos-Villanueva 1842</italic> (MEXU); Mpio. San Jeronimo Coatlan, 11.5 km al suroeste de San Jeronimo Coatlan, brecha a Piedra Larga, <named-content xmlns:xlink="http://www.w3.org/1999/xlink" content-type="dwc:verbatimCoordinates" xlink:type="simple"><named-content content-type="geo-json" specific-use="{&#34;type&#34;:&#34;Point&#34;,&#34;coordinates&#34;:[-96.950000,16.333300]}" id="NCID0E36HO" xlink:type="simple">16.3333, -96.9500</named-content></named-content>, 2060 m, 13 Aug 1988, <italic>Campos-Villanueva 2222</italic> (MEXU); Mpio. San jeronimo Coatlan, Cerro La Neblina, 18 km al NE de la entrada a Progreso, brecha San Jeronimo Coatlan, <named-content xmlns:xlink="http://www.w3.org/1999/xlink" content-type="dwc:verbatimCoordinates" xlink:type="simple"><named-content content-type="geo-json" specific-use="{&#34;type&#34;:&#34;Point&#34;,&#34;coordinates&#34;:[-96.933300,16.183300]}" id="NCID0EGAIO" xlink:type="simple">16.1833, -96.9333</named-content></named-content>, 1900 m, 19 Apr 1990, <italic>Campos-Villanueva 3049</italic> (MEXU); Dto. de Putla, Barranca del Pájaro, 20 km al N de Putla, [<named-content xmlns:xlink="http://www.w3.org/1999/xlink" content-type="dwc:verbatimCoordinates" xlink:type="simple"><named-content content-type="geo-json" specific-use="{&#34;type&#34;:&#34;Point&#34;,&#34;coordinates&#34;:[-97.929200,17.206700]}" id="NCID0EQAIO" xlink:type="simple">17.2067, -97.9292</named-content></named-content>], 1400 m, 10 Jun 1985, <italic>García-Mendoza 1556</italic> (MEXU); Mpio. San jeronimo Coatlan, 40 km al SE de San Jerónimo Coatlán, camino a San Gabriel Mixtepec, a 3 km de la desv. a Progreso, [<named-content xmlns:xlink="http://www.w3.org/1999/xlink" content-type="dwc:verbatimCoordinates" xlink:type="simple"><named-content content-type="geo-json" specific-use="{&#34;type&#34;:&#34;Point&#34;,&#34;coordinates&#34;:[-97.058600,16.153900]}" id="NCID0E1AIO" xlink:type="simple">16.1539, -97.0586</named-content></named-content>], 1300 m, 18 Apr 1990, <italic>García-Mendoza 4611</italic> (MEXU); Mpio. Santiago Yosondua, a la orilla del Río La Esmeralda, 50 m abajo del mirador, <named-content xmlns:xlink="http://www.w3.org/1999/xlink" content-type="dwc:verbatimCoordinates" xlink:type="simple"><named-content content-type="geo-json" specific-use="{&#34;type&#34;:&#34;Point&#34;,&#34;coordinates&#34;:[-97.580100,16.844900]}" id="NCID0EEBIO" xlink:type="simple">16.8449, -97.5801</named-content></named-content>, 1898 m, 6 Aug 2012, <italic>García-Mendoza 9876</italic> (MEXU); Mpio. Putla Villa de Guerrero, Río El Pajaro, [<named-content xmlns:xlink="http://www.w3.org/1999/xlink" content-type="dwc:verbatimCoordinates" xlink:type="simple"><named-content content-type="geo-json" specific-use="{&#34;type&#34;:&#34;Point&#34;,&#34;coordinates&#34;:[-97.916700,17.023600]}" id="NCID0EOBIO" xlink:type="simple">17.0236, -97.9167</named-content></named-content>], 7 Jul 2008, <italic>González 499</italic> (IEB, MEXU); Mpio. Comaltepec, S. Comaltepec, <named-content xmlns:xlink="http://www.w3.org/1999/xlink" content-type="dwc:verbatimCoordinates" xlink:type="simple"><named-content content-type="geo-json" specific-use="{&#34;type&#34;:&#34;Point&#34;,&#34;coordinates&#34;:[-96.516700,17.550000]}" id="NCID0EYBIO" xlink:type="simple">17.5500, -96.5167</named-content></named-content>, 2000 m, 16 Apr 1988, <italic>Hernández-García 278</italic> (MEXU, NY); Distrito Juxtlahuaca, camino a Coicoyan de las Flores, desviacion a San Martin Peras, <named-content xmlns:xlink="http://www.w3.org/1999/xlink" content-type="dwc:verbatimCoordinates" xlink:type="simple"><named-content content-type="geo-json" specific-use="{&#34;type&#34;:&#34;Point&#34;,&#34;coordinates&#34;:[-98.190900,17.294000]}" id="NCID0ECCIO" xlink:type="simple">17.2940, -98.1909</named-content></named-content>, 2745 m, 8 Jul 2008, <italic>Hernández 505</italic> (IEB); Mpio. Putla Villa de Guerrero, Yucunicoco, <named-content xmlns:xlink="http://www.w3.org/1999/xlink" content-type="dwc:verbatimCoordinates" xlink:type="simple"><named-content content-type="geo-json" specific-use="{&#34;type&#34;:&#34;Point&#34;,&#34;coordinates&#34;:[-97.886400,17.204700]}" id="NCID0EMCIO" xlink:type="simple">17.2047, -97.8864</named-content></named-content>, 2142 m, 6 Sep 2008, <italic>Hernández 541</italic> (IEB); Mpio. Santiago Textitlán, en el arroyo de Providencia, <named-content xmlns:xlink="http://www.w3.org/1999/xlink" content-type="dwc:verbatimCoordinates" xlink:type="simple"><named-content content-type="geo-json" specific-use="{&#34;type&#34;:&#34;Point&#34;,&#34;coordinates&#34;:[-97.310900,16.690100]}" id="NCID0EWCIO" xlink:type="simple">16.6901, -97.3109</named-content></named-content>, 1431 m, 8 Aug 2006, <italic>Jacobo-Salinas 309</italic> (MEXU); Mpio. Santiago Textitlán, Paraje La Toma de Agua, rumbo a pueblo viejo, <named-content xmlns:xlink="http://www.w3.org/1999/xlink" content-type="dwc:verbatimCoordinates" xlink:type="simple"><named-content content-type="geo-json" specific-use="{&#34;type&#34;:&#34;Point&#34;,&#34;coordinates&#34;:[-97.243800,16.689500]}" id="NCID0EADIO" xlink:type="simple">16.6895, -97.2438</named-content></named-content>, 1966 m, 31 Aug 2006, <italic>Jacobo-Salinas 477</italic> (MEXU); Mpio. Santiago Textitlán, <named-content xmlns:xlink="http://www.w3.org/1999/xlink" content-type="dwc:verbatimCoordinates" xlink:type="simple"><named-content content-type="geo-json" specific-use="{&#34;type&#34;:&#34;Point&#34;,&#34;coordinates&#34;:[-97.243800,16.689500]}" id="NCID0EKDIO" xlink:type="simple">16.6895, -97.2438</named-content></named-content>, 1966 m, 31 Aug 2006, <italic>Jacobo-Salinas 482</italic> (MEXU); Mpio. Santiago Textitlán, arriba de Barranca Nube, <named-content xmlns:xlink="http://www.w3.org/1999/xlink" content-type="dwc:verbatimCoordinates" xlink:type="simple"><named-content content-type="geo-json" specific-use="{&#34;type&#34;:&#34;Point&#34;,&#34;coordinates&#34;:[-97.246600,16.691600]}" id="NCID0EUDIO" xlink:type="simple">16.6916, -97.2466</named-content></named-content>, 1801 m, 28 Feb 2007, <italic>Jacobo- Salinas 1726</italic> (IEB, MEXU); Mpio. San Miguel del Puerto, Finca Montecarlo, <named-content xmlns:xlink="http://www.w3.org/1999/xlink" content-type="dwc:verbatimCoordinates" xlink:type="simple"><named-content content-type="geo-json" specific-use="{&#34;type&#34;:&#34;Point&#34;,&#34;coordinates&#34;:[-96.132600,15.914000]}" id="NCID0E5DIO" xlink:type="simple">15.9140, -96.1326</named-content></named-content>, 900 m, 15 Apr 2000, <italic>López 36</italic> (MEXU); Mpio. San Miguel del Puerto, <named-content xmlns:xlink="http://www.w3.org/1999/xlink" content-type="dwc:verbatimCoordinates" xlink:type="simple"><named-content content-type="geo-json" specific-use="{&#34;type&#34;:&#34;Point&#34;,&#34;coordinates&#34;:[-96.103600,15.982800]}" id="NCID0EIEIO" xlink:type="simple">15.9828, -96.1036</named-content></named-content>, 645 m, 11 May 2000, <italic>López 122</italic> (BIGU, DAV, IEB, MEXU); Mpio. San Miguel del Puerto, <named-content xmlns:xlink="http://www.w3.org/1999/xlink" content-type="dwc:verbatimCoordinates" xlink:type="simple"><named-content content-type="geo-json" specific-use="{&#34;type&#34;:&#34;Point&#34;,&#34;coordinates&#34;:[-96.115600,15.935800]}" id="NCID0ESEIO" xlink:type="simple">15.9358, -96.1156</named-content></named-content>, 990 m, 17 May 2000, <italic>López 163</italic> (IEB, MEXU); Mpio. San Miguel del Puerto, las Trancas de Sta. Rosa, 16 Jun 2000, <italic>López 196</italic> (MEXU); Mpio. San Miguel del Puerto, Pleito de Perro, <named-content xmlns:xlink="http://www.w3.org/1999/xlink" content-type="dwc:verbatimCoordinates" xlink:type="simple"><named-content content-type="geo-json" specific-use="{&#34;type&#34;:&#34;Point&#34;,&#34;coordinates&#34;:[-96.115300,15.991100]}" id="NCID0E5EIO" xlink:type="simple">15.9911, -96.1153</named-content></named-content>, 1030 m, 21 Jun 2000, <italic>López 225</italic> (IEB); Mpio. San Miguel del Puerto, Arroyo Arena, <named-content xmlns:xlink="http://www.w3.org/1999/xlink" content-type="dwc:verbatimCoordinates" xlink:type="simple"><named-content content-type="geo-json" specific-use="{&#34;type&#34;:&#34;Point&#34;,&#34;coordinates&#34;:[-96.099700,15.969700]}" id="NCID0EIFIO" xlink:type="simple">15.9697, -96.0997</named-content></named-content>, 835 m, 19 Jul 2000, <italic>López 318</italic> (IEB, MEXU); Mpio. Santos Reyes Topala, a 194 km al sur-sureste de Oaxaca camino a Puerto Escondido, <named-content xmlns:xlink="http://www.w3.org/1999/xlink" content-type="dwc:verbatimCoordinates" xlink:type="simple"><named-content content-type="geo-json" specific-use="{&#34;type&#34;:&#34;Point&#34;,&#34;coordinates&#34;:[-97.142800,16.218300]}" id="NCID0ESFIO" xlink:type="simple">16.2183, -97.1428</named-content></named-content>, 1905 m, 11 May 2001, <italic>Martínez 33847</italic> (MEXU); Mpio. Pluma Hidalgo, Finca La Cabaña, a 5 km al SE de Pluma Hidalgo, <named-content xmlns:xlink="http://www.w3.org/1999/xlink" content-type="dwc:verbatimCoordinates" xlink:type="simple"><named-content content-type="geo-json" specific-use="{&#34;type&#34;:&#34;Point&#34;,&#34;coordinates&#34;:[-96.399400,15.922200]}" id="NCID0E3FIO" xlink:type="simple">15.9222, -96.3994</named-content></named-content>, 753 m, 7 Aug 2001, <italic>Martínez-Salas 34431</italic> (MEXU); Mpio. San Miguel Chimalapa, 3 km al SE de Congregación Benito Juárez, <named-content xmlns:xlink="http://www.w3.org/1999/xlink" content-type="dwc:verbatimCoordinates" xlink:type="simple"><named-content content-type="geo-json" specific-use="{&#34;type&#34;:&#34;Point&#34;,&#34;coordinates&#34;:[-94.116700,16.700000]}" id="NCID0EGGIO" xlink:type="simple">16.7000, -94.1167</named-content></named-content>, 1100 m, 3 Sep 1984, <italic>Maya-J. 562</italic> (NY); Mpio. Santa María Chimalapa, Loma de Las Yeguas, ca. 3 km al NE de Benito Juárez, en el límite con el Mpio. de San Juan Chimalapa, ca. 41 km en línea recta al N de San Pedro Tapanatepec, <named-content xmlns:xlink="http://www.w3.org/1999/xlink" content-type="dwc:verbatimCoordinates" xlink:type="simple"><named-content content-type="geo-json" specific-use="{&#34;type&#34;:&#34;Point&#34;,&#34;coordinates&#34;:[-94.135600,16.750000]}" id="NCID0EQGIO" xlink:type="simple">16.7500, -94.1356</named-content></named-content>, 1100–1200 m, 20 May 1985, <italic>Maya-Jimenez 1643</italic> (MEXU); Mpio. Santa María Chimalapa, Cabecera del Cañón Hierba Santa, faldas S del Cerro Guayabitos, ca. 4 km en línea recta al NO de Benito Juárez, ca. 39 km en línea recta al N de San Pedro Tapanatepec, <named-content xmlns:xlink="http://www.w3.org/1999/xlink" content-type="dwc:verbatimCoordinates" xlink:type="simple"><named-content content-type="geo-json" specific-use="{&#34;type&#34;:&#34;Point&#34;,&#34;coordinates&#34;:[-94.166700,16.733300]}" id="NCID0E1GIO" xlink:type="simple">16.7333, -94.1667</named-content></named-content>, 1500–1700 m, 24 Jun 1985, <italic>Maya-Jimenez 1804</italic> (MEXU); Mpio. Santa María Chimalapa, cerca de Chocomanantlán, en el crucero de caminos que van a Los Pericos y a Benito Juárez, ca, 42 km en línea recta al NNE de San pedro Tapanatepec, <named-content xmlns:xlink="http://www.w3.org/1999/xlink" content-type="dwc:verbatimCoordinates" xlink:type="simple"><named-content content-type="geo-json" specific-use="{&#34;type&#34;:&#34;Point&#34;,&#34;coordinates&#34;:[-94.066700,16.733300]}" id="NCID0EEHIO" xlink:type="simple">16.7333, -94.0667</named-content></named-content>, 1100 m, 27 Jun 1986, <italic>Maya-Jimenez 3482</italic> (MEXU); Mpio. Santa María Chimalapa, Cerro El Retén, cerca del Paraje Palmero “El Progreso” y la vereda El Progreso-El Salto ca. 23 km al NE de Zanatepec, <named-content xmlns:xlink="http://www.w3.org/1999/xlink" content-type="dwc:verbatimCoordinates" xlink:type="simple"><named-content content-type="geo-json" specific-use="{&#34;type&#34;:&#34;Point&#34;,&#34;coordinates&#34;:[-94.250000,16.666700]}" id="NCID0EOHIO" xlink:type="simple">16.6667, -94.2500</named-content></named-content>, 10 Sep 1986, <italic>Maya-Jimenez 3858</italic> (MEXU); Mpio. Zimatlan de Álvarez, Paraje Río Salinas, 7 km al S de La Cofradia. Comunidad de San Pedro El Alto, [<named-content xmlns:xlink="http://www.w3.org/1999/xlink" content-type="dwc:verbatimCoordinates" xlink:type="simple"><named-content content-type="geo-json" specific-use="{&#34;type&#34;:&#34;Point&#34;,&#34;coordinates&#34;:[-97.061300,16.802500]}" id="NCID0EYHIO" xlink:type="simple">16.8025, -97.0613</named-content></named-content>], 2120 m, 24 Oct 1998, <italic>Andres Miranda 452</italic> (MEXU); San Miguel del Puerto, Distrito Pochutla; Cafetal “Arroyo Arena,” <named-content xmlns:xlink="http://www.w3.org/1999/xlink" content-type="dwc:verbatimCoordinates" xlink:type="simple"><named-content content-type="geo-json" specific-use="{&#34;type&#34;:&#34;Point&#34;,&#34;coordinates&#34;:[-96.098900,15.977700]}" id="NCID0ECIIO" xlink:type="simple">15.9777, -96.0989</named-content></named-content>, 680 m, 19 Apr 2002, <italic>Nava-Zafra 293</italic> (IBUG, MEXU); Mpio. Santiago Juxtlahuaca, 19 km al SW de Santa Rosa sobre la carretera a San Miguel Cuevas, <named-content xmlns:xlink="http://www.w3.org/1999/xlink" content-type="dwc:verbatimCoordinates" xlink:type="simple"><named-content content-type="geo-json" specific-use="{&#34;type&#34;:&#34;Point&#34;,&#34;coordinates&#34;:[-98.056700,17.225300]}" id="NCID0EMIIO" xlink:type="simple">17.2253, -98.0567</named-content></named-content>, 2050 m, 28 Feb 1995, <italic>Panero 5530</italic> (NY); Mpio. San Miguel del Puerto, Corral de Piedra, carretera que va a San Miguel del Puerto, <named-content xmlns:xlink="http://www.w3.org/1999/xlink" content-type="dwc:verbatimCoordinates" xlink:type="simple"><named-content content-type="geo-json" specific-use="{&#34;type&#34;:&#34;Point&#34;,&#34;coordinates&#34;:[-96.174500,15.911000]}" id="NCID0EWIIO" xlink:type="simple">15.9110, -96.1745</named-content></named-content>, 22 Jun 2002, <italic>Pascual 520</italic> (IBUG); Mpio. San Miguel del Puerto, Placeton, <named-content xmlns:xlink="http://www.w3.org/1999/xlink" content-type="dwc:verbatimCoordinates" xlink:type="simple"><named-content content-type="geo-json" specific-use="{&#34;type&#34;:&#34;Point&#34;,&#34;coordinates&#34;:[-96.127400,16.004100]}" id="NCID0EAJIO" xlink:type="simple">16.0041, -96.1274</named-content></named-content>, 1773 m, 7 May 2004, <italic>Pascual 1075</italic> (IEB, MEXU); Mpio. San Miguel del Puerto, El Vigia, <named-content xmlns:xlink="http://www.w3.org/1999/xlink" content-type="dwc:verbatimCoordinates" xlink:type="simple"><named-content content-type="geo-json" specific-use="{&#34;type&#34;:&#34;Point&#34;,&#34;coordinates&#34;:[-96.112800,16.013600]}" id="NCID0EKJIO" xlink:type="simple">16.0136, -96.1128</named-content></named-content>, 1625 m, 15 Jun 2011, <italic>Pascual 2383</italic> (DAV); Mpio. San Miguel del Puerto, 4.7 km al N hacia Yuviaga, El Mirador, <named-content xmlns:xlink="http://www.w3.org/1999/xlink" content-type="dwc:verbatimCoordinates" xlink:type="simple"><named-content content-type="geo-json" specific-use="{&#34;type&#34;:&#34;Point&#34;,&#34;coordinates&#34;:[-96.178300,15.951900]}" id="NCID0EUJIO" xlink:type="simple">15.9519, -96.1783</named-content></named-content>, 630 m, 26 Oct 1999, <italic>Perret 732</italic> (IEB); Mpio. San Juan Mixtepec, Cava Ntataán, a 2 km al NO de Tinuma de Zaragoza, [<named-content xmlns:xlink="http://www.w3.org/1999/xlink" content-type="dwc:verbatimCoordinates" xlink:type="simple"><named-content content-type="geo-json" specific-use="{&#34;type&#34;:&#34;Point&#34;,&#34;coordinates&#34;:[-97.920000,17.339400]}" id="NCID0E5JIO" xlink:type="simple">17.3394, -97.9200</named-content></named-content>], 2100 m, 19 Mar 1989, <italic>Reyes-S. 1499</italic> (MEXU); Mpio. Santa María Huatulco, aprox. 10 km al N de Santa María Huatulco, en la ranchería La Jabalina, junto al Río Tangolunda, [<named-content xmlns:xlink="http://www.w3.org/1999/xlink" content-type="dwc:verbatimCoordinates" xlink:type="simple"><named-content content-type="geo-json" specific-use="{&#34;type&#34;:&#34;Point&#34;,&#34;coordinates&#34;:[-96.114200,15.798100]}" id="NCID0EIKIO" xlink:type="simple">15.7981, -96.1142</named-content></named-content>], 30 m, 22 Jan 1999, <italic>Reyes-García 2931C</italic> (MEXU); Mpio. San Miguel del Puerto, finca Montecarlo, <named-content xmlns:xlink="http://www.w3.org/1999/xlink" content-type="dwc:verbatimCoordinates" xlink:type="simple"><named-content content-type="geo-json" specific-use="{&#34;type&#34;:&#34;Point&#34;,&#34;coordinates&#34;:[-96.109400,15.994200]}" id="NCID0ESKIO" xlink:type="simple">15.9942, -96.1094</named-content></named-content>, 500 m al N por el camino de la zanja, <named-content xmlns:xlink="http://www.w3.org/1999/xlink" content-type="dwc:verbatimCoordinates" xlink:type="simple"><named-content content-type="geo-json" specific-use="{&#34;type&#34;:&#34;Point&#34;,&#34;coordinates&#34;:[-96.109400,15.994200]}" id="NCID0E1KIO" xlink:type="simple">15.9942, -96.1094</named-content></named-content>, 905 m, 19 May 2000, <italic>Rivera-H. 2409</italic> (MEXU); Mpio. San Miguel del Puerto, Rancho del Istmo, 700 m al S de la desviación a Rancho Sn. Agustín, hacia Xadani, <named-content xmlns:xlink="http://www.w3.org/1999/xlink" content-type="dwc:verbatimCoordinates" xlink:type="simple"><named-content content-type="geo-json" specific-use="{&#34;type&#34;:&#34;Point&#34;,&#34;coordinates&#34;:[-96.101100,15.988100]}" id="NCID0EELIO" xlink:type="simple">15.9881, -96.1011</named-content></named-content>, 815 m, 20 May 2000, <italic>Rivera-H. 2494</italic> (IEB, MEXU); Mpio Juquila, 4 km al S de Lachao, km 183 carretera Oaxaca-Puerto Escondido, [<named-content xmlns:xlink="http://www.w3.org/1999/xlink" content-type="dwc:verbatimCoordinates" xlink:type="simple"><named-content content-type="geo-json" specific-use="{&#34;type&#34;:&#34;Point&#34;,&#34;coordinates&#34;:[-97.185600,16.253900]}" id="NCID0EOLIO" xlink:type="simple">16.2539, -97.1856</named-content></named-content>], 1850 m, 14 Apr 1965, <italic>Rzedowski 19597</italic> (IEB, MEXU, US, XAL); Mpio. Santiago Textitlán, Paraje El Limón, <named-content xmlns:xlink="http://www.w3.org/1999/xlink" content-type="dwc:verbatimCoordinates" xlink:type="simple"><named-content content-type="geo-json" specific-use="{&#34;type&#34;:&#34;Point&#34;,&#34;coordinates&#34;:[-97.345600,16.689700]}" id="NCID0EYLIO" xlink:type="simple">16.6897, -97.3456</named-content></named-content> 1253 m, 18 May 2006, <italic>Salas-M. 1253</italic> (MEXU); Mpio. San Miguel del Puerto, La Hamaca, Copalita, 4.7 km al E, <named-content xmlns:xlink="http://www.w3.org/1999/xlink" content-type="dwc:verbatimCoordinates" xlink:type="simple"><named-content content-type="geo-json" specific-use="{&#34;type&#34;:&#34;Point&#34;,&#34;coordinates&#34;:[-96.165800,15.901100]}" id="NCID0ECMIO" xlink:type="simple">15.9011, -96.1658</named-content></named-content>, 325 m, 27 Jul 2000, <italic>Salas 3064</italic> (IEB); Mpio. San Miguel del Puerto, brecha Xandani-San Miguel del Puerto, camino a Las Blas, <named-content xmlns:xlink="http://www.w3.org/1999/xlink" content-type="dwc:verbatimCoordinates" xlink:type="simple"><named-content content-type="geo-json" specific-use="{&#34;type&#34;:&#34;Point&#34;,&#34;coordinates&#34;:[-96.109400,15.921400]}" id="NCID0EMMIO" xlink:type="simple">15.9214, -96.1094</named-content></named-content>, 500 m, 28 Sep 2001, <italic>Salas-M. 4141</italic> (IEB, MEXU); Mpio. Santiago Textitlán, Paraje Río Comal, <named-content xmlns:xlink="http://www.w3.org/1999/xlink" content-type="dwc:verbatimCoordinates" xlink:type="simple"><named-content content-type="geo-json" specific-use="{&#34;type&#34;:&#34;Point&#34;,&#34;coordinates&#34;:[-97.293600,16.692100]}" id="NCID0EWMIO" xlink:type="simple">16.6921, -97.2936</named-content></named-content>, 1553 m, 18 May 2006, <italic>Salas-Morales 5797</italic> (IEB, MEXU); Mpio. San Miguel del Puerto, Cafetal Arroyo Arena, <named-content xmlns:xlink="http://www.w3.org/1999/xlink" content-type="dwc:verbatimCoordinates" xlink:type="simple"><named-content content-type="geo-json" specific-use="{&#34;type&#34;:&#34;Point&#34;,&#34;coordinates&#34;:[-96.098200,15.977800]}" id="NCID0EANIO" xlink:type="simple">15.9778, -96.0982</named-content></named-content>, 700 m, 28 May 2006, <italic>Salas 5978</italic> (MEXU); Mpio. San Miguel del Puerto, Orilla del Río San Lorenzo, <named-content xmlns:xlink="http://www.w3.org/1999/xlink" content-type="dwc:verbatimCoordinates" xlink:type="simple"><named-content content-type="geo-json" specific-use="{&#34;type&#34;:&#34;Point&#34;,&#34;coordinates&#34;:[-96.095600,15.980400]}" id="NCID0EKNIO" xlink:type="simple">15.9804, -96.0956</named-content></named-content>, 520 m, 28 May 2006, <italic>Salas 5983</italic> (IEB, MEXU); Mpio. San Miguel del Puerto, camino hacia el Punto Trino, <named-content xmlns:xlink="http://www.w3.org/1999/xlink" content-type="dwc:verbatimCoordinates" xlink:type="simple"><named-content content-type="geo-json" specific-use="{&#34;type&#34;:&#34;Point&#34;,&#34;coordinates&#34;:[-96.121400,16.011900]}" id="NCID0EUNIO" xlink:type="simple">16.0119, -96.1214</named-content></named-content>, 1720 m, 27 Apr 2005, <italic>Sanchez-Martínez 739</italic> (IEB); Mpio. Santiago Textitlán, Sola de Vega, S de Tierra de Yunta, <named-content xmlns:xlink="http://www.w3.org/1999/xlink" content-type="dwc:verbatimCoordinates" xlink:type="simple"><named-content content-type="geo-json" specific-use="{&#34;type&#34;:&#34;Point&#34;,&#34;coordinates&#34;:[-97.293500,16.779800]}" id="NCID0E5NIO" xlink:type="simple">16.7798, -97.2935</named-content></named-content>, 2310 m, 18 Jul 2006, <italic>Sanchez-Martínez 1709</italic> (IBUG, IEB, MO); Dto. Tlaxiaco. Santiago Yosondua. Cueva El Expresidente, debajo de la Cascada La Esmeralda, <named-content xmlns:xlink="http://www.w3.org/1999/xlink" content-type="dwc:verbatimCoordinates" xlink:type="simple"><named-content content-type="geo-json" specific-use="{&#34;type&#34;:&#34;Point&#34;,&#34;coordinates&#34;:[-97.566700,16.833300]}" id="NCID0EIOIO" xlink:type="simple">16.8333, -97.5667</named-content></named-content>, 1876 m, 8 Aug 2012, <italic>Sandoval-Gutiérrez 142</italic> (MEXU); Dto. Tlaxiaco. Santiago Yosondua, Paraje El Limón, a 100 m del Río Yutama, <named-content xmlns:xlink="http://www.w3.org/1999/xlink" content-type="dwc:verbatimCoordinates" xlink:type="simple"><named-content content-type="geo-json" specific-use="{&#34;type&#34;:&#34;Point&#34;,&#34;coordinates&#34;:[-97.583300,16.800000]}" id="NCID0ESOIO" xlink:type="simple">16.8000, -97.5833</named-content></named-content>, 1470 m, 17 Jul 2013, <italic>Sandoval-Gutiérrez 967</italic> (MEXU); Mpio. San Miguel del Puerto, Rancho San Agustín, entrada al Rancho, <named-content xmlns:xlink="http://www.w3.org/1999/xlink" content-type="dwc:verbatimCoordinates" xlink:type="simple"><named-content content-type="geo-json" specific-use="{&#34;type&#34;:&#34;Point&#34;,&#34;coordinates&#34;:[-96.107200,15.991900]}" id="NCID0E3OIO" xlink:type="simple">15.9919, -96.1072</named-content></named-content>, 860 m, 30 May 2001, <italic>Saynes-V. 2150</italic> (MO, MEXU); Mpio. San Miguel del Puerto, 800 m al SW de la Finca el Faro, sobre brecha a la Finca la Constancia, <named-content xmlns:xlink="http://www.w3.org/1999/xlink" content-type="dwc:verbatimCoordinates" xlink:type="simple"><named-content content-type="geo-json" specific-use="{&#34;type&#34;:&#34;Point&#34;,&#34;coordinates&#34;:[-96.118100,15.996000]}" id="NCID0EGPIO" xlink:type="simple">15.9960, -96.1181</named-content></named-content>, 1050 m, 29 Jun 2001, <italic>Saynes 2280</italic> (IEB); Mpio. San Miguel del Puerto, 600 m línea recta al NE del Rancho San Agustin; rumbo a el Encinal, <named-content xmlns:xlink="http://www.w3.org/1999/xlink" content-type="dwc:verbatimCoordinates" xlink:type="simple"><named-content content-type="geo-json" specific-use="{&#34;type&#34;:&#34;Point&#34;,&#34;coordinates&#34;:[-96.101900,15.995700]}" id="NCID0EQPIO" xlink:type="simple">15.9957, -96.1019</named-content></named-content>, 880 m, 04 Jun 2002, <italic>Saynes-V. 2966</italic> (IBUG); Mpio. Putla, ca. 4 km al SE de Pueblo Nueva, [<named-content xmlns:xlink="http://www.w3.org/1999/xlink" content-type="dwc:verbatimCoordinates" xlink:type="simple"><named-content content-type="geo-json" specific-use="{&#34;type&#34;:&#34;Point&#34;,&#34;coordinates&#34;:[-97.931400,16.888600]}" id="NCID0E1PIO" xlink:type="simple">16.8886, -97.9314</named-content></named-content>], 920 m, 18 Jun 1988, <italic>Solano-C. 345a</italic> (MEXU, MO); Dto. Santiago Juxtlahuaca, 19 km al SW de Juxtlahuaca, 5 km en la misma dirección de Sta. Ma. Asunción, [<named-content xmlns:xlink="http://www.w3.org/1999/xlink" content-type="dwc:verbatimCoordinates" xlink:type="simple"><named-content content-type="geo-json" specific-use="{&#34;type&#34;:&#34;Point&#34;,&#34;coordinates&#34;:[-97.956100,17.197000]}" id="NCID0EEQIO" xlink:type="simple">17.1970, -97.9561</named-content></named-content>], 1900 m, 4 Apr 1982, <italic>Tenorio-L. 178</italic> (MEXU, NY); Mpio. Totontepec Villa de Morelos, Santa María Tiltepec, [<named-content xmlns:xlink="http://www.w3.org/1999/xlink" content-type="dwc:verbatimCoordinates" xlink:type="simple"><named-content content-type="geo-json" specific-use="{&#34;type&#34;:&#34;Point&#34;,&#34;coordinates&#34;:[-97.355500,17.467500]}" id="NCID0EOQIO" xlink:type="simple">17.4675, -97.3555</named-content></named-content>], 2300 m, 20 Jan 1984, <italic>Tenorio-Lezama 5361</italic> (MEXU); Dto. Tehuantepec; 8.9 km al N de Lachiguti, [<named-content xmlns:xlink="http://www.w3.org/1999/xlink" content-type="dwc:verbatimCoordinates" xlink:type="simple"><named-content content-type="geo-json" specific-use="{&#34;type&#34;:&#34;Point&#34;,&#34;coordinates&#34;:[-95.524500,16.729900]}" id="NCID0EYQIO" xlink:type="simple">16.7299, -95.5245</named-content></named-content>], 10 ec 1983, <italic>Torres-C. 4310</italic> (MEXU); 7 km al n de Putla carr. a Tlaxiaco, [<named-content xmlns:xlink="http://www.w3.org/1999/xlink" content-type="dwc:verbatimCoordinates" xlink:type="simple"><named-content content-type="geo-json" specific-use="{&#34;type&#34;:&#34;Point&#34;,&#34;coordinates&#34;:[-97.884100,17.041900]}" id="NCID0ECRIO" xlink:type="simple">17.0419, -97.8841</named-content></named-content>], 820 m, 3 Jul 1984, <italic>Torres-C. 5491</italic> (MEXU); Sierra de Miahuatlan, 19 km al NW de Piedra Larga carr. Puerto Escondido, [<named-content xmlns:xlink="http://www.w3.org/1999/xlink" content-type="dwc:verbatimCoordinates" xlink:type="simple"><named-content content-type="geo-json" specific-use="{&#34;type&#34;:&#34;Point&#34;,&#34;coordinates&#34;:[-95.805000,16.598300]}" id="NCID0EMRIO" xlink:type="simple">16.5983, -95.8050</named-content></named-content>], 1 Aug 1984, <italic>Torres-C. 5814</italic> (MEXU); Mpio. Juchatengo, 9.6 km al SE del Cerro de Vidrio carr. Oaxaca-Puerto Escondido, [<named-content xmlns:xlink="http://www.w3.org/1999/xlink" content-type="dwc:verbatimCoordinates" xlink:type="simple"><named-content content-type="geo-json" specific-use="{&#34;type&#34;:&#34;Point&#34;,&#34;coordinates&#34;:[-96.298300,17.355000]}" id="NCID0EWRIO" xlink:type="simple">17.3550, -96.2983</named-content></named-content>], 1850 m, 7 Aug 1984, <italic>Torres-C. 5827</italic> (MEXU); Mpio. Concepción Progreso, 15 km al E de Putla, en el Cerro Cacao, [<named-content xmlns:xlink="http://www.w3.org/1999/xlink" content-type="dwc:verbatimCoordinates" xlink:type="simple"><named-content content-type="geo-json" specific-use="{&#34;type&#34;:&#34;Point&#34;,&#34;coordinates&#34;:[-97.826400,17.022200]}" id="NCID0EASIO" xlink:type="simple">17.0222, -97.8264</named-content></named-content>], 1020 m, 9 Jun 1985, <italic>Torres-C. 6722</italic> (MEXU); Mpio. San Sebastian Coatlan, 11 km al E de Piedra Larga, pasando el campamento de la Papelera Tuxtepec, camino a Miahuatlán, [<named-content xmlns:xlink="http://www.w3.org/1999/xlink" content-type="dwc:verbatimCoordinates" xlink:type="simple"><named-content content-type="geo-json" specific-use="{&#34;type&#34;:&#34;Point&#34;,&#34;coordinates&#34;:[-96.836000,16.183200]}" id="NCID0EKSIO" xlink:type="simple">16.1832, -96.8360</named-content></named-content>], 1250 m, 16 Jun 1986, <italic>Torres-C. 8589</italic> (MEXU); Mpio. San Pedro Tapanatepec, 16 km al N de Rizo de Oro, carretera a Diaz Ordaz, <named-content xmlns:xlink="http://www.w3.org/1999/xlink" content-type="dwc:verbatimCoordinates" xlink:type="simple"><named-content content-type="geo-json" specific-use="{&#34;type&#34;:&#34;Point&#34;,&#34;coordinates&#34;:[-94.183300,16.566700]}" id="NCID0EUSIO" xlink:type="simple">16.5667, -94.1833</named-content></named-content> 1490 m, 4 Nov 1987, <italic>Torres-C. 10580</italic> (IBUG, MEXU); Mpio. San jeronimo Coatlan, 17.9 km al suroeste de San Jeronimo Coatlan, carretera Mihuatlan-Piedra Larga, <named-content xmlns:xlink="http://www.w3.org/1999/xlink" content-type="dwc:verbatimCoordinates" xlink:type="simple"><named-content content-type="geo-json" specific-use="{&#34;type&#34;:&#34;Point&#34;,&#34;coordinates&#34;:[-96.950000,16.200000]}" id="NCID0E5SIO" xlink:type="simple">16.2000, -96.9500</named-content></named-content>, 1800 m, 13 Dec 1987, <italic>Torres-C. 10825</italic> (MEXU); Mpio. San Jeronimo Coatlan, 2 km al noroeste de la entrada a Progreso la cual se encuentra 41 km al oeste de San Jeronimo Coatlan o 12.3 km al NE de Piedra Larga, <named-content xmlns:xlink="http://www.w3.org/1999/xlink" content-type="dwc:verbatimCoordinates" xlink:type="simple"><named-content content-type="geo-json" specific-use="{&#34;type&#34;:&#34;Point&#34;,&#34;coordinates&#34;:[-97.016700,16.150000]}" id="NCID0EITIO" xlink:type="simple">16.1500, -97.0167</named-content></named-content>, 1390 m, 20 Mar 1988, <italic>Torres-C. 11883</italic> (MEXU); Mpio. Santiago Textitlán, La Cieneguilla, <named-content xmlns:xlink="http://www.w3.org/1999/xlink" content-type="dwc:verbatimCoordinates" xlink:type="simple"><named-content content-type="geo-json" specific-use="{&#34;type&#34;:&#34;Point&#34;,&#34;coordinates&#34;:[-97.228900,16.735000]}" id="NCID0ESTIO" xlink:type="simple">16.7350, -97.2289</named-content></named-content>, 2541 m, 7 Aug 2006, <italic>Trujillo-Vásquez 252</italic> (MEXU); Mpio. Santiago Textitlán, Paraje Comen Tierra, <named-content xmlns:xlink="http://www.w3.org/1999/xlink" content-type="dwc:verbatimCoordinates" xlink:type="simple"><named-content content-type="geo-json" specific-use="{&#34;type&#34;:&#34;Point&#34;,&#34;coordinates&#34;:[-97.292700,16.775100]}" id="NCID0E3TIO" xlink:type="simple">16.7751, -97.2927</named-content></named-content>, 2202 m, 2 Mar 2007, <italic>Trujillo-Olazo 1748</italic> (MEXU); Mpio. Santiago TextitlánTextitlán, , <named-content xmlns:xlink="http://www.w3.org/1999/xlink" content-type="dwc:verbatimCoordinates" xlink:type="simple"><named-content content-type="geo-json" specific-use="{&#34;type&#34;:&#34;Point&#34;,&#34;coordinates&#34;:[-97.262800,16.688900]}" id="NCID0EGUIO" xlink:type="simple">16.6889, -97.2628</named-content></named-content>, 1649 m, 19 Mar 2007, <italic>Trujillo-Olazo 1854</italic> (MO); Santiago Textitlán, Banco de Jardin, <named-content xmlns:xlink="http://www.w3.org/1999/xlink" content-type="dwc:verbatimCoordinates" xlink:type="simple"><named-content content-type="geo-json" specific-use="{&#34;type&#34;:&#34;Point&#34;,&#34;coordinates&#34;:[-97.279300,16.661300]}" id="NCID0EQUIO" xlink:type="simple">16.6613, -97.2793</named-content></named-content>, 1937 m, 23 Mar 2007, <italic>Trujillo-Olazo 1877</italic> (IEB, MO); Mpio. San Miguel del Puerto, ribera del Arroyo Piñanona, <named-content xmlns:xlink="http://www.w3.org/1999/xlink" content-type="dwc:verbatimCoordinates" xlink:type="simple"><named-content content-type="geo-json" specific-use="{&#34;type&#34;:&#34;Point&#34;,&#34;coordinates&#34;:[-96.171800,15.930000]}" id="NCID0E1UIO" xlink:type="simple">15.9300, -96.1718</named-content></named-content>, 365 m, 17 May 2002, <italic>Vazquez 1240</italic> (DAV); Mpio. San Miguel del Puerto, El Placeton a km en línea recta de la finca El Faro, <named-content xmlns:xlink="http://www.w3.org/1999/xlink" content-type="dwc:verbatimCoordinates" xlink:type="simple"><named-content content-type="geo-json" specific-use="{&#34;type&#34;:&#34;Point&#34;,&#34;coordinates&#34;:[-96.127400,16.004300]}" id="NCID0EEVIO" xlink:type="simple">16.0043, -96.1274</named-content></named-content>, 1760 m, 17 Apr 2002, <italic>Velasco-Gutiérrez 514</italic> (IBUG); Mpio. Santa Cruz Itundujia, Predio de Sr. Tomás Riano, Agencia de Zaragoza, <named-content xmlns:xlink="http://www.w3.org/1999/xlink" content-type="dwc:verbatimCoordinates" xlink:type="simple"><named-content content-type="geo-json" specific-use="{&#34;type&#34;:&#34;Point&#34;,&#34;coordinates&#34;:[-97.782200,16.665000]}" id="NCID0EOVIO" xlink:type="simple">16.6650, -97.7822</named-content></named-content>, 1715 m, 19 May 2008, <italic>Velasco-Gutiérrez 2624</italic> (IEB); Mpio. Santiago Textitlán, Paraje el Boludo, sobre la brecha, <named-content xmlns:xlink="http://www.w3.org/1999/xlink" content-type="dwc:verbatimCoordinates" xlink:type="simple"><named-content content-type="geo-json" specific-use="{&#34;type&#34;:&#34;Point&#34;,&#34;coordinates&#34;:[-97.257900,16.714700]}" id="NCID0EYVIO" xlink:type="simple">16.7147, -97.2579</named-content></named-content>, 2053 m, 15 Jun 2006, <italic>Zarate-Marcos 26</italic> (MEXU); Mpio. Santiago Textitlán, comunidad de Río Humo, Paraje La Peña, <named-content xmlns:xlink="http://www.w3.org/1999/xlink" content-type="dwc:verbatimCoordinates" xlink:type="simple"><named-content content-type="geo-json" specific-use="{&#34;type&#34;:&#34;Point&#34;,&#34;coordinates&#34;:[-97.243300,16.721900]}" id="NCID0ECWIO" xlink:type="simple">16.7219, -97.2433</named-content></named-content>, 31 Jul 2006, <italic>Zarate-Marcos 217</italic> (MEXU); Mpio. Santiago Textitlán, Río Tigre, <named-content xmlns:xlink="http://www.w3.org/1999/xlink" content-type="dwc:verbatimCoordinates" xlink:type="simple"><named-content content-type="geo-json" specific-use="{&#34;type&#34;:&#34;Point&#34;,&#34;coordinates&#34;:[-97.284300,16.694400]}" id="NCID0EMWIO" xlink:type="simple">16.6944, -97.2843</named-content></named-content>, 1562 m, 13 Aug 2006, <italic>Zarate-Marcos 242</italic> (MEXU); same location and date, <italic>Zarate-Marcos 248</italic> (MEXU).</p><p><bold>Nicaragua. Estelí</bold>: Cerro Quiabú, situado unos 8 km al noroeste de la ciudad de Estelí, [<named-content xmlns:xlink="http://www.w3.org/1999/xlink" content-type="dwc:verbatimCoordinates" xlink:type="simple"><named-content content-type="geo-json" specific-use="{&#34;type&#34;:&#34;Point&#34;,&#34;coordinates&#34;:[-86.433300,13.116700]}" id="NCID0E3WIO" xlink:type="simple">13.1167, -86.4333</named-content></named-content>], 1500–1600 m, 19 Oct 1979, <italic>Grijalva 611</italic> (MO); Cerro Quiabú, al NO de Estelí, <named-content xmlns:xlink="http://www.w3.org/1999/xlink" content-type="dwc:verbatimCoordinates" xlink:type="simple"><named-content content-type="geo-json" specific-use="{&#34;type&#34;:&#34;Point&#34;,&#34;coordinates&#34;:[-86.433300,13.116700]}" id="NCID0EGXIO" xlink:type="simple">13.1167, -86.4333</named-content></named-content>, 1500 m, 25 Jul 1980, <italic>Moreno 1371</italic> (MO); Cerro Quiabú, <named-content xmlns:xlink="http://www.w3.org/1999/xlink" content-type="dwc:verbatimCoordinates" xlink:type="simple"><named-content content-type="geo-json" specific-use="{&#34;type&#34;:&#34;Point&#34;,&#34;coordinates&#34;:[-86.433300,13.116700]}" id="NCID0EQXIO" xlink:type="simple">13.1167, -86.4333</named-content></named-content>, 1604 m, 14 Jan 1981, <italic>Moreno 6071</italic> (MO); Quetzalcayán, al E del Cerro Tisey, 900–1100 m, 15 Oct 1982, <italic>Moreno 17866</italic> (MO, NY); N Slope of Cerro El Fraile, <named-content xmlns:xlink="http://www.w3.org/1999/xlink" content-type="dwc:verbatimCoordinates" xlink:type="simple"><named-content content-type="geo-json" specific-use="{&#34;type&#34;:&#34;Point&#34;,&#34;coordinates&#34;:[-86.250000,13.416700]}" id="NCID0E3XIO" xlink:type="simple">13.4167, -86.2500</named-content></named-content>, 1160–1200 m, 28 Sep 1980, <italic>Stevens 18071</italic> (MO); same location and date, <italic>Stevens 18101</italic> (MO); same location and date, <italic>Stevens 18102</italic> (MO); <bold>Nueva Segovia</bold>: 0.7 km W of Hacienda Las Brisas, S slope of Cerro Mogotón, <named-content xmlns:xlink="http://www.w3.org/1999/xlink" content-type="dwc:verbatimCoordinates" xlink:type="simple"><named-content content-type="geo-json" specific-use="{&#34;type&#34;:&#34;Point&#34;,&#34;coordinates&#34;:[-86.382500,13.737200]}" id="NCID0EMYIO" xlink:type="simple">13.7372, -86.3825</named-content></named-content>, 1456 m, 31 Aug 2015, <italic>Stevens 36930</italic> (MO).</p><p>
          <bold>6. <italic><tp:taxon-name><tp:taxon-name-part taxon-name-part-type="genus" reg="Lycianthes">Lycianthes</tp:taxon-name-part> <tp:taxon-name-part taxon-name-part-type="species" reg="barbatula">barbatula</tp:taxon-name-part></tp:taxon-name></italic></bold>
        </p><p><bold>Guatemala. Chimaltenango</bold>: above Finca Montevideo, along Barranco Espinazo and tributary of Río Pantaleón, lower and middle southwestern slopes of Volcán Fuego, 1200–1600 m, 20 Sep 1942, <italic>Steyermark 52055</italic> (US); Volcán Acatenango, Aldea Quisache, <named-content xmlns:xlink="http://www.w3.org/1999/xlink" content-type="dwc:verbatimCoordinates" xlink:type="simple"><named-content content-type="geo-json" specific-use="{&#34;type&#34;:&#34;Point&#34;,&#34;coordinates&#34;:[-90.284400,14.518100]}" id="NCID0ELZIO" xlink:type="simple">14.5181, -90.2844</named-content></named-content>, 1500 m, 19 May 2004, <italic>Véliz 15261</italic> (BIGU, MEXU); <bold>Quetzaltenango</bold>: slopes and ridges between Quebrada Chicharro and Montaña Chicarro, on SE-facing slopes of Volcán Santa María, 1300–1400 m, 18 Jan 1940, <italic>Steyermark 34354</italic> (US).</p><p><bold>Mexico. Oaxaca</bold>: Dto. Pochutla, Mpio. Pluma Hidalgo, Cerro Espino, 4 km al E de Concordia, brecha a finca cafetalera Monte Cristo, <named-content xmlns:xlink="http://www.w3.org/1999/xlink" content-type="dwc:verbatimCoordinates" xlink:type="simple"><named-content content-type="geo-json" specific-use="{&#34;type&#34;:&#34;Point&#34;,&#34;coordinates&#34;:[-96.416700,15.866700]}" id="NCID0E4ZIO" xlink:type="simple">15.8667, -96.4167</named-content></named-content>, 920 m, 21 Jan 1988, <italic>Campos-V. 1171</italic> (DAV221866, MEXU); Dto. Pochutla, Mpio. San Miguel del Puerto, Las Lobas, <named-content xmlns:xlink="http://www.w3.org/1999/xlink" content-type="dwc:verbatimCoordinates" xlink:type="simple"><named-content content-type="geo-json" specific-use="{&#34;type&#34;:&#34;Point&#34;,&#34;coordinates&#34;:[-96.105600,16.012500]}" id="NCID0EH1IO" xlink:type="simple">16.0125, -96.1056</named-content></named-content>, 1482 m, 18 May 2005, <italic>Pascual 1501</italic> (MEXU); Dto. Pochutla, Mpio. San Miguel del Puerto, El Vigia, <named-content xmlns:xlink="http://www.w3.org/1999/xlink" content-type="dwc:verbatimCoordinates" xlink:type="simple"><named-content content-type="geo-json" specific-use="{&#34;type&#34;:&#34;Point&#34;,&#34;coordinates&#34;:[-96.112800,16.013600]}" id="NCID0ER1IO" xlink:type="simple">16.0136, -96.1128</named-content></named-content>, 1625 m, 5 Jun 2006, <italic>Pascual 1888</italic> (MEXU, MO); Dto. Pochutla, Mpio. San Miguel del Puerto, El Vigía, <named-content xmlns:xlink="http://www.w3.org/1999/xlink" content-type="dwc:verbatimCoordinates" xlink:type="simple"><named-content content-type="geo-json" specific-use="{&#34;type&#34;:&#34;Point&#34;,&#34;coordinates&#34;:[-96.110800,16.012500]}" id="NCID0E21IO" xlink:type="simple">16.0125, -96.1108</named-content></named-content>, 1519 m, 24 Jun 2008, <italic>Pascual 2155</italic> (DAV); Dto. Pochutla, Mpio. San Miguel del Puerto, limite entre El Faro y Montecarlo, <named-content xmlns:xlink="http://www.w3.org/1999/xlink" content-type="dwc:verbatimCoordinates" xlink:type="simple"><named-content content-type="geo-json" specific-use="{&#34;type&#34;:&#34;Point&#34;,&#34;coordinates&#34;:[-96.110000,16.009200]}" id="NCID0EF2IO" xlink:type="simple">16.0092, -96.1100</named-content></named-content>, 1200 m, 13 Jan 2010, <italic>Salas M. 6870</italic> (DAV); Dto. Pochutla, Mpio. San Miguel del Puerto, La Merde, <named-content xmlns:xlink="http://www.w3.org/1999/xlink" content-type="dwc:verbatimCoordinates" xlink:type="simple"><named-content content-type="geo-json" specific-use="{&#34;type&#34;:&#34;Point&#34;,&#34;coordinates&#34;:[-96.112800,16.013900]}" id="NCID0EP2IO" xlink:type="simple">16.0139, -96.1128</named-content></named-content>, 1595 m, 21 Jan 2010, <italic>Salas-M. 7072</italic> (DAV); Dto. Pochutla, Mpio. San Miguel del Puerto, Finca Montecarlo, 600 m al N, <named-content xmlns:xlink="http://www.w3.org/1999/xlink" content-type="dwc:verbatimCoordinates" xlink:type="simple"><named-content content-type="geo-json" specific-use="{&#34;type&#34;:&#34;Point&#34;,&#34;coordinates&#34;:[-96.108600,16.008100]}" id="NCID0EZ2IO" xlink:type="simple">16.0081, -96.1086</named-content></named-content>, 1170 m, 31 May 2001, <italic>Saynes-Vazquez 2178</italic> (MEXU).</p><p>
          <bold>7. <italic><tp:taxon-name><tp:taxon-name-part taxon-name-part-type="genus" reg="Lycianthes">Lycianthes</tp:taxon-name-part> <tp:taxon-name-part taxon-name-part-type="species" reg="breedlovei">breedlovei</tp:taxon-name-part></tp:taxon-name></italic></bold>
        </p><p><bold>Mexico. Chiapas</bold>: Mpio. San Cristóbal de las Casas, near summit of Hueitepec near Las Casas, [<named-content xmlns:xlink="http://www.w3.org/1999/xlink" content-type="dwc:verbatimCoordinates" xlink:type="simple"><named-content content-type="geo-json" specific-use="{&#34;type&#34;:&#34;Point&#34;,&#34;coordinates&#34;:[-92.673500,16.750600]}" id="NCID0EW3IO" xlink:type="simple">16.7506, -92.6735</named-content></named-content>], 22 Apr 1945, <italic>Alexander 1212</italic> (MEXU, NY); Mpio. Tenejapa, in Colonia ‘Ach’lum, [<named-content xmlns:xlink="http://www.w3.org/1999/xlink" content-type="dwc:verbatimCoordinates" xlink:type="simple"><named-content content-type="geo-json" specific-use="{&#34;type&#34;:&#34;Point&#34;,&#34;coordinates&#34;:[-92.446700,16.775300]}" id="NCID0EA4IO" xlink:type="simple">16.7753, -92.4467</named-content></named-content>], 9100 ft, 23 Aug 1966, <italic>Breedlove 15206</italic> (NY); Mpio. Jitotol, about 7 miles N of Jitotol along a side road to an oil well, [<named-content xmlns:xlink="http://www.w3.org/1999/xlink" content-type="dwc:verbatimCoordinates" xlink:type="simple"><named-content content-type="geo-json" specific-use="{&#34;type&#34;:&#34;Point&#34;,&#34;coordinates&#34;:[-92.884200,17.141700]}" id="NCID0EK4IO" xlink:type="simple">17.1417, -92.8842</named-content></named-content>], 6700 ft, 28 Aug 1966, <italic>Breedlove 15412</italic> (DUKE); Mpio. San Andrés Larrainzar, near the summit of Chuchil Ton, NE of Bochil [<named-content xmlns:xlink="http://www.w3.org/1999/xlink" content-type="dwc:verbatimCoordinates" xlink:type="simple"><named-content content-type="geo-json" specific-use="{&#34;type&#34;:&#34;Point&#34;,&#34;coordinates&#34;:[-92.893200,16.995800]}" id="NCID0EU4IO" xlink:type="simple">16.9958, -92.8932</named-content></named-content>], 2700 m, 3 Aug 1972, <italic>Breedlove</italic> 26811 (MO); Mpio. La Independencia, third ridge along logging road from Las Margaritas to Campo Alegre, [<named-content xmlns:xlink="http://www.w3.org/1999/xlink" content-type="dwc:verbatimCoordinates" xlink:type="simple"><named-content content-type="geo-json" specific-use="{&#34;type&#34;:&#34;Point&#34;,&#34;coordinates&#34;:[-91.823400,16.475600]}" id="NCID0E54IO" xlink:type="simple">16.4756, -91.8234</named-content></named-content>], 2300 m, 18 Feb 1973, <italic>Breedlove 33583</italic> (CAS); Mpio. La Independencia, third ridge along logging road from Las Margaritas to Campo Alegre, [<named-content xmlns:xlink="http://www.w3.org/1999/xlink" content-type="dwc:verbatimCoordinates" xlink:type="simple"><named-content content-type="geo-json" specific-use="{&#34;type&#34;:&#34;Point&#34;,&#34;coordinates&#34;:[-91.823400,16.475600]}" id="NCID0EI5IO" xlink:type="simple">16.4756, -91.8234</named-content></named-content>], 2300 m, 6 May 1973, <italic>Breedlove 34793</italic> (CAS, MEXU, LL); Mpio. La Independencia, third ridge along logging road from Las Margaritas to Campo Alegre, [<named-content xmlns:xlink="http://www.w3.org/1999/xlink" content-type="dwc:verbatimCoordinates" xlink:type="simple"><named-content content-type="geo-json" specific-use="{&#34;type&#34;:&#34;Point&#34;,&#34;coordinates&#34;:[-91.823400,16.475600]}" id="NCID0ES5IO" xlink:type="simple">16.4756, -91.8234</named-content></named-content>], 2300 m, 24 Oct 1976, <italic>Breedlove 41074</italic> (CAS, MEXU, MO); Mpio. La Independencia, Third ridge along logging road from Las Margaritas to Campo Alegre, [<named-content xmlns:xlink="http://www.w3.org/1999/xlink" content-type="dwc:verbatimCoordinates" xlink:type="simple"><named-content content-type="geo-json" specific-use="{&#34;type&#34;:&#34;Point&#34;,&#34;coordinates&#34;:[-91.823400,16.475600]}" id="NCID0E35IO" xlink:type="simple">16.4756, -91.8234</named-content></named-content>], 2300 m, 3 Jul 1981, <italic>Breedlove</italic> 51326 (CAS, MEXU, MO); Mpio. Tenejapa, Near Paraje Banabil, [<named-content xmlns:xlink="http://www.w3.org/1999/xlink" content-type="dwc:verbatimCoordinates" xlink:type="simple"><named-content content-type="geo-json" specific-use="{&#34;type&#34;:&#34;Point&#34;,&#34;coordinates&#34;:[-92.510800,16.780300]}" id="NCID0EG6IO" xlink:type="simple">16.7803, -92.5108</named-content></named-content>], 2713 m, 8 Oct 1981, <italic>Breedlove 53375</italic> (LL); Mpio. La Independencia, 6–10 km NE of La Soledad along logging road from Las Margaritas to Campo Alegre, [<named-content xmlns:xlink="http://www.w3.org/1999/xlink" content-type="dwc:verbatimCoordinates" xlink:type="simple"><named-content content-type="geo-json" specific-use="{&#34;type&#34;:&#34;Point&#34;,&#34;coordinates&#34;:[-91.850000,16.420000]}" id="NCID0EQ6IO" xlink:type="simple">16.42, -91.85</named-content></named-content>], 1600, 19 Nov 1981, <italic>Breedlove 55673</italic> (CAS, NY); Mpio. Tenejapa, 25 km al NE de San Cristóbal de las Casas, sobre el camino a Matzala [<named-content xmlns:xlink="http://www.w3.org/1999/xlink" content-type="dwc:verbatimCoordinates" xlink:type="simple"><named-content content-type="geo-json" specific-use="{&#34;type&#34;:&#34;Point&#34;,&#34;coordinates&#34;:[-92.423900,16.736500]}" id="NCID0E16IO" xlink:type="simple">16.7365, -92.4239</named-content></named-content>], 2350 m, 25 Nov 1982, <italic>Cabrera-C. 3800</italic> (MEXU, MO, NY); Mpio. Tenejapa, 3 km al oeste de la carretera San Cristóbal de Las Casas-Tenejapa, sobre el camino a Matzala [<named-content xmlns:xlink="http://www.w3.org/1999/xlink" content-type="dwc:verbatimCoordinates" xlink:type="simple"><named-content content-type="geo-json" specific-use="{&#34;type&#34;:&#34;Point&#34;,&#34;coordinates&#34;:[-92.586760,16.758936]}" id="NCID0EEAJO" xlink:type="simple">16.758936, -92.58676</named-content></named-content>], 29 Sep 1983, <italic>Cabrera-C. 5757</italic> (MEXU); Mpio. Tenejapa, along the road to the town of Matzam, ca. 1.5 km from the eastern outskirts of the town of Las Ollas, <named-content xmlns:xlink="http://www.w3.org/1999/xlink" content-type="dwc:verbatimCoordinates" xlink:type="simple"><named-content content-type="geo-json" specific-use="{&#34;type&#34;:&#34;Point&#34;,&#34;coordinates&#34;:[-92.527480,16.783230]}" id="NCID0EOAJO" xlink:type="simple">16.78323, -92.52748</named-content></named-content>, 2484 m, 13 Sep 2017, <italic>Dean 9531</italic> (DAV); Mpio. San Cristóbal de las Casas, Estación Biológica Huitepec-PRONATURA, [<named-content xmlns:xlink="http://www.w3.org/1999/xlink" content-type="dwc:verbatimCoordinates" xlink:type="simple"><named-content content-type="geo-json" specific-use="{&#34;type&#34;:&#34;Point&#34;,&#34;coordinates&#34;:[-92.682600,16.747100]}" id="NCID0EYAJO" xlink:type="simple">16.7471, -92.6826</named-content></named-content>], 2550 m, 3 Jun 1991, <italic>González-Espinosa 1489</italic> (MEXU); Mpio. Pueblo Nuevo Solistahuacán, Clínica La Yerbabuena [<named-content xmlns:xlink="http://www.w3.org/1999/xlink" content-type="dwc:verbatimCoordinates" xlink:type="simple"><named-content content-type="geo-json" specific-use="{&#34;type&#34;:&#34;Point&#34;,&#34;coordinates&#34;:[-92.900000,17.183000]}" id="NCID0ECBJO" xlink:type="simple">17.1830, -92.900</named-content></named-content>], 2100 m, 23 Oct 1989, <italic>Heath 2062</italic> (MEXU); Mpio. Tenejapa, 22 km from San Cristóbal de las Casas on the road to Tenejapa, then right 3 km on the road to Matzam, [<named-content xmlns:xlink="http://www.w3.org/1999/xlink" content-type="dwc:verbatimCoordinates" xlink:type="simple"><named-content content-type="geo-json" specific-use="{&#34;type&#34;:&#34;Point&#34;,&#34;coordinates&#34;:[-92.472800,16.798800]}" id="NCID0EMBJO" xlink:type="simple">16.7988, -92.4728</named-content></named-content>], 2400 m, 29 Sep 1984, <italic>Huft 2195</italic> (MEXU); Mpio. Huixtán, Rancho Merced Bazom, <named-content xmlns:xlink="http://www.w3.org/1999/xlink" content-type="dwc:verbatimCoordinates" xlink:type="simple"><named-content content-type="geo-json" specific-use="{&#34;type&#34;:&#34;Point&#34;,&#34;coordinates&#34;:[-92.609700,16.701400]}" id="NCID0EWBJO" xlink:type="simple">16.7014, -92.6097</named-content></named-content>, 2450 m, 2 Jul 1994, <italic>Ico 26</italic> (MEXU); Mpio. Pueblo Nuevo Solistahuacán, northern highlands of Chiapas, Jitotol Ridge, 3 km NW of Pueblo Nuevo Solistahuacán, <named-content xmlns:xlink="http://www.w3.org/1999/xlink" content-type="dwc:verbatimCoordinates" xlink:type="simple"><named-content content-type="geo-json" specific-use="{&#34;type&#34;:&#34;Point&#34;,&#34;coordinates&#34;:[-92.670000,17.500000]}" id="NCID0EACJO" xlink:type="simple">17.5, -92.67</named-content></named-content>, 6700 ft, 1 Jun 1971, <italic>Lathrop 7487</italic> (CAS); Mpio. Tenejapa, Paraje Navil, [<named-content xmlns:xlink="http://www.w3.org/1999/xlink" content-type="dwc:verbatimCoordinates" xlink:type="simple"><named-content content-type="geo-json" specific-use="{&#34;type&#34;:&#34;Point&#34;,&#34;coordinates&#34;:[-92.510800,16.841700]}" id="NCID0EKCJO" xlink:type="simple">16.8417, -92.5108</named-content></named-content>], 2000 m, 15 Nov 1982, <italic>Méndez-Ton 5054</italic> (MEXU, MO); Mpio. Tenejapa, Rancho Banabil, [<named-content xmlns:xlink="http://www.w3.org/1999/xlink" content-type="dwc:verbatimCoordinates" xlink:type="simple"><named-content content-type="geo-json" specific-use="{&#34;type&#34;:&#34;Point&#34;,&#34;coordinates&#34;:[-92.513900,16.783300]}" id="NCID0EUCJO" xlink:type="simple">16.7833, -92.5139</named-content></named-content>], 2200 m, 26 Apr 1983, <italic>Méndez-Ton 5918</italic> (MEXU, MO, WIS, XAL); Mpio. San Cristóbal de Las Casas, Santa Cruz en San Felipe, [<named-content xmlns:xlink="http://www.w3.org/1999/xlink" content-type="dwc:verbatimCoordinates" xlink:type="simple"><named-content content-type="geo-json" specific-use="{&#34;type&#34;:&#34;Point&#34;,&#34;coordinates&#34;:[-92.664000,16.713400]}" id="NCID0E5CJO" xlink:type="simple">16.7134, -92.6640</named-content></named-content>], 15 Nov 1986, <italic>Méndez-Ton 9846</italic> (CAS, GH, MEXU, MO, NY, TEX); Mpio. Chamula, Yaal Ichin (yoc sac lum), <named-content xmlns:xlink="http://www.w3.org/1999/xlink" content-type="dwc:verbatimCoordinates" xlink:type="simple"><named-content content-type="geo-json" specific-use="{&#34;type&#34;:&#34;Point&#34;,&#34;coordinates&#34;:[-92.675830,16.846389]}" id="NCID0EIDJO" xlink:type="simple">16.846389, -92.67583</named-content></named-content>, 2180 m, 15 Jun 1993, <italic>Ruíz-Díaz 116</italic> (CAS); Mpio. San Juán Chamula, Paraje Nab ta Kokontik, 7900 ft, 20 May 1988, <italic>Santíz-Ruíz 854</italic> (CAS, MO, NY, TEX); Mpio. San Juán Chamula, Bautista Grande, [<named-content xmlns:xlink="http://www.w3.org/1999/xlink" content-type="dwc:verbatimCoordinates" xlink:type="simple"><named-content content-type="geo-json" specific-use="{&#34;type&#34;:&#34;Point&#34;,&#34;coordinates&#34;:[-92.729444,16.797778]}" id="NCID0EUDJO" xlink:type="simple">16.797778, -92.72944444</named-content></named-content>], 13 Jun 1988, <italic>Santíz- Ruíz 904</italic> (CAS, MEXU, MO, TEX, WIS); Mpio. Tenejapa, Colonia of ‘Ach’lum, [<named-content xmlns:xlink="http://www.w3.org/1999/xlink" content-type="dwc:verbatimCoordinates" xlink:type="simple"><named-content content-type="geo-json" specific-use="{&#34;type&#34;:&#34;Point&#34;,&#34;coordinates&#34;:[-92.446700,16.775300]}" id="NCID0E5DJO" xlink:type="simple">16.7753, -92.4467</named-content></named-content>], 9100 ft, 15 May 1967, <italic>Shilom-Ton 2340</italic> (CAS).</p><p>
          <bold>8. <italic><tp:taxon-name><tp:taxon-name-part taxon-name-part-type="genus" reg="Lycianthes">Lycianthes</tp:taxon-name-part> <tp:taxon-name-part taxon-name-part-type="species" reg="caeciliae">caeciliae</tp:taxon-name-part></tp:taxon-name></italic></bold>
        </p><p><bold>Mexico</bold>. <bold>Veracruz</bold>: Mpio. Coatepec, La Cortadura, falda este del Cofre de Perote, <named-content xmlns:xlink="http://www.w3.org/1999/xlink" content-type="dwc:verbatimCoordinates" xlink:type="simple"><named-content content-type="geo-json" specific-use="{&#34;type&#34;:&#34;Point&#34;,&#34;coordinates&#34;:[-97.040000,19.490000]}" id="NCID0E4EJO" xlink:type="simple">19.49, -97.04</named-content></named-content>, 2100 m, 2 May 2005, <italic>Castillo-Campos 21514</italic> (IEB, XAL); same location, 6 May 2005, <italic>Castillo-Campos 21543</italic> (XAL); same location, 6 May 2005, <italic>Castillo-Campos 21552</italic> (XAL); same location, 10 Aug 2005, <italic>Castillo-Campos 21766</italic> (MEXU, XAL); same location, 27 Feb 2005, <italic>Castillo-Campos 22271</italic> (XAL); same location, 18 Apr 2007, <italic>Castillo-Campos 22711</italic> (XAL); same location, 25 Apr 2007, <italic>Castillo-Campos 22754</italic> (XAL); same location, 25 Apr 2007, <italic>Castillo-Campos 22773</italic> (XAL); same location, 23 May 2007, <italic>Castillo-Campos 22828</italic> (IEB, XAL); Mpio. Coatepec, La Cortadura, falda este del Cofre de Perote, <named-content xmlns:xlink="http://www.w3.org/1999/xlink" content-type="dwc:verbatimCoordinates" xlink:type="simple"><named-content content-type="geo-json" specific-use="{&#34;type&#34;:&#34;Point&#34;,&#34;coordinates&#34;:[-97.042700,19.490000]}" id="NCID0EXFJO" xlink:type="simple">19.4900, -97.0427</named-content></named-content>, 1800 m, 8 May 2019, <italic>E. Dean 10030</italic> (DAV, MEXU, XAL); Mpio. Coscomatepec, [<named-content xmlns:xlink="http://www.w3.org/1999/xlink" content-type="dwc:verbatimCoordinates" xlink:type="simple"><named-content content-type="geo-json" specific-use="{&#34;type&#34;:&#34;Point&#34;,&#34;coordinates&#34;:[-97.047300,19.067900]}" id="NCID0EBGJO" xlink:type="simple">19.0679, -97.0473</named-content></named-content>], 10 May 1987, <italic>Matuda 1309</italic> (MEXU); Mpio. Xico, terracería, 1 km al NE de Oxtlapa, rumbo a Tonalco, faldas del Cofre de Perote, <named-content xmlns:xlink="http://www.w3.org/1999/xlink" content-type="dwc:verbatimCoordinates" xlink:type="simple"><named-content content-type="geo-json" specific-use="{&#34;type&#34;:&#34;Point&#34;,&#34;coordinates&#34;:[-97.101300,19.430500]}" id="NCID0ELGJO" xlink:type="simple">19.4305, -97.1013</named-content></named-content>, 2250 m, 27 Sep 2001, <italic>Rincón-G. 2604</italic> (MEXU, XAL); Acajete, Plan de Cedeño, [<named-content xmlns:xlink="http://www.w3.org/1999/xlink" content-type="dwc:verbatimCoordinates" xlink:type="simple"><named-content content-type="geo-json" specific-use="{&#34;type&#34;:&#34;Point&#34;,&#34;coordinates&#34;:[-97.028900,19.593400]}" id="NCID0EVGJO" xlink:type="simple">19.5934, -97.0289</named-content></named-content>], 1750 m, 23 Jun 1976, <italic>Ventura-A. 12881</italic> (IEB).</p><p>
          <bold>9. <italic><tp:taxon-name><tp:taxon-name-part taxon-name-part-type="genus" reg="Lycianthes">Lycianthes</tp:taxon-name-part> <tp:taxon-name-part taxon-name-part-type="species" reg="ceratocalycia">ceratocalycia</tp:taxon-name-part></tp:taxon-name></italic></bold>
        </p><p><bold>Guatemala. Alta Verapaz</bold>: Mpio. San Cristóbal, Finca Pamac II, <named-content xmlns:xlink="http://www.w3.org/1999/xlink" content-type="dwc:verbatimCoordinates" xlink:type="simple"><named-content content-type="geo-json" specific-use="{&#34;type&#34;:&#34;Point&#34;,&#34;coordinates&#34;:[-90.588300,15.398600]}" id="NCID0ESHJO" xlink:type="simple">15.3986, -90.5883</named-content></named-content>, 2146 m, 16 Aug 2015, <italic>Borrayo MGC-5</italic> (BIGU); Montaña Sacranix: Cooperativa Sanimtaca (Anexo Cooperativa Samac), etwa 12 km Luftlinie WNW Cobán, alter Maya-Weg am oberen Rand des Karstkraters, <named-content xmlns:xlink="http://www.w3.org/1999/xlink" content-type="dwc:verbatimCoordinates" xlink:type="simple"><named-content content-type="geo-json" specific-use="{&#34;type&#34;:&#34;Point&#34;,&#34;coordinates&#34;:[-90.466700,15.483300]}" id="NCID0E3HJO" xlink:type="simple">15.4833, -90.4667</named-content></named-content>, 1400–1550 m, 5 Apr 2001, <italic>Förther 11146</italic> (MSB, W); <bold>El Quiché</bold>: Mpio. Chajul, Pombaltzé, <named-content xmlns:xlink="http://www.w3.org/1999/xlink" content-type="dwc:verbatimCoordinates" xlink:type="simple"><named-content content-type="geo-json" specific-use="{&#34;type&#34;:&#34;Point&#34;,&#34;coordinates&#34;:[-91.139600,15.685100]}" id="NCID0EIIJO" xlink:type="simple">15.6851, -91.1396</named-content></named-content>, 1900 m, Nov 2016, <italic>Tribouillier 1</italic> (DAV); <bold>Huehuetenango</bold>: Mpio. Nentón, along road from Nuevo San José Frontera to Las Palmas, <named-content xmlns:xlink="http://www.w3.org/1999/xlink" content-type="dwc:verbatimCoordinates" xlink:type="simple"><named-content content-type="geo-json" specific-use="{&#34;type&#34;:&#34;Point&#34;,&#34;coordinates&#34;:[-91.550000,16.033300]}" id="NCID0EUIJO" xlink:type="simple">16.0333, -91.5500</named-content></named-content>, 900–1200 m, 26 Mar 2009, <italic>Christenhusz 5628</italic> (MO); Mpio. San Mateo Ixtatán, E of the town of Aguacate, along road to town of Yalanhuitz, <named-content xmlns:xlink="http://www.w3.org/1999/xlink" content-type="dwc:verbatimCoordinates" xlink:type="simple"><named-content content-type="geo-json" specific-use="{&#34;type&#34;:&#34;Point&#34;,&#34;coordinates&#34;:[-91.466200,16.037700]}" id="NCID0E5IJO" xlink:type="simple">16.0377, -91.4662</named-content></named-content>, 1567 m, 15 Aug 2017, <italic>Dean 9510</italic> (DAV); Mpio. Barillas, San José Maxbal, camino a Barillas, [<named-content xmlns:xlink="http://www.w3.org/1999/xlink" content-type="dwc:verbatimCoordinates" xlink:type="simple"><named-content content-type="geo-json" specific-use="{&#34;type&#34;:&#34;Point&#34;,&#34;coordinates&#34;:[-91.300000,15.800000]}" id="NCID0EIJJO" xlink:type="simple">15.8000, -91.3000</named-content></named-content>], m, 20 Sep 2006, <italic>Pérez 1355</italic> (MEXU1433300); <bold>Quiché</bold>: Mpio. Chajul, camino a Amachel, <named-content xmlns:xlink="http://www.w3.org/1999/xlink" content-type="dwc:verbatimCoordinates" xlink:type="simple"><named-content content-type="geo-json" specific-use="{&#34;type&#34;:&#34;Point&#34;,&#34;coordinates&#34;:[-90.992800,15.687800]}" id="NCID0EUJJO" xlink:type="simple">15.6878, -90.9928</named-content></named-content>, 1553 m, 25 Jun 2006, <italic>R. Ávila 3038</italic> (MEXU); Uspantan Montaña Chimel, <named-content xmlns:xlink="http://www.w3.org/1999/xlink" content-type="dwc:verbatimCoordinates" xlink:type="simple"><named-content content-type="geo-json" specific-use="{&#34;type&#34;:&#34;Point&#34;,&#34;coordinates&#34;:[-90.787500,15.459200]}" id="NCID0E5JJO" xlink:type="simple">15.4592, -90.7875</named-content></named-content>, m, 25 Apr 2007, <italic>Morales 4670</italic> (MEXU).</p><p><bold>Mexico. Chiapas</bold>: Mpio. La Trinitaria, slopes E of Laguna Tziscao, Monte Bello National Park, [<named-content xmlns:xlink="http://www.w3.org/1999/xlink" content-type="dwc:verbatimCoordinates" xlink:type="simple"><named-content content-type="geo-json" specific-use="{&#34;type&#34;:&#34;Point&#34;,&#34;coordinates&#34;:[-91.658900,16.078600]}" id="NCID0EMKJO" xlink:type="simple">16.0786, -91.6589</named-content></named-content>], 1300 m, 13 May 1973, <italic>Breedlove 35229</italic> (MO, NY); Mpio. La Trinitaria, Parque Nacional Lagunas de Montebello, at an outlook (mirador) above and to the E of Dos Lagunas, the mirador is on the W side of Hwy 307 to the E of Lago Tziscao, ca. 7 km E of the intersection of Hwy 307 and the road to Cinco Lagos, <named-content xmlns:xlink="http://www.w3.org/1999/xlink" content-type="dwc:verbatimCoordinates" xlink:type="simple"><named-content content-type="geo-json" specific-use="{&#34;type&#34;:&#34;Point&#34;,&#34;coordinates&#34;:[-91.636100,16.093900]}" id="NCID0EWKJO" xlink:type="simple">16.0939, -91.6361</named-content></named-content>, 1461 m, 14 Sep 2017, <italic>Dean 9532</italic> (DAV, MEXU).</p><p>
          <bold>10a. <tp:taxon-name><tp:taxon-name-part taxon-name-part-type="genus" reg="Lycianthes">Lycianthes</tp:taxon-name-part> <tp:taxon-name-part taxon-name-part-type="species" reg="chiapensis">chiapensis</tp:taxon-name-part> <tp:taxon-name-part taxon-name-part-type="infraspecific-rank">var.</tp:taxon-name-part> <tp:taxon-name-part taxon-name-part-type="variety" reg="chiapensis">chiapensis</tp:taxon-name-part></tp:taxon-name></bold>
        </p><p><bold>Guatemala. Quetzaltenango</bold>: Montaña Chicharro, on lower SE-facing slopes of Volcán Santa María, 2–4 miles south of Santa María de Jesús, [<named-content xmlns:xlink="http://www.w3.org/1999/xlink" content-type="dwc:verbatimCoordinates" xlink:type="simple"><named-content content-type="geo-json" specific-use="{&#34;type&#34;:&#34;Point&#34;,&#34;coordinates&#34;:[-91.542336,14.693888]}" id="NCID0EZLJO" xlink:type="simple">14.693888, -91.542336</named-content></named-content>], 1400–1500 m, 17 Jan 1940, <italic>Steyermark 34284</italic> (F1043138); El Pocito, south of San Martín Chile Verde, on road to Colomba, [<named-content xmlns:xlink="http://www.w3.org/1999/xlink" content-type="dwc:verbatimCoordinates" xlink:type="simple"><named-content content-type="geo-json" specific-use="{&#34;type&#34;:&#34;Point&#34;,&#34;coordinates&#34;:[-91.672212,14.801692]}" id="NCID0EDMJO" xlink:type="simple">14.801692, -91.672212</named-content></named-content>], 2200 m, 27 Jan 1941, <italic>Standley 84958</italic> (F1198820); above Mujuliá, between San Martín Chile Verde and Colomba, [<named-content xmlns:xlink="http://www.w3.org/1999/xlink" content-type="dwc:verbatimCoordinates" xlink:type="simple"><named-content content-type="geo-json" specific-use="{&#34;type&#34;:&#34;Point&#34;,&#34;coordinates&#34;:[-91.686351,14.739365]}" id="NCID0ENMJO" xlink:type="simple">14.739365, -91.686351</named-content></named-content>], 1800 m, 1 Feb 1941, <italic>Standley 85684</italic> (F1124852); <bold>San Marcos</bold>: above Finca El Porvenir on “Todos Santos Chiquitos,” lower facing slopes of Volcán Tajumulco, [<named-content xmlns:xlink="http://www.w3.org/1999/xlink" content-type="dwc:verbatimCoordinates" xlink:type="simple"><named-content content-type="geo-json" specific-use="{&#34;type&#34;:&#34;Point&#34;,&#34;coordinates&#34;:[-91.936120,14.978158]}" id="NCID0EZMJO" xlink:type="simple">14.978158, -91.93612</named-content></named-content>], 1300–1500 m, 7 Mar 1940, <italic>Steyermark 37164</italic> (F1035062); near Aldea Fraternidad, between San Rafael Pie de la Cuesta and Palo Gordo, west facing slope of the Sierra Madre Mountains, [<named-content xmlns:xlink="http://www.w3.org/1999/xlink" content-type="dwc:verbatimCoordinates" xlink:type="simple"><named-content content-type="geo-json" specific-use="{&#34;type&#34;:&#34;Point&#34;,&#34;coordinates&#34;:[-91.872523,14.935493]}" id="NCID0EDNJO" xlink:type="simple">14.935493, -91.872523</named-content></named-content>], 1800–2400 m, 10–18 Dec 1963, <italic>Williams 26281</italic> (NY); <bold>Suchitepéquez</bold>: Barranca by Loma Grande, above Finca El Naranjo, on Volcán Santa Clara, [<named-content xmlns:xlink="http://www.w3.org/1999/xlink" content-type="dwc:verbatimCoordinates" xlink:type="simple"><named-content content-type="geo-json" specific-use="{&#34;type&#34;:&#34;Point&#34;,&#34;coordinates&#34;:[-91.353277,14.623345]}" id="NCID0EPNJO" xlink:type="simple">14.623345, -91.353277</named-content></named-content>], 1950–2100 m, 2 Jun 1942, <italic>Steyermark 46833</italic> (G, NY); <bold>Mexico. Chiapas</bold>: Motozintla de Mendoza, 45–50 km NE of Huixtla along road to Motozintla, [<named-content xmlns:xlink="http://www.w3.org/1999/xlink" content-type="dwc:verbatimCoordinates" xlink:type="simple"><named-content content-type="geo-json" specific-use="{&#34;type&#34;:&#34;Point&#34;,&#34;coordinates&#34;:[-92.271400,15.331700]}" id="NCID0E2NJO" xlink:type="simple">15.3317, -92.2714</named-content></named-content>], 1900 m, 28 Dec 1972, <italic>Breedlove 31037</italic> (MO2610142); Mpio. La Concordia, El Triunfo Reserve, trail WSW from Palo Gordo towards Finca Catarina, <named-content xmlns:xlink="http://www.w3.org/1999/xlink" content-type="dwc:verbatimCoordinates" xlink:type="simple"><named-content content-type="geo-json" specific-use="{&#34;type&#34;:&#34;Point&#34;,&#34;coordinates&#34;:[-92.850000,15.666700]}" id="NCID0EFOJO" xlink:type="simple">15.6667, -92.8500</named-content></named-content>, 1850 m, 25 Feb 1990, <italic>Hampshire 671</italic> (MO5755435); Mpio. La Concordia, Reserva de la Biosfera El Triunto, Poligono III, Cerro Quetzal, 50 km al S de la Colonia Independencia, <named-content xmlns:xlink="http://www.w3.org/1999/xlink" content-type="dwc:verbatimCoordinates" xlink:type="simple"><named-content content-type="geo-json" specific-use="{&#34;type&#34;:&#34;Point&#34;,&#34;coordinates&#34;:[-92.937800,15.706700]}" id="NCID0EPOJO" xlink:type="simple">15.7067, -92.9378</named-content></named-content>, 1856 m, 1 Apr 2001, <italic>López-Hernández 1</italic> (MO4793866); Cerro del Boqueron, [<named-content xmlns:xlink="http://www.w3.org/1999/xlink" content-type="dwc:verbatimCoordinates" xlink:type="simple"><named-content content-type="geo-json" specific-use="{&#34;type&#34;:&#34;Point&#34;,&#34;coordinates&#34;:[-92.336300,15.173500]}" id="NCID0EZOJO" xlink:type="simple">15.1735, -92.3363</named-content></named-content>], Jun 1914, <italic>Purpus 7166</italic> (MO765044, NY); Mpio. Unión Juárez, La Esperanza, 10 km al S del Toquian, [<named-content xmlns:xlink="http://www.w3.org/1999/xlink" content-type="dwc:verbatimCoordinates" xlink:type="simple"><named-content content-type="geo-json" specific-use="{&#34;type&#34;:&#34;Point&#34;,&#34;coordinates&#34;:[-92.129400,15.055800]}" id="NCID0EDPJO" xlink:type="simple">15.0558, -92.1294</named-content></named-content>], 2000 m, 12 Jun 1987, <italic>Ventura 4564</italic> (IEB113835, MEXU629065, NY, TEX barcode # 00226959).</p><p>
          <bold>10b. <tp:taxon-name><tp:taxon-name-part taxon-name-part-type="genus" reg="Lycianthes">Lycianthes</tp:taxon-name-part> <tp:taxon-name-part taxon-name-part-type="species" reg="chiapensis">chiapensis</tp:taxon-name-part> <tp:taxon-name-part taxon-name-part-type="infraspecific-rank">var.</tp:taxon-name-part> <tp:taxon-name-part taxon-name-part-type="variety" reg="sparsistellata">sparsistellata</tp:taxon-name-part></tp:taxon-name></bold>
        </p><p><bold>Guatemala. Alta Verapaz</bold>: at Orchigonia orchid nursery/preserve outside of the city of Cobán along Guatemala Hwy 14, <named-content xmlns:xlink="http://www.w3.org/1999/xlink" content-type="dwc:verbatimCoordinates" xlink:type="simple"><named-content content-type="geo-json" specific-use="{&#34;type&#34;:&#34;Point&#34;,&#34;coordinates&#34;:[-90.412000,15.437300]}" id="NCID0EGQJO" xlink:type="simple">15.4373, -90.4120</named-content></named-content>, 1487 m, 10 Aug 2017, <italic>Dean 9507</italic> (DAV); <bold>El Progreso</bold>: Cerro Pinalón, Sierra de las Minas, San Acasaguastlán, <named-content xmlns:xlink="http://www.w3.org/1999/xlink" content-type="dwc:verbatimCoordinates" xlink:type="simple"><named-content content-type="geo-json" specific-use="{&#34;type&#34;:&#34;Point&#34;,&#34;coordinates&#34;:[-89.983300,15.065600]}" id="NCID0ESQJO" xlink:type="simple">15.0656, -89.9833</named-content></named-content>, 2230 m, 1 Mar 2007, <italic>Flores 3548</italic> (MO).</p><p><bold>Honduras. Copán</bold>: Al NE de Quebrada Cañón Oscuro, 10.8 km al noroeste de Florida, en el Parque Nacional Cerro Azul, <named-content xmlns:xlink="http://www.w3.org/1999/xlink" content-type="dwc:verbatimCoordinates" xlink:type="simple"><named-content content-type="geo-json" specific-use="{&#34;type&#34;:&#34;Point&#34;,&#34;coordinates&#34;:[-88.916600,15.083300]}" id="NCID0EARJO" xlink:type="simple">15.0833, -88.9166</named-content></named-content>, 1680 m, 11 Feb 1992, <italic>Darío 45</italic> (NY); S slopes of Montaña Cerro Azul, 14 km NE of Florida, Cerro Azul National Park, <named-content xmlns:xlink="http://www.w3.org/1999/xlink" content-type="dwc:verbatimCoordinates" xlink:type="simple"><named-content content-type="geo-json" specific-use="{&#34;type&#34;:&#34;Point&#34;,&#34;coordinates&#34;:[-88.916600,15.100000]}" id="NCID0EKRJO" xlink:type="simple">15.10, -88.9166</named-content></named-content>, 1500 m, <italic>Thomas 236</italic> (MO); <bold>Cortés</bold>: filo entre Cerro Cantiles y Cerro Jilinco, 20 km al oeste de San Pedro Sula, en el Parque Nacional Cusuco, <named-content xmlns:xlink="http://www.w3.org/1999/xlink" content-type="dwc:verbatimCoordinates" xlink:type="simple"><named-content content-type="geo-json" specific-use="{&#34;type&#34;:&#34;Point&#34;,&#34;coordinates&#34;:[-88.233300,15.500000]}" id="NCID0EWRJO" xlink:type="simple">15.50, -88.2333</named-content></named-content>, 2000 m, 19 Mar 1993, <italic>Darío 338</italic> (NY); along trail from new park station building to Cerro Cusuco, ca. 24 km W of San Pedro Sula, ca. 15 km S of Cuyamel, Parque Nacional Cusuco, <named-content xmlns:xlink="http://www.w3.org/1999/xlink" content-type="dwc:verbatimCoordinates" xlink:type="simple"><named-content content-type="geo-json" specific-use="{&#34;type&#34;:&#34;Point&#34;,&#34;coordinates&#34;:[-88.233300,15.516600]}" id="NCID0EASJO" xlink:type="simple">15.5166, -88.2333</named-content></named-content>, 1940 m, 22 Mar 1993, <italic>Evans 1506</italic> (MO); Montaña Idalfonso N de Cofradía, 2100 m, 17–18 Apr 1957, <italic>Molina-R. 8216</italic> (NY); nuclear zone of the Cusuco National Park, Cuenca Qbr. Cantiles. Quebrada Cantiles watershed, [<named-content xmlns:xlink="http://www.w3.org/1999/xlink" content-type="dwc:verbatimCoordinates" xlink:type="simple"><named-content content-type="geo-json" specific-use="{&#34;type&#34;:&#34;Point&#34;,&#34;coordinates&#34;:[-88.250000,15.250000]}" id="NCID0EMSJO" xlink:type="simple">15.25, -88.25</named-content></named-content>], 1875 m, 22 Mar 1993, <italic>Thomas 706</italic> (MO, NY); <bold>Ocotepeque</bold>: Cordillera Merendón vicinity of El Portillo, 2000 m, 2 Sep 1975, <italic>Molina-R. 31004</italic> (MO); Cordillera Merendón, above El Portillo, 20 km E of Nuevo Ocotepeque, [<named-content xmlns:xlink="http://www.w3.org/1999/xlink" content-type="dwc:verbatimCoordinates" xlink:type="simple"><named-content content-type="geo-json" specific-use="{&#34;type&#34;:&#34;Point&#34;,&#34;coordinates&#34;:[-89.066700,14.466700]}" id="NCID0E1SJO" xlink:type="simple">14.4667, -89.0667</named-content></named-content>], 2000 m, 17 Jan 1976, <italic>Molina-R.</italic> 31310 (MO).</p><p><bold>Mexico. Chiapas</bold>: Mpio. La Trinitaria, slopes E of Laguna Tzikaw [Tziscao], Monte Bello National Park, [<named-content xmlns:xlink="http://www.w3.org/1999/xlink" content-type="dwc:verbatimCoordinates" xlink:type="simple"><named-content content-type="geo-json" specific-use="{&#34;type&#34;:&#34;Point&#34;,&#34;coordinates&#34;:[-91.662500,16.087300]}" id="NCID0EITJO" xlink:type="simple">16.0873, -91.6625</named-content></named-content>], 1300 m, 16 Nov 1972, <italic>Breedlove 29617</italic> (MO, NY); Mpio.La Trinitaria, on slopes adjacent to Dos Lagos, Lagos de Montebello National Park, [<named-content xmlns:xlink="http://www.w3.org/1999/xlink" content-type="dwc:verbatimCoordinates" xlink:type="simple"><named-content content-type="geo-json" specific-use="{&#34;type&#34;:&#34;Point&#34;,&#34;coordinates&#34;:[-91.636800,16.093200]}" id="NCID0ESTJO" xlink:type="simple">16.0932, -91.6368</named-content></named-content>], 1500 m, 28 Nov 1976, <italic>Breedlove 41909</italic> (MO); Mpio. La Trinitaria, Montebello National Park, slopes E of Laguna Tziscao, [<named-content xmlns:xlink="http://www.w3.org/1999/xlink" content-type="dwc:verbatimCoordinates" xlink:type="simple"><named-content content-type="geo-json" specific-use="{&#34;type&#34;:&#34;Point&#34;,&#34;coordinates&#34;:[-91.662400,16.087300]}" id="NCID0E3TJO" xlink:type="simple">16.0873, -91.6624</named-content></named-content>], 1380 m, 18 Dec 1980, <italic>Breedlove 48764</italic> (MO3657748, NY); La Trinitaria, near Lago Montebello, Lagos de Montebello National Park, [<named-content xmlns:xlink="http://www.w3.org/1999/xlink" content-type="dwc:verbatimCoordinates" xlink:type="simple"><named-content content-type="geo-json" specific-use="{&#34;type&#34;:&#34;Point&#34;,&#34;coordinates&#34;:[-91.702800,16.104400]}" id="NCID0EGUJO" xlink:type="simple">16.1044, -91.7028</named-content></named-content>], 1370 m, 14 Aug 1981, <italic>Breedlove 52227</italic> (MO, NY); Mpio. Pantepec, slope above Rayón along road to Pantepec and Tapalapa, [<named-content xmlns:xlink="http://www.w3.org/1999/xlink" content-type="dwc:verbatimCoordinates" xlink:type="simple"><named-content content-type="geo-json" specific-use="{&#34;type&#34;:&#34;Point&#34;,&#34;coordinates&#34;:[-93.012600,17.201800]}" id="NCID0EQUJO" xlink:type="simple">17.2018, -93.0126</named-content></named-content>], 1770 m, 22 Sep 1981, <italic>Breedlove 53009</italic> (MO); Mpio. La Trinitaria, between Lago Tziscao and Dos Lagos, Lagos de Montebello National Park, 1372 m, 13 Oct 1981, <italic>Breedlove 53416</italic> (MO); along Highway 195 between Bochil and Pichucalco, 8 miles NW of Pueblo Nuevo Solistahuacan, on steep slopes below lookout, [<named-content xmlns:xlink="http://www.w3.org/1999/xlink" content-type="dwc:verbatimCoordinates" xlink:type="simple"><named-content content-type="geo-json" specific-use="{&#34;type&#34;:&#34;Point&#34;,&#34;coordinates&#34;:[-92.960000,17.210000]}" id="NCID0E3UJO" xlink:type="simple">17.2100, -92.9600</named-content></named-content>], 1900–1950 m, 25 Jan 1979, <italic>Croat 46360</italic> (MO); San Miguel Chimalapa, Cima del Cerro Salomón, al NO de Benito Juárez, ca. 44 km en línea recta al N de Sn Pedro Tapantepec, <named-content xmlns:xlink="http://www.w3.org/1999/xlink" content-type="dwc:verbatimCoordinates" xlink:type="simple"><named-content content-type="geo-json" specific-use="{&#34;type&#34;:&#34;Point&#34;,&#34;coordinates&#34;:[-94.195300,16.770800]}" id="NCID0EGVJO" xlink:type="simple">16.7708, -94.1953</named-content></named-content>, 1770 m, 7 Apr 1986, <italic>Ishiki 1451</italic> (NY); Mpio. La Trinitaria, Parque Nacional Lagunas de Montebello, cerca de la Laguna Tziscao, 3 km al E, [<named-content xmlns:xlink="http://www.w3.org/1999/xlink" content-type="dwc:verbatimCoordinates" xlink:type="simple"><named-content content-type="geo-json" specific-use="{&#34;type&#34;:&#34;Point&#34;,&#34;coordinates&#34;:[-91.643500,16.088900]}" id="NCID0EQVJO" xlink:type="simple">16.0889, -91.6435</named-content></named-content>], 15 Nov 1984, <italic>Téllez-V. 7946</italic> (MO); <bold>Oaxaca</bold>: Mpio. San Miguel Chimalpa, Cerro Sabinal, ca. 2 km al SO de Cerro Guayabitos, ca. 3 km en línea recta al NNO de Díaz Ordaz, ca. 40 km en línea recta al N de San Pedro Tapanatepec, al O de la cima del cerro, <named-content xmlns:xlink="http://www.w3.org/1999/xlink" content-type="dwc:verbatimCoordinates" xlink:type="simple"><named-content content-type="geo-json" specific-use="{&#34;type&#34;:&#34;Point&#34;,&#34;coordinates&#34;:[-94.191700,16.733300]}" id="NCID0E3VJO" xlink:type="simple">16.7333, -94.1917</named-content></named-content>, 1500 m, 21 Dec 1984, <italic>Wendt 4678</italic> (NY); <bold>Veracruz</bold>: Mpio. Soteapan, Cerro Campanario, 950 m, 14 Jul 1987, <italic>Acosta-P. 1662</italic> (NY); Mpio. Soteapan, along trails to base of Volcán Santa Marta, 0–3 km E village of Santa Marta, <named-content xmlns:xlink="http://www.w3.org/1999/xlink" content-type="dwc:verbatimCoordinates" xlink:type="simple"><named-content content-type="geo-json" specific-use="{&#34;type&#34;:&#34;Point&#34;,&#34;coordinates&#34;:[-95.866700,18.350000]}" id="NCID0EKWJO" xlink:type="simple">18.3500, -95.8667</named-content></named-content>, 1100–1200 m, 29 Jun 1982, <italic>Nee 24700</italic> (NY); Mpio. Soteapan, 2 km SW del Ejido G. Victoria, 500 m, 18 May 1986, <italic>Vázquez-T. 3505</italic> (WIS).</p><p><bold>Nicaragua. Jinotega</bold>: Kilambé, “Paricutín,” 4 km al SE de Cerro Kilambé, <named-content xmlns:xlink="http://www.w3.org/1999/xlink" content-type="dwc:verbatimCoordinates" xlink:type="simple"><named-content content-type="geo-json" specific-use="{&#34;type&#34;:&#34;Point&#34;,&#34;coordinates&#34;:[-85.666600,13.583300]}" id="NCID0E1WJO" xlink:type="simple">13.5833, -85.6666</named-content></named-content>, 800–1000 m, 25 Mar 1981, <italic>Moreno 7447</italic> (MO); Cerro Kilambé, falda E del Pico Piedra Pelona, <named-content xmlns:xlink="http://www.w3.org/1999/xlink" content-type="dwc:verbatimCoordinates" xlink:type="simple"><named-content content-type="geo-json" specific-use="{&#34;type&#34;:&#34;Point&#34;,&#34;coordinates&#34;:[-85.666600,13.566600]}" id="NCID0EEXJO" xlink:type="simple">13.5666, -85.6666</named-content></named-content>, 1300–1400 m, 28 Mar 1981, <italic>Moreno 7763</italic> (MO); <bold>Matagalpa</bold>: Fuente Pura, km 142, carretera Matagalpa-Jinotega, <named-content xmlns:xlink="http://www.w3.org/1999/xlink" content-type="dwc:verbatimCoordinates" xlink:type="simple"><named-content content-type="geo-json" specific-use="{&#34;type&#34;:&#34;Point&#34;,&#34;coordinates&#34;:[-85.916600,13.000000]}" id="NCID0EQXJO" xlink:type="simple">13.00, -85.9166</named-content></named-content>, 1400–1450 m, 26 Aug 1982, <italic>Moreno 17058</italic> (MO); NW slope of Cerro El Picacho, <named-content xmlns:xlink="http://www.w3.org/1999/xlink" content-type="dwc:verbatimCoordinates" xlink:type="simple"><named-content content-type="geo-json" specific-use="{&#34;type&#34;:&#34;Point&#34;,&#34;coordinates&#34;:[-85.916600,13.000000]}" id="NCID0E1XJO" xlink:type="simple">13.00, -85.9166</named-content></named-content>, 1420–1520 m, 25 May 1983, <italic>Stevens 22144</italic> (MO).</p><p>
          <bold>11. <italic><tp:taxon-name><tp:taxon-name-part taxon-name-part-type="genus" reg="Lycianthes">Lycianthes</tp:taxon-name-part> <tp:taxon-name-part taxon-name-part-type="species" reg="ciliolata">ciliolata</tp:taxon-name-part></tp:taxon-name></italic></bold>
        </p><p><bold>Field Origin Unknown</bold>: <italic>Bernhardi herbarium s.n</italic>, (MO); Leipzig Botanic Garden, Germany, no date or coll. number, tag on specimen says 1939 (M); probably a European Botanic Garden specimen, <italic>Beer 853</italic> (W); probably from a German botanical garden, <italic>ex herbario Bitter s.n.</italic> (GOET); H. B. Leipzig, (Leipzig Botanic Garden), Germany, 1857, <italic>Kunze? s.n.</italic> (BR); Leipzig Botanic Garden, Germany, <italic>Kunze s.n.</italic> (W); Horto. Bot. Turionor (Zurich Botanic Garden), <italic>Regel 478</italic>? (ZT); cultivated in the garden of Van Houtte, France, 17 Sep 1849, <italic>Van Houtte 390</italic> (K); H. B. Berol, (Berlin Botanic Garden), Germany, 1854?, <italic>Herb. Vocke. s.n.</italic> (GOET).</p><p><bold>Guatemala. Baja Verapaz</bold>: Agua Caliente, [<named-content xmlns:xlink="http://www.w3.org/1999/xlink" content-type="dwc:verbatimCoordinates" xlink:type="simple"><named-content content-type="geo-json" specific-use="{&#34;type&#34;:&#34;Point&#34;,&#34;coordinates&#34;:[-90.283300,14.883300]}" id="NCID0ELZJO" xlink:type="simple">14.8833, -90.2833</named-content></named-content>], 755 m, 25 May 1906, <italic>Cook 38</italic> (US); Patal, zwischen Santa Rosa und Tastic, [<named-content xmlns:xlink="http://www.w3.org/1999/xlink" content-type="dwc:verbatimCoordinates" xlink:type="simple"><named-content content-type="geo-json" specific-use="{&#34;type&#34;:&#34;Point&#34;,&#34;coordinates&#34;:[-90.366700,15.233300]}" id="NCID0EVZJO" xlink:type="simple">15.2333, -90.3667</named-content></named-content>], 5000 ft, Sep 1888, <italic>von Tuerkheim 1434</italic> (F, GH, K, US); <bold>Huehuetenango</bold>: Vicinity of Chinacho, 10 km W of Zacaleu Ruins, 1900 m, 14 Sep 1971, <italic>Molina-R. 26471</italic> (F); Trail between Ixteapoc and Soloma, Sierra de los Cuchumatanes (near Soloma), [<named-content xmlns:xlink="http://www.w3.org/1999/xlink" content-type="dwc:verbatimCoordinates" xlink:type="simple"><named-content content-type="geo-json" specific-use="{&#34;type&#34;:&#34;Point&#34;,&#34;coordinates&#34;:[-91.333300,15.650000]}" id="NCID0ED1JO" xlink:type="simple">15.6500, -91.3333</named-content></named-content>], 2400–2500 m, 8 Jul 1942, <italic>Steyermark 48444</italic> (F); Cerro Pixpix, above San Ildefonso, Ixtahuacan, [<named-content xmlns:xlink="http://www.w3.org/1999/xlink" content-type="dwc:verbatimCoordinates" xlink:type="simple"><named-content content-type="geo-json" specific-use="{&#34;type&#34;:&#34;Point&#34;,&#34;coordinates&#34;:[-91.811600,15.467500]}" id="NCID0EN1JO" xlink:type="simple">15.4675, -91.8116</named-content></named-content>], 1600–2000 m, 15 Aug 1942, <italic>Steyermark 50597</italic> (F, NY); Cumbre Papal, on S-facing slopes between Cuilco and Ixmoqui, [<named-content xmlns:xlink="http://www.w3.org/1999/xlink" content-type="dwc:verbatimCoordinates" xlink:type="simple"><named-content content-type="geo-json" specific-use="{&#34;type&#34;:&#34;Point&#34;,&#34;coordinates&#34;:[-91.950000,15.416700]}" id="NCID0EX1JO" xlink:type="simple">15.4167, -91.9500</named-content></named-content>], 1400–3000 m, 19 Aug 1942, <italic>Steyermark 50925</italic> (F, G); Slopes above La Libertad on Cerro Pueblo Viejo, [<named-content xmlns:xlink="http://www.w3.org/1999/xlink" content-type="dwc:verbatimCoordinates" xlink:type="simple"><named-content content-type="geo-json" specific-use="{&#34;type&#34;:&#34;Point&#34;,&#34;coordinates&#34;:[-91.566700,15.500000]}" id="NCID0EB2JO" xlink:type="simple">15.50, -91.5667</named-content></named-content>], 1900 m, 20 Aug 1942, <italic>Steyermark 50981</italic> (F); <bold>Totonicapán</bold>: Cerro María Tecum, Sierra Madre Mountains, 10–20 km E of Totonicapán, [<named-content xmlns:xlink="http://www.w3.org/1999/xlink" content-type="dwc:verbatimCoordinates" xlink:type="simple"><named-content content-type="geo-json" specific-use="{&#34;type&#34;:&#34;Point&#34;,&#34;coordinates&#34;:[-91.263600,14.895900]}" id="NCID0EN2JO" xlink:type="simple">14.8959, -91.2636</named-content></named-content>], 3100–3400 m, 16 Dec 1962, <italic>Williams 23156</italic> (MO).</p><p><bold>Mexico. State unknown</bold>: 1833, <italic>Andrieux, 163</italic> (G); <italic>Liebmann 1451</italic> (C); Vermultl. Provinz Veracruz oder Oaxaca, Jul 7 1961, <italic>Schwabe s.n.</italic> (B); 1787–1795–1804, <italic>Sessé, Moçiño, Castillo et Maldonado 1529</italic> (photo NY – of Madrid specimen, F negative 48221; another photo at NY of a duplicate specimen is <italic><tp:taxon-name><tp:taxon-name-part taxon-name-part-type="genus" reg="Lycianthes">L.</tp:taxon-name-part> <tp:taxon-name-part taxon-name-part-type="species" reg="moziniana">moziniana</tp:taxon-name-part></tp:taxon-name></italic>); <italic>1787–1795–1804, Sessé, Moçiño, Castillo et Maldonado 5389</italic> (photo NY – of Madrid specimen – F negative 4822); 1787–1795–1804, <italic>Sessé, Moçiño, Castillo et Maldonado 5389</italic> (F – newer label says 5389, small old label says 239 and <italic><tp:taxon-name><tp:taxon-name-part taxon-name-part-type="genus" reg="Solanum">S.</tp:taxon-name-part> <tp:taxon-name-part taxon-name-part-type="species" reg="uniflorum">uniflorum</tp:taxon-name-part></tp:taxon-name></italic>); Toluca? (probably in error), <italic>Wawra 1214</italic> (W); <bold>Chiapas</bold>: Mpio. Tenejapa, near the schoolhouse of Pokolum in the Paraje of Sibanil Ha’, [<named-content xmlns:xlink="http://www.w3.org/1999/xlink" content-type="dwc:verbatimCoordinates" xlink:type="simple"><named-content content-type="geo-json" specific-use="{&#34;type&#34;:&#34;Point&#34;,&#34;coordinates&#34;:[-92.466200,16.875100]}" id="NCID0EB4JO" xlink:type="simple">16.8751, -92.4662</named-content></named-content>], 5100 ft, 10 Jul 1964, <italic>Breedlove 6100</italic> (DS); Mpio. Teopisca, NW edge of Teopisca along Mexican hwy 190, [<named-content xmlns:xlink="http://www.w3.org/1999/xlink" content-type="dwc:verbatimCoordinates" xlink:type="simple"><named-content content-type="geo-json" specific-use="{&#34;type&#34;:&#34;Point&#34;,&#34;coordinates&#34;:[-92.530100,16.556600]}" id="NCID0EL4JO" xlink:type="simple">16.5566, -92.5301</named-content></named-content>], 5900 ft, 25 Jun 1965, <italic>Breedlove 10493</italic> (DS); Mpio. Tuxtla Gutiérrez, 15 km N of Tuxtla Gutiérrez along rd to El Sumidero, [<named-content xmlns:xlink="http://www.w3.org/1999/xlink" content-type="dwc:verbatimCoordinates" xlink:type="simple"><named-content content-type="geo-json" specific-use="{&#34;type&#34;:&#34;Point&#34;,&#34;coordinates&#34;:[-93.073390,16.814300]}" id="NCID0EV4JO" xlink:type="simple">16.8143, -93.07339</named-content></named-content>], 3800 ft, 2 Jul 1965, <italic>Breedlove 10644</italic> (DS, F); Mpio. Tenejapa, near the schoolhouse of Pokolum, paraje of Sibanilha’, [<named-content xmlns:xlink="http://www.w3.org/1999/xlink" content-type="dwc:verbatimCoordinates" xlink:type="simple"><named-content content-type="geo-json" specific-use="{&#34;type&#34;:&#34;Point&#34;,&#34;coordinates&#34;:[-92.466200,16.875100]}" id="NCID0E64JO" xlink:type="simple">16.8751, -92.4662</named-content></named-content>], 5200 ft, 15 Jul 1965, <italic>Breedlove 11014</italic> (DS, ENCB, F); Mpio. Venustiano Carranza, 3 mi S of Aguacatenango along rd to Pínola Las Rosas, [<named-content xmlns:xlink="http://www.w3.org/1999/xlink" content-type="dwc:verbatimCoordinates" xlink:type="simple"><named-content content-type="geo-json" specific-use="{&#34;type&#34;:&#34;Point&#34;,&#34;coordinates&#34;:[-92.399720,16.431600]}" id="NCID0EJ5JO" xlink:type="simple">16.4316, -92.39972</named-content></named-content>], 5600 ft, 22 Jul 1965, <italic>Breedlove 11183</italic> (DS); Mpio. Tenejapa, Paraje of Kulak’tik, [<named-content xmlns:xlink="http://www.w3.org/1999/xlink" content-type="dwc:verbatimCoordinates" xlink:type="simple"><named-content content-type="geo-json" specific-use="{&#34;type&#34;:&#34;Point&#34;,&#34;coordinates&#34;:[-92.497100,16.834300]}" id="NCID0ET5JO" xlink:type="simple">16.8343, -92.4971</named-content></named-content>], 5500 ft, 18 Jul 1966, <italic>Breedlove 14588</italic> (DS, F, LL); Mpio. La Trinitaria, Lagos de Montebello, 42 km NE of La Trinitaria, along the Comitán River at its sumidero, 1300 m, 23 Oct 1971, <italic>Breedlove 21144</italic> (DS); Mpio. Totolapa, Rancho Ch’ a ha’, 5–6 km W of Teopisca, [<named-content xmlns:xlink="http://www.w3.org/1999/xlink" content-type="dwc:verbatimCoordinates" xlink:type="simple"><named-content content-type="geo-json" specific-use="{&#34;type&#34;:&#34;Point&#34;,&#34;coordinates&#34;:[-92.528000,16.538800]}" id="NCID0E65JO" xlink:type="simple">16.5388, -92.5280</named-content></named-content>], 1500 m, 26 Nov 1971, <italic>Breedlove 22870</italic> (DS); Mpio. San Andrés Larrainzar, near the summit of Chuchil Ton, NE of Bochil, [<named-content xmlns:xlink="http://www.w3.org/1999/xlink" content-type="dwc:verbatimCoordinates" xlink:type="simple"><named-content content-type="geo-json" specific-use="{&#34;type&#34;:&#34;Point&#34;,&#34;coordinates&#34;:[-92.817600,16.993500]}" id="NCID0EJ6JO" xlink:type="simple">16.9935, -92.8176</named-content></named-content>], 2700 m, 17 Oct 1972, <italic>Breedlove 29298</italic> (DS, MO); Mpio. San Cristóbal de Las Casas, on road to San Lucas Zapotal, 2–4 km from Mex hwy 190, [<named-content xmlns:xlink="http://www.w3.org/1999/xlink" content-type="dwc:verbatimCoordinates" xlink:type="simple"><named-content content-type="geo-json" specific-use="{&#34;type&#34;:&#34;Point&#34;,&#34;coordinates&#34;:[-92.685800,16.726600]}" id="NCID0ET6JO" xlink:type="simple">16.7266, -92.6858</named-content></named-content>] 2400 m, 8 Sep 1974, <italic>Breedlove 37317</italic> (DS, MO); a 5 km al N de la carretera San Cristóbal de las Casas-Comitán, con rumbo a Ococingo, [<named-content xmlns:xlink="http://www.w3.org/1999/xlink" content-type="dwc:verbatimCoordinates" xlink:type="simple"><named-content content-type="geo-json" specific-use="{&#34;type&#34;:&#34;Point&#34;,&#34;coordinates&#34;:[-92.604600,16.697600]}" id="NCID0E46JO" xlink:type="simple">16.6976, -92.6046</named-content></named-content>], 19 Jun 1982, <italic>Cabrera 2813</italic> (NY); Mpio. San Cristóbal de las Casas, just outside city of San Cristóbal de las Casas, along rd to hwy 190 which diverges from rd to Tenejapa, nearly opposite trailer park, near Almolonga River, [<named-content xmlns:xlink="http://www.w3.org/1999/xlink" content-type="dwc:verbatimCoordinates" xlink:type="simple"><named-content content-type="geo-json" specific-use="{&#34;type&#34;:&#34;Point&#34;,&#34;coordinates&#34;:[-92.614800,16.699100]}" id="NCID0EHAKO" xlink:type="simple">16.6991, -92.6148</named-content></named-content>], 2210–2240 m, 16 Jul 1990, <italic>Dean 213</italic> (DAV, MEXU); Mpio. Zinacantán, hills SE of the town of Zinacantán, along footpath to Paraje Sok’on, several km uphill from Zinacantán, [<named-content xmlns:xlink="http://www.w3.org/1999/xlink" content-type="dwc:verbatimCoordinates" xlink:type="simple"><named-content content-type="geo-json" specific-use="{&#34;type&#34;:&#34;Point&#34;,&#34;coordinates&#34;:[-92.702900,16.750100]}" id="NCID0ERAKO" xlink:type="simple">16.7501, -92.7029</named-content></named-content>], 2463 m, 17 Jul 1990, <italic>Dean 214</italic> (DAV, MEXU, NY, UC, XAL); Mpio. Teopisca, Ca. 8 rd km NW of Teopisca along hwy 190, NE side of road, [<named-content xmlns:xlink="http://www.w3.org/1999/xlink" content-type="dwc:verbatimCoordinates" xlink:type="simple"><named-content content-type="geo-json" specific-use="{&#34;type&#34;:&#34;Point&#34;,&#34;coordinates&#34;:[-92.502100,16.584400]}" id="NCID0E2AKO" xlink:type="simple">16.5844, -92.5021</named-content></named-content>], 2103 m, 18 Jul 1990, <italic>Dean 215</italic> (DAV, MEXU); no exact locality, <italic>Ghiesbrecht 58</italic> (GH – mixed collection with <italic><tp:taxon-name><tp:taxon-name-part taxon-name-part-type="genus" reg="Lycianthes">L.</tp:taxon-name-part> <tp:taxon-name-part taxon-name-part-type="species" reg="pilifera">pilifera</tp:taxon-name-part></tp:taxon-name></italic>); terre froide, Jul 1864–1867, <italic>Ghiesbrecht 827</italic> (BM, GH, MO); Yochib Ja’, 5 km al N de Amatenango del Valle, [<named-content xmlns:xlink="http://www.w3.org/1999/xlink" content-type="dwc:verbatimCoordinates" xlink:type="simple"><named-content content-type="geo-json" specific-use="{&#34;type&#34;:&#34;Point&#34;,&#34;coordinates&#34;:[-92.437200,16.570100]}" id="NCID0EUBKO" xlink:type="simple">16.5701, -92.4372</named-content></named-content>], 5500 ft, 15 Apr 1988, <italic>Gómez-L. 421</italic> (MO); Mpio. San Cristóbal de Las Casas, Estación Biológica Huitepec-PRONATURA, <named-content xmlns:xlink="http://www.w3.org/1999/xlink" content-type="dwc:verbatimCoordinates" xlink:type="simple"><named-content content-type="geo-json" specific-use="{&#34;type&#34;:&#34;Point&#34;,&#34;coordinates&#34;:[-92.670800,16.743900]}" id="NCID0E5BKO" xlink:type="simple">16.7439, -92.6708</named-content></named-content>, 2400 m, 13 Jun 1989, <italic>González-Espinoza 668</italic> (MEXU); Ixtapa, carretera 190 en el km 75 entre Tuxtla Gutiérrez y San Cristóbal de las Casas, [16.7552, 92.9233], 2250 m, 2 Jul 1991, <italic>González-V. 3951</italic> (WIS); 32 mi SE of San Juan Cristóbal de las Casas, [<named-content xmlns:xlink="http://www.w3.org/1999/xlink" content-type="dwc:verbatimCoordinates" xlink:type="simple"><named-content content-type="geo-json" specific-use="{&#34;type&#34;:&#34;Point&#34;,&#34;coordinates&#34;:[-92.565900,16.656900]}" id="NCID0EKCKO" xlink:type="simple">16.6569, -92.5659</named-content></named-content>], 7100 ft, 23 Jun 1950, <italic>Johnston 53-666</italic> (TEX); Mpio. Zinacantán, valley floor in Zinacantán Center, [<named-content xmlns:xlink="http://www.w3.org/1999/xlink" content-type="dwc:verbatimCoordinates" xlink:type="simple"><named-content content-type="geo-json" specific-use="{&#34;type&#34;:&#34;Point&#34;,&#34;coordinates&#34;:[-92.729300,16.770600]}" id="NCID0EUCKO" xlink:type="simple">16.7706, -92.7293</named-content></named-content>], 6700 ft, 7 Jun 1966, <italic>Laughlin 1012</italic> (DS); Mpio. Zinacantán, Paraje Vo’bits, [<named-content xmlns:xlink="http://www.w3.org/1999/xlink" content-type="dwc:verbatimCoordinates" xlink:type="simple"><named-content content-type="geo-json" specific-use="{&#34;type&#34;:&#34;Point&#34;,&#34;coordinates&#34;:[-92.765900,16.737900]}" id="NCID0E5CKO" xlink:type="simple">16.7379, -92.7659</named-content></named-content>], 4300 ft, 7 Jun 1966, <italic>Laughlin 1016</italic> (DS); Mpio. Venustiano Carranza, Venustiano Carranza, [<named-content xmlns:xlink="http://www.w3.org/1999/xlink" content-type="dwc:verbatimCoordinates" xlink:type="simple"><named-content content-type="geo-json" specific-use="{&#34;type&#34;:&#34;Point&#34;,&#34;coordinates&#34;:[-92.567600,16.350200]}" id="NCID0EIDKO" xlink:type="simple">16.3502, -92.5676</named-content></named-content>], 800 m, 13 Jun 1945, <italic>Matuda 30154</italic> (MEXU); Mpio. San Cristóbal de Las Casas, Col. Carrizal, 700 m al oriente de la escuela, <named-content xmlns:xlink="http://www.w3.org/1999/xlink" content-type="dwc:verbatimCoordinates" xlink:type="simple"><named-content content-type="geo-json" specific-use="{&#34;type&#34;:&#34;Point&#34;,&#34;coordinates&#34;:[-92.697500,16.657500]}" id="NCID0ESDKO" xlink:type="simple">16.6575, -92.6975</named-content></named-content>, 2250 m, 6 Jun 1995, <italic>Mejia 429</italic> (XAL); Mpio. Tenejapa, Pocolum, [<named-content xmlns:xlink="http://www.w3.org/1999/xlink" content-type="dwc:verbatimCoordinates" xlink:type="simple"><named-content content-type="geo-json" specific-use="{&#34;type&#34;:&#34;Point&#34;,&#34;coordinates&#34;:[-92.463500,16.879800]}" id="NCID0E3DKO" xlink:type="simple">16.8798, -92.4635</named-content></named-content>], 1600 m, 15 Sep 1982, <italic>Méndez-T. 4604</italic> (NY); Mpio. Tenejapa, Shishitonil, [<named-content xmlns:xlink="http://www.w3.org/1999/xlink" content-type="dwc:verbatimCoordinates" xlink:type="simple"><named-content content-type="geo-json" specific-use="{&#34;type&#34;:&#34;Point&#34;,&#34;coordinates&#34;:[-92.484400,16.848300]}" id="NCID0EGEKO" xlink:type="simple">16.8483, -92.4844</named-content></named-content>], 1600 m, 5 Oct 1982, <italic>Méndez-T. 4746</italic> (BIGU, MEXU); Mpio. San Cristóbal de Las Casa, Mitziton, <named-content xmlns:xlink="http://www.w3.org/1999/xlink" content-type="dwc:verbatimCoordinates" xlink:type="simple"><named-content content-type="geo-json" specific-use="{&#34;type&#34;:&#34;Point&#34;,&#34;coordinates&#34;:[-92.532500,16.670000]}" id="NCID0EQEKO" xlink:type="simple">16.6700, -92.5325</named-content></named-content>, 2430 m, 5 Aug 1993, <italic>Ramírez-Marcial 404</italic> (MEXU); Tak’i, 3 km al S del poblado, [<named-content xmlns:xlink="http://www.w3.org/1999/xlink" content-type="dwc:verbatimCoordinates" xlink:type="simple"><named-content content-type="geo-json" specific-use="{&#34;type&#34;:&#34;Point&#34;,&#34;coordinates&#34;:[-93.116700,16.716700]}" id="NCID0E1EKO" xlink:type="simple">16.7167, -93.1167</named-content></named-content>], 4050 ft, 12 Jul 1988, <italic>Santíz-C. 686</italic> (MEXU, MO, TEX); Mpio. San Juan Chamula, Jipil Vinik, 6400 ft, 2 Oct 1987, <italic>Santíz Ruíz 207</italic> (TEX); Paraje Ya’al Ichin, 18 km al S de Chamula, [<named-content xmlns:xlink="http://www.w3.org/1999/xlink" content-type="dwc:verbatimCoordinates" xlink:type="simple"><named-content content-type="geo-json" specific-use="{&#34;type&#34;:&#34;Point&#34;,&#34;coordinates&#34;:[-92.670000,16.840000]}" id="NCID0EGFKO" xlink:type="simple">16.8400, -92.6700</named-content></named-content>], 6800 ft, 21 Jul 1988, <italic>Santíz Ruíz 955</italic> (MO, TEX); Mpio. Tenejapa, paraje of Kulak’tik, [<named-content xmlns:xlink="http://www.w3.org/1999/xlink" content-type="dwc:verbatimCoordinates" xlink:type="simple"><named-content content-type="geo-json" specific-use="{&#34;type&#34;:&#34;Point&#34;,&#34;coordinates&#34;:[-92.509200,16.823000]}" id="NCID0EQFKO" xlink:type="simple">16.8230, -92.5092</named-content></named-content>], 5800 ft, Jan-March 1964, <italic>Shilom-T. 250</italic> (DS); Mpio. Teopisca, 5 mi NW of Teopisca, <named-content xmlns:xlink="http://www.w3.org/1999/xlink" content-type="dwc:verbatimCoordinates" xlink:type="simple"><named-content content-type="geo-json" specific-use="{&#34;type&#34;:&#34;Point&#34;,&#34;coordinates&#34;:[-92.533333,16.633333]}" id="NCID0E1FKO" xlink:type="simple">16°38'N, 92°32'W</named-content></named-content>, 6100 ft, 20 Aug 1972, <italic>Webster 17975</italic> (DS, MEXU); Mpio. Pueblo Nuevo Solistahuacán, 3 km NW of Pueblo Nuevo Solistahuacán, <named-content xmlns:xlink="http://www.w3.org/1999/xlink" content-type="dwc:verbatimCoordinates" xlink:type="simple"><named-content content-type="geo-json" specific-use="{&#34;type&#34;:&#34;Point&#34;,&#34;coordinates&#34;:[-92.666667,17.500000]}" id="NCID0EDGKO" xlink:type="simple">92°40'W, 17°30'N</named-content></named-content>, 5400 ft, 19 Jul 1970, <italic>Zuill 99</italic> (DS); Mpio. Pueblo Nuevo Solistahuacán, 3 km NW of Pueblo Nuevo Solistahuacán, [<named-content xmlns:xlink="http://www.w3.org/1999/xlink" content-type="dwc:verbatimCoordinates" xlink:type="simple"><named-content content-type="geo-json" specific-use="{&#34;type&#34;:&#34;Point&#34;,&#34;coordinates&#34;:[-92.915900,17.173600]}" id="NCID0EMGKO" xlink:type="simple">17.1736, -92.9159</named-content></named-content>], 5400 ft, 18 Sep 1970, <italic>Zuill 362</italic> (DS). <bold>Guanajato</bold>: Rancho Beltrán, 10 km al oeste de Xichu, <named-content xmlns:xlink="http://www.w3.org/1999/xlink" content-type="dwc:verbatimCoordinates" xlink:type="simple"><named-content content-type="geo-json" specific-use="{&#34;type&#34;:&#34;Point&#34;,&#34;coordinates&#34;:[-100.098700,21.316400]}" id="NCID0EYGKO" xlink:type="simple">21.3164, -100.0987</named-content></named-content>, 2000 m, 9 Dec 1990, Ventura 6473 (XAL); <bold>Oaxaca</bold>: Mpio. Santo Domingo Yodohino, Custeni, en orilla S de la localidad, [<named-content xmlns:xlink="http://www.w3.org/1999/xlink" content-type="dwc:verbatimCoordinates" xlink:type="simple"><named-content content-type="geo-json" specific-use="{&#34;type&#34;:&#34;Point&#34;,&#34;coordinates&#34;:[-97.679700,17.614400]}" id="NCID0ECHKO" xlink:type="simple">17.6144, -97.6797</named-content></named-content>], 1645 m, 17 Jul 2003, <italic>López-Moreno 7</italic> (MEXU); Mt. San Felipe, Jul 1834, <italic>Andrieux 182</italic> (G-DC, GH, photos NY, GH, WIS); Dto. Miahuatlan, cañada de San Jeronimo Coatlan (Río Trapiches), [<named-content xmlns:xlink="http://www.w3.org/1999/xlink" content-type="dwc:verbatimCoordinates" xlink:type="simple"><named-content content-type="geo-json" specific-use="{&#34;type&#34;:&#34;Point&#34;,&#34;coordinates&#34;:[-96.866700,16.233300]}" id="NCID0EOHKO" xlink:type="simple">16.2333, -96.8667</named-content></named-content>], 28 Jun 1990, <italic>Campos-Villanueva 3215</italic> (IBUG); Dto. Miahuatlan, cañada del Río Trapiches, lado N del poblado de San Juan Coatlan, [<named-content xmlns:xlink="http://www.w3.org/1999/xlink" content-type="dwc:verbatimCoordinates" xlink:type="simple"><named-content content-type="geo-json" specific-use="{&#34;type&#34;:&#34;Point&#34;,&#34;coordinates&#34;:[-96.883300,16.250000]}" id="NCID0EYHKO" xlink:type="simple">16.2500, -96.8833</named-content></named-content>], 1500 m, 10 Aug 1990, <italic>Campos-Villanueva 3343</italic> (MEXU); near Oaxaca, at San Felipe del Agua, 1650 m, 1 Sep 1895, <italic>Conzatti 132</italic> (GH); same location, Jun 1901, <italic>Conzatti 1217</italic> (GH); same location, Jun 1901, <italic>Conzatti 1218</italic> (GH); Mpio. Huajuapan de León, ca. 5.5 rd mi NW of Huajuapan de León along hwy 190, just S of tourist turnout, SW side of the road, [<named-content xmlns:xlink="http://www.w3.org/1999/xlink" content-type="dwc:verbatimCoordinates" xlink:type="simple"><named-content content-type="geo-json" specific-use="{&#34;type&#34;:&#34;Point&#34;,&#34;coordinates&#34;:[-97.745400,17.761900]}" id="NCID0EIIKO" xlink:type="simple">17.7619, -97.7454</named-content></named-content>], 1920 m, 16 Jul 1991, <italic>Dean 229</italic> (DAV, XAL); Mpio. Tlalixtac, along hwy 175, NE of the city of Oaxaca, ca. 4.3 rd mi E of the Juárez monument, where electrical wires cross rd, SE side of road, across river, [<named-content xmlns:xlink="http://www.w3.org/1999/xlink" content-type="dwc:verbatimCoordinates" xlink:type="simple"><named-content content-type="geo-json" specific-use="{&#34;type&#34;:&#34;Point&#34;,&#34;coordinates&#34;:[-96.645400,17.098600]}" id="NCID0ESIKO" xlink:type="simple">17.0986, -96.6454</named-content></named-content>], 1740 m, 19 Jul 1991, <italic>Dean 231</italic> (DAV, UC, XAL); Las Animas, along hwy 175, NE of the city of Oaxaca, [<named-content xmlns:xlink="http://www.w3.org/1999/xlink" content-type="dwc:verbatimCoordinates" xlink:type="simple"><named-content content-type="geo-json" specific-use="{&#34;type&#34;:&#34;Point&#34;,&#34;coordinates&#34;:[-96.533300,17.250000]}" id="NCID0E3IKO" xlink:type="simple">17.2500, -96.5333</named-content></named-content>], 2380 m, 19 Jul 1991, <italic>Dean 232</italic> (DAV, NY, XAL); Mpio. Calpulalpan, Calpulalpan, [<named-content xmlns:xlink="http://www.w3.org/1999/xlink" content-type="dwc:verbatimCoordinates" xlink:type="simple"><named-content content-type="geo-json" specific-use="{&#34;type&#34;:&#34;Point&#34;,&#34;coordinates&#34;:[-96.438800,17.307100]}" id="NCID0EGJKO" xlink:type="simple">17.3071, -96.4388</named-content></named-content>], 2040 m, 20 Jul 1991, <italic>Dean 233</italic> (DAV, MEXU, MO, NY, XAL); Mpio. Tlacochahuaya, a very short distance N of turnoff to Dainzu along hwy 190, S of the city of Oaxaca, in the Oaxaca Valley, W side of road, [<named-content xmlns:xlink="http://www.w3.org/1999/xlink" content-type="dwc:verbatimCoordinates" xlink:type="simple"><named-content content-type="geo-json" specific-use="{&#34;type&#34;:&#34;Point&#34;,&#34;coordinates&#34;:[-96.671500,17.047100]}" id="NCID0EQJKO" xlink:type="simple">17.0471, -96.6715</named-content></named-content>], 1585 m, 22 Jul 1991, <italic>Dean 234</italic> (DAV, UC, XAL); Mpio. Tamazulapan, along hwy 175 between Miahuatlán and Puerto Angel in the Sierra Madre del Sur, 0.7 rd mi NW of the town of San Andrés, ca. 12.6 rd mi SE of Miahuatlán, [<named-content xmlns:xlink="http://www.w3.org/1999/xlink" content-type="dwc:verbatimCoordinates" xlink:type="simple"><named-content content-type="geo-json" specific-use="{&#34;type&#34;:&#34;Point&#34;,&#34;coordinates&#34;:[-96.565700,16.212900]}" id="NCID0E1JKO" xlink:type="simple">16.2129, -96.5657</named-content></named-content>], 2286 m, 25 Jul 1991, <italic>Dean 237</italic> (DAV, UC, XAL); Mpio. Matatlán, along cobblestone road to radio tower, ca. 3.6 rd mi S of town of Matatlán, S of city of Oaxaca along hwy 190, ca. 1 mi S of km 595, [<named-content xmlns:xlink="http://www.w3.org/1999/xlink" content-type="dwc:verbatimCoordinates" xlink:type="simple"><named-content content-type="geo-json" specific-use="{&#34;type&#34;:&#34;Point&#34;,&#34;coordinates&#34;:[-96.365900,16.820700]}" id="NCID0EEKKO" xlink:type="simple">16.8207, -96.3659</named-content></named-content>], 1006 m, 29 Jul 1991, <italic>Dean 241</italic> (DAV, XAL); Mpio. Huajuapan de León, 5.5 rd mi NW of Huajuapan de León along hwy 190, just S of tourist turnoff, SW side of road, [<named-content xmlns:xlink="http://www.w3.org/1999/xlink" content-type="dwc:verbatimCoordinates" xlink:type="simple"><named-content content-type="geo-json" specific-use="{&#34;type&#34;:&#34;Point&#34;,&#34;coordinates&#34;:[-97.751900,17.802500]}" id="NCID0EOKKO" xlink:type="simple">17.8025, -97.7519</named-content></named-content>], 1920 m, 9 Oct 1991, <italic>Dean 282</italic> (XAL); Mpio. Nochixlan, NW side of town of Nochixlan, near large drainage that crosses hwy 190, [<named-content xmlns:xlink="http://www.w3.org/1999/xlink" content-type="dwc:verbatimCoordinates" xlink:type="simple"><named-content content-type="geo-json" specific-use="{&#34;type&#34;:&#34;Point&#34;,&#34;coordinates&#34;:[-97.250500,17.457500]}" id="NCID0EYKKO" xlink:type="simple">17.4575, -97.2505</named-content></named-content>], 2073 m, 9 Oct 1991, <italic>Dean 284</italic> (DAV, XAL); Mpio. Santa María Jaltianguis, upper areas of Sta. María Jaltianguis, along dirt road, in front of residence, [<named-content xmlns:xlink="http://www.w3.org/1999/xlink" content-type="dwc:verbatimCoordinates" xlink:type="simple"><named-content content-type="geo-json" specific-use="{&#34;type&#34;:&#34;Point&#34;,&#34;coordinates&#34;:[-96.519100,17.363100]}" id="NCID0ECLKO" xlink:type="simple">17.3631, -96.5191</named-content></named-content>], 2287 m, 11 Oct 1991, <italic>Dean 286</italic> (DAV, XAL); Mpio. Calpulalpan, Calpulalpan, 2042 m, 12 Oct 1991, <italic>Dean 287</italic> (BM, DAV, F, MEXU, MO, NY, UC, XAL); Mpio. Matatlán, along cobblestone road to radio tower, about 3.6 rd mi S of Matatlán, along hwy 190 between Oaxaca City and Tehuantepec, [<named-content xmlns:xlink="http://www.w3.org/1999/xlink" content-type="dwc:verbatimCoordinates" xlink:type="simple"><named-content content-type="geo-json" specific-use="{&#34;type&#34;:&#34;Point&#34;,&#34;coordinates&#34;:[-96.365900,16.820700]}" id="NCID0EOLKO" xlink:type="simple">16.8207, -96.3659</named-content></named-content>], 1006 m, 13 Oct 1991, <italic>Dean 290</italic> (DAV, NY, UC, XAL); Mpio. Tlacochahuaya, a very short distance N of turnoff to Dainzu, along hwy 190, between Mitla and Oaxaca City, W side of the rd, [<named-content xmlns:xlink="http://www.w3.org/1999/xlink" content-type="dwc:verbatimCoordinates" xlink:type="simple"><named-content content-type="geo-json" specific-use="{&#34;type&#34;:&#34;Point&#34;,&#34;coordinates&#34;:[-96.671500,17.047100]}" id="NCID0EYLKO" xlink:type="simple">17.0471, -96.6715</named-content></named-content>], 1585 m, 14 Oct 1991, <italic>Dean 291</italic> (DAV, XAL); Mpio. Tamazulapan, along hwy 175 between Miahuatlán and Puerto Angel, ca. 12.6 rd mi SE of Miahuatlán, near turnoff to town of San Andrés Paxtla, [<named-content xmlns:xlink="http://www.w3.org/1999/xlink" content-type="dwc:verbatimCoordinates" xlink:type="simple"><named-content content-type="geo-json" specific-use="{&#34;type&#34;:&#34;Point&#34;,&#34;coordinates&#34;:[-96.524400,16.219700]}" id="NCID0ECMKO" xlink:type="simple">16.2197, -96.5244</named-content></named-content>], 2287 m, 18 Oct 1991, <italic>Dean 294</italic> (DAV, MEXU, MO, NY, UC, XAL); Mpio. Sta. María Jaltianguis, Sta. María Jaltianguis, [<named-content xmlns:xlink="http://www.w3.org/1999/xlink" content-type="dwc:verbatimCoordinates" xlink:type="simple"><named-content content-type="geo-json" specific-use="{&#34;type&#34;:&#34;Point&#34;,&#34;coordinates&#34;:[-96.528200,17.361100]}" id="NCID0EMMKO" xlink:type="simple">17.3611, -96.5282</named-content></named-content>], 2195 m, 20 Oct 1991, <italic>Dean 295</italic> (DAV, MEXU, MO, NY, UC, XAL); Oaxaca Valley, on the western foothills of Sierra Oaxacana, along hwy 175, 7.2 rd km E of hwy 190 (at Juárez Monument), <named-content xmlns:xlink="http://www.w3.org/1999/xlink" content-type="dwc:verbatimCoordinates" xlink:type="simple"><named-content content-type="geo-json" specific-use="{&#34;type&#34;:&#34;Point&#34;,&#34;coordinates&#34;:[-96.616667,17.116667]}" id="NCID0EWMKO" xlink:type="simple">17°07'N, 96°37'W</named-content></named-content>, 1799 m, 29 Jul 1978, <italic>Diggs 2148</italic> (WIS); along hwy 131 between Oaxaca and Puerto Escondido, 15 km by road S of Sola de Vega, <named-content xmlns:xlink="http://www.w3.org/1999/xlink" content-type="dwc:verbatimCoordinates" xlink:type="simple"><named-content content-type="geo-json" specific-use="{&#34;type&#34;:&#34;Point&#34;,&#34;coordinates&#34;:[-97.033333,16.466667]}" id="NCID0E6MKO" xlink:type="simple">16°28'N, 97°02'W</named-content></named-content>, 2012 m, 25 Jun 1986, <italic>Diggs et al. 3997</italic> (NY, TEX); km 7.21 carretera Ixtlán-Capulalpam por la curva de las Margaritas, <named-content xmlns:xlink="http://www.w3.org/1999/xlink" content-type="dwc:verbatimCoordinates" xlink:type="simple"><named-content content-type="geo-json" specific-use="{&#34;type&#34;:&#34;Point&#34;,&#34;coordinates&#34;:[-96.433300,17.316600]}" id="NCID0EINKO" xlink:type="simple">17.3166, -96.4333</named-content></named-content>, 2030 m, 28 Aug 2002, <italic>Figueroa-Brito 154a</italic> (MEXU); cordillera de Oaxaca, 6500 ft, Nov-Apr 1840, <italic>Galeotti 1166</italic> (BR, G, W); San Pedro Nolasco (note by M. Nee, ca. 60 km NE of city of Oaxaca), [<named-content xmlns:xlink="http://www.w3.org/1999/xlink" content-type="dwc:verbatimCoordinates" xlink:type="simple"><named-content content-type="geo-json" specific-use="{&#34;type&#34;:&#34;Point&#34;,&#34;coordinates&#34;:[-96.420800,17.274000]}" id="NCID0EUNKO" xlink:type="simple">17.2740, -96.4208</named-content></named-content>], Jul 1844, <italic>Galeotti 1225L</italic> (BR, NY); Mpio. Santiago Comáltepec, Santiago Comáltepec, <named-content xmlns:xlink="http://www.w3.org/1999/xlink" content-type="dwc:verbatimCoordinates" xlink:type="simple"><named-content content-type="geo-json" specific-use="{&#34;type&#34;:&#34;Point&#34;,&#34;coordinates&#34;:[-96.516667,17.550000]}" id="NCID0E5NKO" xlink:type="simple">17°33'N, 96°31'W</named-content></named-content>, 2000 m, 21 Jun 1987, <italic>Hernández-G. 31</italic> (MEXU, MO, NY, UC); Dto. Miahuatlan, Mpio. San Juan Mixtepec, near town, <named-content xmlns:xlink="http://www.w3.org/1999/xlink" content-type="dwc:verbatimCoordinates" xlink:type="simple"><named-content content-type="geo-json" specific-use="{&#34;type&#34;:&#34;Point&#34;,&#34;coordinates&#34;:[-96.300300,16.300300]}" id="NCID0EHOKO" xlink:type="simple">16.3003, -96.3003</named-content></named-content>, 2000 m, 8 Jun 1997, <italic>Hunn OAX1213</italic> (MEXU); same location, 1 Jul 1997, <italic>Hunn 1310</italic> (MEXU); same location, 2050 m, 27 Jul 1997, <italic>Hunn 1640</italic> (MEXU); Dto. Miahuatlan, E 0.5 km, <named-content xmlns:xlink="http://www.w3.org/1999/xlink" content-type="dwc:verbatimCoordinates" xlink:type="simple"><named-content content-type="geo-json" specific-use="{&#34;type&#34;:&#34;Point&#34;,&#34;coordinates&#34;:[-96.296667,16.276667]}" id="NCID0EVOKO" xlink:type="simple">16°16.6'N, 96°17.8'W</named-content></named-content>, 2000 m, 17 Jul 1998, <italic>Hunn 1799</italic> (MEXU); Dto. Miahuatlan, <named-content xmlns:xlink="http://www.w3.org/1999/xlink" content-type="dwc:verbatimCoordinates" xlink:type="simple"><named-content content-type="geo-json" specific-use="{&#34;type&#34;:&#34;Point&#34;,&#34;coordinates&#34;:[-96.306700,16.263300]}" id="NCID0E5OKO" xlink:type="simple">16.2633, -96.3067</named-content></named-content>, 2280 m, 21 Jul 1998, <italic>Hunn 1832</italic> (MEXU); San Pedro Nolasco, Talea, &amp; c, [<named-content xmlns:xlink="http://www.w3.org/1999/xlink" content-type="dwc:verbatimCoordinates" xlink:type="simple"><named-content content-type="geo-json" specific-use="{&#34;type&#34;:&#34;Point&#34;,&#34;coordinates&#34;:[-96.420800,17.274000]}" id="NCID0EIPKO" xlink:type="simple">17.2740, -96.4208</named-content></named-content>], 1843–1844, <italic>Jurgensen 695</italic> (BM, G); Mpio. Santiago Comáltepec, Santiago Comáltepec, <named-content xmlns:xlink="http://www.w3.org/1999/xlink" content-type="dwc:verbatimCoordinates" xlink:type="simple"><named-content content-type="geo-json" specific-use="{&#34;type&#34;:&#34;Point&#34;,&#34;coordinates&#34;:[-96.516667,17.550000]}" id="NCID0ESPKO" xlink:type="simple">17°33'N, 96°31'W</named-content></named-content>, 2000 m, 18 Jun 1988, <italic>López-L. 132</italic> (DAV, MEXU, NY, UC); Dto. Ixtlán, Sierra de Juárez, Rancho Vivero Teja a 3 km al N de Ixtlán, [<named-content xmlns:xlink="http://www.w3.org/1999/xlink" content-type="dwc:verbatimCoordinates" xlink:type="simple"><named-content content-type="geo-json" specific-use="{&#34;type&#34;:&#34;Point&#34;,&#34;coordinates&#34;:[-96.489100,17.358100]}" id="NCID0E2PKO" xlink:type="simple">17.3581, -96.4891</named-content></named-content>], 2250 m, 28 Jul 1985, <italic>Lorence 4603</italic> (MEXU); region of Tamazulapan-Chilapa, on a small dirt road along a stream, <named-content xmlns:xlink="http://www.w3.org/1999/xlink" content-type="dwc:verbatimCoordinates" xlink:type="simple"><named-content content-type="geo-json" specific-use="{&#34;type&#34;:&#34;Point&#34;,&#34;coordinates&#34;:[-92.640800,17.605600]}" id="NCID0EFQKO" xlink:type="simple">17.6056, -92.6408</named-content></named-content>, 1740 m, 3 Jul 2014, <italic>Lott 6032</italic> (DAV); Mpio. Santiago Laxopa, Santiago Laxopa, <named-content xmlns:xlink="http://www.w3.org/1999/xlink" content-type="dwc:verbatimCoordinates" xlink:type="simple"><named-content content-type="geo-json" specific-use="{&#34;type&#34;:&#34;Point&#34;,&#34;coordinates&#34;:[-96.300000,17.216667]}" id="NCID0EPQKO" xlink:type="simple">17°13'N, 96°18'W</named-content></named-content>, 2000 m, 26 May 1986, <italic>Maldonado-V. 19</italic> (DAV, MEXU, UC); 15 km (by road) SE of Miahuatlán on road to Puerto Angel in high mountains of Sierra Madre de Sur, <named-content xmlns:xlink="http://www.w3.org/1999/xlink" content-type="dwc:verbatimCoordinates" xlink:type="simple"><named-content content-type="geo-json" specific-use="{&#34;type&#34;:&#34;Point&#34;,&#34;coordinates&#34;:[-96.500000,16.200000]}" id="NCID0EYQKO" xlink:type="simple">16°12'N, 96°30'W</named-content></named-content>, 2400 m, 6 Jul 1969, <italic>Marcks 1031</italic> (MO, WIS); Mpio. Santa Catarina Ixtepji, a 1 km al E de Corral de Piedra, camino a La Cumbre, <named-content xmlns:xlink="http://www.w3.org/1999/xlink" content-type="dwc:verbatimCoordinates" xlink:type="simple"><named-content content-type="geo-json" specific-use="{&#34;type&#34;:&#34;Point&#34;,&#34;coordinates&#34;:[-96.649200,17.174700]}" id="NCID0EBRKO" xlink:type="simple">17.1747, -96.6492</named-content></named-content>, 3184 m, 5 Jun 2001, <italic>Martínez S. 34157</italic> (MEXU); Dto. Ixtlán, Cañada del Estudiante, [<named-content xmlns:xlink="http://www.w3.org/1999/xlink" content-type="dwc:verbatimCoordinates" xlink:type="simple"><named-content content-type="geo-json" specific-use="{&#34;type&#34;:&#34;Point&#34;,&#34;coordinates&#34;:[-96.595800,17.204900]}" id="NCID0ELRKO" xlink:type="simple">17.2049, -96.5958</named-content></named-content>], Jul 2001, Martínez 302 (MEXU); Mpio. San Juan Mixtepec, Ladera del Río Azucena, a 17 km al noroeste de San Juan Mixtepec, <named-content xmlns:xlink="http://www.w3.org/1999/xlink" content-type="dwc:verbatimCoordinates" xlink:type="simple"><named-content content-type="geo-json" specific-use="{&#34;type&#34;:&#34;Point&#34;,&#34;coordinates&#34;:[-97.833300,17.366700]}" id="NCID0ETRKO" xlink:type="simple">17.3667, -97.8333</named-content></named-content>, 1800 m, 22 Jul 1989, <italic>Reyes-Santiago 1736</italic> (MEXU); Dto. Teposcolula, Rancho El Colibri, a 2 km al noroeste de San Pedro Teposcolula, [<named-content xmlns:xlink="http://www.w3.org/1999/xlink" content-type="dwc:verbatimCoordinates" xlink:type="simple"><named-content content-type="geo-json" specific-use="{&#34;type&#34;:&#34;Point&#34;,&#34;coordinates&#34;:[-97.550000,17.533300]}" id="NCID0E4RKO" xlink:type="simple">17.5333, -97.5500</named-content></named-content>], 2210 m, 19 Oct 1990, <italic>Reyes-Santiago</italic> 2442 (MEXU); E slope of El Cumbre Mtns, <named-content xmlns:xlink="http://www.w3.org/1999/xlink" content-type="dwc:verbatimCoordinates" xlink:type="simple"><named-content content-type="geo-json" specific-use="{&#34;type&#34;:&#34;Point&#34;,&#34;coordinates&#34;:[-96.333333,16.916667]}" id="NCID0EHSKO" xlink:type="simple">16°55'N, 96°20'W</named-content></named-content>, 21 Jul 1966, <italic>Schoenwetter JSOX25</italic> (US); Tenango, 5 Jul 1895, <italic>Smith 400</italic> (GH); along road to microwave tower, ca. 3.6 mi S of Matatlán on hwy 190, about 1 mi S of km 595, [<named-content xmlns:xlink="http://www.w3.org/1999/xlink" content-type="dwc:verbatimCoordinates" xlink:type="simple"><named-content content-type="geo-json" specific-use="{&#34;type&#34;:&#34;Point&#34;,&#34;coordinates&#34;:[-96.365900,16.820700]}" id="NCID0ESSKO" xlink:type="simple">16.8207, -96.3659</named-content></named-content>], 22 Jul 1971, <italic>Stevens 1297</italic> (ENCB, MO, WIS); Dto. Ixtlán, Mpio. Ixtepeji, a 9 km al N de Cerezal, <named-content xmlns:xlink="http://www.w3.org/1999/xlink" content-type="dwc:verbatimCoordinates" xlink:type="simple"><named-content content-type="geo-json" specific-use="{&#34;type&#34;:&#34;Point&#34;,&#34;coordinates&#34;:[-96.568700,17.261600]}" id="NCID0E3SKO" xlink:type="simple">17.2616, -96.5687</named-content></named-content>, 1900 m, 26 Sep 1982, <italic>Téllez-V. 6050</italic> (MEXU); Dto. Ixtlán, Rancho Arriero, recorrido de Santa María Totomoxtla, <named-content xmlns:xlink="http://www.w3.org/1999/xlink" content-type="dwc:verbatimCoordinates" xlink:type="simple"><named-content content-type="geo-json" specific-use="{&#34;type&#34;:&#34;Point&#34;,&#34;coordinates&#34;:[-96.583300,17.605000]}" id="NCID0EGTKO" xlink:type="simple">17.6050, -96.5833</named-content></named-content>, 1600 m, 25 Jun 2002, <italic>Torres C. 16667</italic> (MEXU); <bold>Puebla</bold>: cerros calizos al NE de Tehuacán, vecinos al campo tiro del ejercito, 2 Jul 1981, <italic>Chiang C. F2031a</italic> (MEXU); Mpio. Tehuacán, Barranca Cruz de Quiote, in the hill to the NE of city of Tehuacán, NE of the army rifle range and cemetery, [<named-content xmlns:xlink="http://www.w3.org/1999/xlink" content-type="dwc:verbatimCoordinates" xlink:type="simple"><named-content content-type="geo-json" specific-use="{&#34;type&#34;:&#34;Point&#34;,&#34;coordinates&#34;:[-97.350000,18.466700]}" id="NCID0EUTKO" xlink:type="simple">18.4667, -97.3500</named-content></named-content>], 1768–1800 m, 9 Jul 1990, <italic>Dean 206</italic> (DAV, IEB, MEXU); Mpio. Tehuacán, El Riego Mesa on the W side of the city of Tehuacán [<named-content xmlns:xlink="http://www.w3.org/1999/xlink" content-type="dwc:verbatimCoordinates" xlink:type="simple"><named-content content-type="geo-json" specific-use="{&#34;type&#34;:&#34;Point&#34;,&#34;coordinates&#34;:[-97.422400,18.439100]}" id="NCID0E5TKO" xlink:type="simple">18.4391, -97.4224</named-content></named-content>], 1750 m, 9 Jul 1990, <italic>Dean 207</italic> (DAV, MEXU); Mpio. Caltepec, 0.85 road km E of junction of Atecoxco-San Pedro Atzumba road with Acatepec-Caltepec road, along road to Caltepec, fields on S side of road, [<named-content xmlns:xlink="http://www.w3.org/1999/xlink" content-type="dwc:verbatimCoordinates" xlink:type="simple"><named-content content-type="geo-json" specific-use="{&#34;type&#34;:&#34;Point&#34;,&#34;coordinates&#34;:[-97.573400,18.226900]}" id="NCID0EIUKO" xlink:type="simple">18.2269, -97.5734</named-content></named-content>], 2165 m, 10 Jul 1990, <italic>Dean 208</italic> (DAV, MEXU); Mpio. Tehuacán, E [W] side of city of Tehuacán, just W[E] and SW [SE] of El Riego mesa, below El Riego cave and by road leading up to hills, [<named-content xmlns:xlink="http://www.w3.org/1999/xlink" content-type="dwc:verbatimCoordinates" xlink:type="simple"><named-content content-type="geo-json" specific-use="{&#34;type&#34;:&#34;Point&#34;,&#34;coordinates&#34;:[-97.422400,18.439100]}" id="NCID0ESUKO" xlink:type="simple">18.4391, -97.4224</named-content></named-content>], 1677 m, 13 Jul 1991, <italic>Dean 225</italic> (DAV, MEXU, NY, UC, XAL); Mpio. Caltepec, between Cerro Pochote and Cerro Gavilán Chico in hills SE of town of Caltepec, along road to Atolotitlan, [<named-content xmlns:xlink="http://www.w3.org/1999/xlink" content-type="dwc:verbatimCoordinates" xlink:type="simple"><named-content content-type="geo-json" specific-use="{&#34;type&#34;:&#34;Point&#34;,&#34;coordinates&#34;:[-97.466700,18.166700]}" id="NCID0E3UKO" xlink:type="simple">18.1667, -97.4667</named-content></named-content>], 2073–2104 m, 15 Jul 1991, <italic>Dean 227</italic> (DAV, XAL); Mpio. Tehuacán, old field just to the E of the mesa at El Riego, and drainage that crosses dirt road to the SE of El Riego, [<named-content xmlns:xlink="http://www.w3.org/1999/xlink" content-type="dwc:verbatimCoordinates" xlink:type="simple"><named-content content-type="geo-json" specific-use="{&#34;type&#34;:&#34;Point&#34;,&#34;coordinates&#34;:[-97.425200,18.443100]}" id="NCID0EGVKO" xlink:type="simple">18.4431, -97.4252</named-content></named-content>], 1677 m, 27 Sep 1991, <italic>Dean 271</italic> (DAV, MEXU, NY, UC, XAL); Mpio. Tehuacán, hills to the SW of the city of Tehuacán, up dirt road near El Riego, [<named-content xmlns:xlink="http://www.w3.org/1999/xlink" content-type="dwc:verbatimCoordinates" xlink:type="simple"><named-content content-type="geo-json" specific-use="{&#34;type&#34;:&#34;Point&#34;,&#34;coordinates&#34;:[-97.423500,18.443300]}" id="NCID0EQVKO" xlink:type="simple">18.4433, -97.4235</named-content></named-content>], 1677–1982 m, 27 Sep 1991, <italic>Dean 272</italic> (DAV, XAL); Mpio. Caltepec, 0.85 km E of junction of Acatepec-Caltepec and Atecoxco-San Pedro Atzumba roads, along road to Caltepec, [<named-content xmlns:xlink="http://www.w3.org/1999/xlink" content-type="dwc:verbatimCoordinates" xlink:type="simple"><named-content content-type="geo-json" specific-use="{&#34;type&#34;:&#34;Point&#34;,&#34;coordinates&#34;:[-97.573400,18.226900]}" id="NCID0E1VKO" xlink:type="simple">18.2269, -97.5734</named-content></named-content>], 2164 m, 30 Sep 1991, <italic>Dean 275</italic> (DAV, NY, XAL); Mpio. Caltepec, hills SE of the town of Caltepec, between Cerro Gavilán Chico and Cerro Pochote, as well as an area called Rancho Gavilán, near rd to Atolotitlan, [<named-content xmlns:xlink="http://www.w3.org/1999/xlink" content-type="dwc:verbatimCoordinates" xlink:type="simple"><named-content content-type="geo-json" specific-use="{&#34;type&#34;:&#34;Point&#34;,&#34;coordinates&#34;:[-97.516700,18.450000]}" id="NCID0EEWKO" xlink:type="simple">18.4500, -97.5167</named-content></named-content>], 2225 m, 30 Sep 1991, <italic>Dean 277</italic> (DAV, UC, XAL); Mpio. Zapotitlán de las Salinas, San Antonio Texcala, along hwy 125 S of Tehuacán, canyon with onyx mine just N of town, [<named-content xmlns:xlink="http://www.w3.org/1999/xlink" content-type="dwc:verbatimCoordinates" xlink:type="simple"><named-content content-type="geo-json" specific-use="{&#34;type&#34;:&#34;Point&#34;,&#34;coordinates&#34;:[-97.433300,18.383300]}" id="NCID0EOWKO" xlink:type="simple">18.3833, -97.4333</named-content></named-content>], 1677 m, 22 Oct 1991, <italic>Dean 299</italic> (DAV, XAL); 3 mi N of the city limits of Tehuacán, [<named-content xmlns:xlink="http://www.w3.org/1999/xlink" content-type="dwc:verbatimCoordinates" xlink:type="simple"><named-content content-type="geo-json" specific-use="{&#34;type&#34;:&#34;Point&#34;,&#34;coordinates&#34;:[-97.406800,18.510500]}" id="NCID0EYWKO" xlink:type="simple">18.5105, -97.4068</named-content></named-content>], 5500 ft, 7 Jun 1973, <italic>Hansen. 1722</italic> (MEXU, WIS); Chila Zapotitlán [perhaps between Chila and Zapotitlán], [<named-content xmlns:xlink="http://www.w3.org/1999/xlink" content-type="dwc:verbatimCoordinates" xlink:type="simple"><named-content content-type="geo-json" specific-use="{&#34;type&#34;:&#34;Point&#34;,&#34;coordinates&#34;:[-97.400000,18.316700]}" id="NCID0ECXKO" xlink:type="simple">18.3167, -97.4000</named-content></named-content>], 15 Jul 1943, <italic>Miranda 2845</italic> (MEXU); Tehuacán, [<named-content xmlns:xlink="http://www.w3.org/1999/xlink" content-type="dwc:verbatimCoordinates" xlink:type="simple"><named-content content-type="geo-json" specific-use="{&#34;type&#34;:&#34;Point&#34;,&#34;coordinates&#34;:[-97.333300,18.450000]}" id="NCID0EMXKO" xlink:type="simple">18.4500, -97.3333</named-content></named-content>], 5000 ft, 6 Aug 1897, <italic>Pringle 6776</italic> (BM, BR, G, GH, GOET, HBG, JE, LL, M, MEXU, MO, NY, S, TEX, UC, W, WU, Z); El Riego, [<named-content xmlns:xlink="http://www.w3.org/1999/xlink" content-type="dwc:verbatimCoordinates" xlink:type="simple"><named-content content-type="geo-json" specific-use="{&#34;type&#34;:&#34;Point&#34;,&#34;coordinates&#34;:[-97.425800,18.453000]}" id="NCID0EWXKO" xlink:type="simple">18.4530, -97.4258</named-content></named-content>], Jun 1905, <italic>Purpus 1279</italic> (MO, UC); in the vicinity of San Luis Tultitlanapa, near Oaxaca, [<named-content xmlns:xlink="http://www.w3.org/1999/xlink" content-type="dwc:verbatimCoordinates" xlink:type="simple"><named-content content-type="geo-json" specific-use="{&#34;type&#34;:&#34;Point&#34;,&#34;coordinates&#34;:[-97.483300,18.050000]}" id="NCID0EAYKO" xlink:type="simple">18.0500, -97.4833</named-content></named-content>], Jul 1908, <italic>Purpus 3561</italic> (MO, UC); same location and date, <italic>Purpus 3562</italic> (BM, UC); W of Tehuacán on the Mesa above El Riego, [<named-content xmlns:xlink="http://www.w3.org/1999/xlink" content-type="dwc:verbatimCoordinates" xlink:type="simple"><named-content content-type="geo-json" specific-use="{&#34;type&#34;:&#34;Point&#34;,&#34;coordinates&#34;:[-97.431700,18.443300]}" id="NCID0EMYKO" xlink:type="simple">18.4433, -97.4317</named-content></named-content>], 1500 m, Jul 1961, <italic>Smith et al. 3804</italic> (F, G, MEXU, NY); Mpio. Atzingo, Tlacuilosto al S de Atzingo, [<named-content xmlns:xlink="http://www.w3.org/1999/xlink" content-type="dwc:verbatimCoordinates" xlink:type="simple"><named-content content-type="geo-json" specific-use="{&#34;type&#34;:&#34;Point&#34;,&#34;coordinates&#34;:[-97.966700,19.966700]}" id="NCID0EWYKO" xlink:type="simple">19.9667, -97.9667</named-content></named-content>], 1900 m, 22 Jul 1985, <italic>Tenorio-L. 9464</italic> (TEX); 9.6 km al NW de Huajuapan de León, carr. a Acatlán, antes de la torre de microondas, [<named-content xmlns:xlink="http://www.w3.org/1999/xlink" content-type="dwc:verbatimCoordinates" xlink:type="simple"><named-content content-type="geo-json" specific-use="{&#34;type&#34;:&#34;Point&#34;,&#34;coordinates&#34;:[-97.834300,17.881100]}" id="NCID0EAZKO" xlink:type="simple">17.8811, -97.8343</named-content></named-content>], 1770 m, 29 Jul 1983, <italic>Torres-C. 3321</italic> (MEXU, MO). <bold>San Luis Potosí</bold>: Mpio. Zaragoza, ca. 9.54 rd mi W of outskirts of town of Santa Catarina along hwy 70 (Río Verde-San Luis Potosí hwy), [<named-content xmlns:xlink="http://www.w3.org/1999/xlink" content-type="dwc:verbatimCoordinates" xlink:type="simple"><named-content content-type="geo-json" specific-use="{&#34;type&#34;:&#34;Point&#34;,&#34;coordinates&#34;:[-100.673900,22.099300]}" id="NCID0EMZKO" xlink:type="simple">22.0993, -100.6739</named-content></named-content>], 5500–5700 ft, 3 Jul 1991, <italic>Dean 222</italic> (DAV, XAL); Mpio. Zaragoza, ca. 1.6 rd mi E of little town of San Francisco, along hwy 70 (Río Verde-San Luis Potosí hwy), W of Santa Catarina, large turnout at site of small shrine, [<named-content xmlns:xlink="http://www.w3.org/1999/xlink" content-type="dwc:verbatimCoordinates" xlink:type="simple"><named-content content-type="geo-json" specific-use="{&#34;type&#34;:&#34;Point&#34;,&#34;coordinates&#34;:[-100.574400,22.053900]}" id="NCID0EWZKO" xlink:type="simple">22.0539, -100.5744</named-content></named-content>], 2043–2058 m, 3 Jul 1991, <italic>Dean 223</italic> (DAV, NY, XAL); Mpio. Zaragoza, 6.1 rd mi E of turn off to Sierra de Alvarez at town of San Francisco, along hwy 70 between city of San Luis Potosí and Río Verde, [<named-content xmlns:xlink="http://www.w3.org/1999/xlink" content-type="dwc:verbatimCoordinates" xlink:type="simple"><named-content content-type="geo-json" specific-use="{&#34;type&#34;:&#34;Point&#34;,&#34;coordinates&#34;:[-100.518100,22.044300]}" id="NCID0EA1KO" xlink:type="simple">22.0443, -100.5181</named-content></named-content>], 1680 m, 15 Sep 1991, <italic>Dean 251</italic> (DAV, MEXU, NY, XAL); El Leoncito, km 207 de la carretera entre la ciudad de San Luis Potosí y Río Verde, <named-content xmlns:xlink="http://www.w3.org/1999/xlink" content-type="dwc:verbatimCoordinates" xlink:type="simple"><named-content content-type="geo-json" specific-use="{&#34;type&#34;:&#34;Point&#34;,&#34;coordinates&#34;:[-100.500000,22.516700]}" id="NCID0EK1KO" xlink:type="simple">22.5167, -100.5000</named-content></named-content>, 1520 m, 4 Aug 1995, <italic>Rodríguez C. 2721</italic> (IEB, MEXU); 56 km E of San Luis Potosí or 18 km W of Santa Catarina on Hwy 86, <named-content xmlns:xlink="http://www.w3.org/1999/xlink" content-type="dwc:verbatimCoordinates" xlink:type="simple"><named-content content-type="geo-json" specific-use="{&#34;type&#34;:&#34;Point&#34;,&#34;coordinates&#34;:[-100.583333,22.083333]}" id="NCID0EU1KO" xlink:type="simple">22°05'N, 100°35'W</named-content></named-content>, 1100 m, 10 Jul 1965, <italic>Roe 75</italic> (ENCB, WIS); Los Aguajitos, 11 km la NE de Guadalcázar, hacia Pozo de Acuña, <named-content xmlns:xlink="http://www.w3.org/1999/xlink" content-type="dwc:verbatimCoordinates" xlink:type="simple"><named-content content-type="geo-json" specific-use="{&#34;type&#34;:&#34;Point&#34;,&#34;coordinates&#34;:[-100.316700,22.625000]}" id="NCID0E41KO" xlink:type="simple">22.6250, -100.3167</named-content></named-content>, 2000 m, 17 Nov 1996, <italic>Torres C.</italic> 14874 (MEXU); Aguaje de Los García, por la Cueva del Gato, <named-content xmlns:xlink="http://www.w3.org/1999/xlink" content-type="dwc:verbatimCoordinates" xlink:type="simple"><named-content content-type="geo-json" specific-use="{&#34;type&#34;:&#34;Point&#34;,&#34;coordinates&#34;:[-100.445600,22.608900]}" id="NCID0EH2KO" xlink:type="simple">22.6089, -100.4456</named-content></named-content>, 1750 m, 18 Jul 1998, <italic>Torres C. 15243</italic> (MEXU); Cerro El Calvario, cerros al suroeste de Guadalcazar al final de la calle Ocampo, <named-content xmlns:xlink="http://www.w3.org/1999/xlink" content-type="dwc:verbatimCoordinates" xlink:type="simple"><named-content content-type="geo-json" specific-use="{&#34;type&#34;:&#34;Point&#34;,&#34;coordinates&#34;:[-100.383300,22.600000]}" id="NCID0ER2KO" xlink:type="simple">22.6000, -100.3833</named-content></named-content>, 1068 m, 31 Jul 2000, <italic>Torres C. 15858</italic> (MEXU); Curva del Gato, 6 km al noroeste de Guadalcazar hacia crucero carreterea San Luis Potosí – Matehuala, <named-content xmlns:xlink="http://www.w3.org/1999/xlink" content-type="dwc:verbatimCoordinates" xlink:type="simple"><named-content content-type="geo-json" specific-use="{&#34;type&#34;:&#34;Point&#34;,&#34;coordinates&#34;:[-100.433300,22.616700]}" id="NCID0E22KO" xlink:type="simple">22.6167, -100.4333</named-content></named-content>, 1686 m, 15 Oct 2000, <italic>Torres C.</italic> 15975 (MEXU).</p><p>
          <bold>12. <italic><tp:taxon-name><tp:taxon-name-part taxon-name-part-type="genus" reg="Lycianthes">Lycianthes</tp:taxon-name-part> <tp:taxon-name-part taxon-name-part-type="species" reg="connata">connata</tp:taxon-name-part></tp:taxon-name></italic></bold>
        </p><p><bold>Guatemala. El Progreso</bold>: on top of Montaña Piamonte, along Joya Pacayal, 3000 m, 7 Feb 1942, <italic>Steyermark 43677</italic> (NY); <bold>Huehuetenango</bold>: Sierra de los Cuchumatanes, Cruz de Limón, between San Mateo Ixtatán and Nuca, 2600–3000 m, 31 Jul 1942, <italic>Steyermark 49828</italic> (G); <bold>Zacapa</bold>: Mpio. Río Hondo, 1.5 horas N Finca Alejandra, 30 minutes S Cerro Paloma (P26-Proyecto Deslaves), <named-content xmlns:xlink="http://www.w3.org/1999/xlink" content-type="dwc:verbatimCoordinates" xlink:type="simple"><named-content content-type="geo-json" specific-use="{&#34;type&#34;:&#34;Point&#34;,&#34;coordinates&#34;:[-89.617800,15.156900]}" id="NCID0EA4KO" xlink:type="simple">15.1569, -89.6178</named-content></named-content>, 2512 m, 17 Mar 2012, <italic>Cifuentes 435</italic> (BIGU65648).</p><p><bold>Mexico. Chiapas</bold>: Mpio. Tenejapa, on the NE side of the hill called Matsab. Paraje of Matsab, [<named-content xmlns:xlink="http://www.w3.org/1999/xlink" content-type="dwc:verbatimCoordinates" xlink:type="simple"><named-content content-type="geo-json" specific-use="{&#34;type&#34;:&#34;Point&#34;,&#34;coordinates&#34;:[-92.490500,16.744300]}" id="NCID0EO4KO" xlink:type="simple">16.7443, -92.4905</named-content></named-content>], 9200 ft, 25 Aug 1966, <italic>Breedlove 15296</italic> (DUKE); Mpio. Jitotol, about 12 km N of Jitotol along a side road to an oil well, [<named-content xmlns:xlink="http://www.w3.org/1999/xlink" content-type="dwc:verbatimCoordinates" xlink:type="simple"><named-content content-type="geo-json" specific-use="{&#34;type&#34;:&#34;Point&#34;,&#34;coordinates&#34;:[-92.884200,17.141700]}" id="NCID0EY4KO" xlink:type="simple">17.1417, -92.8842</named-content></named-content>], 2000 m, 28 Sep 1971, <italic>Breedlove 19947</italic> (MEXU, MO); Mpio. Pueblo Nuevo Solistahuacán, crest of ridge, watershed preserve for Clinica Yerba Buena, [<named-content xmlns:xlink="http://www.w3.org/1999/xlink" content-type="dwc:verbatimCoordinates" xlink:type="simple"><named-content content-type="geo-json" specific-use="{&#34;type&#34;:&#34;Point&#34;,&#34;coordinates&#34;:[-92.904700,17.179700]}" id="NCID0EC5KO" xlink:type="simple">17.1797, -92.9047</named-content></named-content>], 2000 m, 16 Dec 1971, <italic>Breedlove 23209</italic> (MO); same location and elevation, 5 Dec 1972, <italic>Breedlove 29964</italic> (MEXU); Mpio. Tenejapa, near Colonia Ach’lum, [<named-content xmlns:xlink="http://www.w3.org/1999/xlink" content-type="dwc:verbatimCoordinates" xlink:type="simple"><named-content content-type="geo-json" specific-use="{&#34;type&#34;:&#34;Point&#34;,&#34;coordinates&#34;:[-92.446700,16.775300]}" id="NCID0EO5KO" xlink:type="simple">16.7753, -92.4467</named-content></named-content>], 2700 m, 10 Feb 1981, <italic>Breedlove 49775</italic> (MEXU, MO, NY); Mpio. Tenejapa, near Paraje Banabil, 2713 m, 8 Oct 1981, <italic>Breedlove 53374</italic> (MO, NY); Mpio. Tenejapa, Paraje Banabil, 2590 m, 14 Nov 1981, <italic>Breedlove 55552</italic> (MO, NY); Mpio. Tenejapa, near Paraje Banabil, 2680 m, 12 Jan 1982, <italic>Breedlove 57055</italic> (MEXU, MO); a 25 km al NE de San Cristóbal de las Casas sobre el camino a Matzala, [<named-content xmlns:xlink="http://www.w3.org/1999/xlink" content-type="dwc:verbatimCoordinates" xlink:type="simple"><named-content content-type="geo-json" specific-use="{&#34;type&#34;:&#34;Point&#34;,&#34;coordinates&#34;:[-92.498600,16.822800]}" id="NCID0E55KO" xlink:type="simple">16.8228, -92.4986</named-content></named-content>], 25 Nov 1982, <italic>Cabrera 3811</italic> (MO); Mpio. Pueblo Nuevo Solistahuacán, Reserva Ecologica de la Yerbabuena, 3 km pasando Pueblo Nuevo Solistahuacán por carretera Pichucalco, [<named-content xmlns:xlink="http://www.w3.org/1999/xlink" content-type="dwc:verbatimCoordinates" xlink:type="simple"><named-content content-type="geo-json" specific-use="{&#34;type&#34;:&#34;Point&#34;,&#34;coordinates&#34;:[-92.905000,17.185600]}" id="NCID0EI6KO" xlink:type="simple">17.1856, -92.9050</named-content></named-content>], 2100 m, 03 Jan 1988, <italic>Chazaro-Basañez 5337</italic> (WIS, XAL); Mpio. Tenejapa, along the road to the town of Matzam, ca,.1.5 km from the eastern outskirts of the town of Las Ollas where the road forks, about 2.6 km from the intersection with the San Cristóbal de las Casas-Tenejapa road, just west and upslope of the settlement of Paraje Cruz Tzibaltic, on ridge where there is an intersection with an undeveloped road, <named-content xmlns:xlink="http://www.w3.org/1999/xlink" content-type="dwc:verbatimCoordinates" xlink:type="simple"><named-content content-type="geo-json" specific-use="{&#34;type&#34;:&#34;Point&#34;,&#34;coordinates&#34;:[-92.527500,16.783200]}" id="NCID0ES6KO" xlink:type="simple">16.7832, -92.5275</named-content></named-content>, 2484 m, 13 Sep 2017, <italic>Dean 9530</italic> (DAV); Mpio. Chamula, Tzontehuitz, <named-content xmlns:xlink="http://www.w3.org/1999/xlink" content-type="dwc:verbatimCoordinates" xlink:type="simple"><named-content content-type="geo-json" specific-use="{&#34;type&#34;:&#34;Point&#34;,&#34;coordinates&#34;:[-92.571400,16.685600]}" id="NCID0E36KO" xlink:type="simple">16.6856, -92.5714</named-content></named-content>, 2897 28 Aug 1999, <italic>Domínguez-Torres 105</italic> (MEXU); al NE de Pueblo Nuevo Solistahuacán, [<named-content xmlns:xlink="http://www.w3.org/1999/xlink" content-type="dwc:verbatimCoordinates" xlink:type="simple"><named-content content-type="geo-json" specific-use="{&#34;type&#34;:&#34;Point&#34;,&#34;coordinates&#34;:[-92.880900,17.164700]}" id="NCID0EGALO" xlink:type="simple">17.1647, -92.8809</named-content></named-content>], 2050 11 Aug 1967, <italic>Gómez-Pompa 2532</italic> (MEXU); Mpio. Huixtan, Rancho Merce-Bazom, [<named-content xmlns:xlink="http://www.w3.org/1999/xlink" content-type="dwc:verbatimCoordinates" xlink:type="simple"><named-content content-type="geo-json" specific-use="{&#34;type&#34;:&#34;Point&#34;,&#34;coordinates&#34;:[-92.486400,16.734700]}" id="NCID0EQALO" xlink:type="simple">16.7347, -92.4864</named-content></named-content>], 2450 m, 29 Oct 1988, <italic>González-Espinosa 573</italic> (MEXU, XAL); Mpio. Pueblo Nuevo Solistahuacán, ca. 3 km sureste Selva Negra, [<named-content xmlns:xlink="http://www.w3.org/1999/xlink" content-type="dwc:verbatimCoordinates" xlink:type="simple"><named-content content-type="geo-json" specific-use="{&#34;type&#34;:&#34;Point&#34;,&#34;coordinates&#34;:[-92.990300,17.194100]}" id="NCID0E1ALO" xlink:type="simple">17.1941, -92.9903</named-content></named-content>], 28 Mar 1952, <italic>Harrel 437</italic> (MEXU); Mpio. Pueblo Nuevo Solistahuacán, Clinica La Yerbabuena, [<named-content xmlns:xlink="http://www.w3.org/1999/xlink" content-type="dwc:verbatimCoordinates" xlink:type="simple"><named-content content-type="geo-json" specific-use="{&#34;type&#34;:&#34;Point&#34;,&#34;coordinates&#34;:[-92.904200,17.179600]}" id="NCID0EEBLO" xlink:type="simple">17.1796, -92.9042</named-content></named-content>], 2100 m, 23–26 Oct 1989, <italic>Heath AM28</italic> (MEXU880470); Mpio. Jaltenango, Reserva El Triunfo, poligono 1, Cerro El Triunfo, <named-content xmlns:xlink="http://www.w3.org/1999/xlink" content-type="dwc:verbatimCoordinates" xlink:type="simple"><named-content content-type="geo-json" specific-use="{&#34;type&#34;:&#34;Point&#34;,&#34;coordinates&#34;:[-92.800000,15.650000]}" id="NCID0EOBLO" xlink:type="simple">15.6500, -92.8000</named-content></named-content>, 2200 m, 12 Jun 1990, <italic>Heath 955</italic> (MEXU); Mpio. Pueblo Nuevo Solistahuacán, Clinica La Yerbabuena, <named-content xmlns:xlink="http://www.w3.org/1999/xlink" content-type="dwc:verbatimCoordinates" xlink:type="simple"><named-content content-type="geo-json" specific-use="{&#34;type&#34;:&#34;Point&#34;,&#34;coordinates&#34;:[-92.900000,17.183300]}" id="NCID0EYBLO" xlink:type="simple">17.1833, -92.9000</named-content></named-content>, 2100 m, 23 Oct 1989, <italic>Heath 2028</italic> (MEXU); 22 km from San Cristóbal de las Casas on the road to Tenejapa, then right 3 km on the road to Matzam, [<named-content xmlns:xlink="http://www.w3.org/1999/xlink" content-type="dwc:verbatimCoordinates" xlink:type="simple"><named-content content-type="geo-json" specific-use="{&#34;type&#34;:&#34;Point&#34;,&#34;coordinates&#34;:[-92.472800,16.798800]}" id="NCID0ECCLO" xlink:type="simple">16.7988, -92.4728</named-content></named-content>], 2400 m, 29 Sep 1984, <italic>Huft 2212</italic> (MEXU); Mpio. Santa Rosa, near Escuintla, [<named-content xmlns:xlink="http://www.w3.org/1999/xlink" content-type="dwc:verbatimCoordinates" xlink:type="simple"><named-content content-type="geo-json" specific-use="{&#34;type&#34;:&#34;Point&#34;,&#34;coordinates&#34;:[-92.533900,15.447200]}" id="NCID0EMCLO" xlink:type="simple">15.4472, -92.5339</named-content></named-content>], 1600 m, 20 Jun 1941, <italic>Matuda 4249</italic> (A, MEXU, NY); Mpio. Siltepec, Fraylesca, [<named-content xmlns:xlink="http://www.w3.org/1999/xlink" content-type="dwc:verbatimCoordinates" xlink:type="simple"><named-content content-type="geo-json" specific-use="{&#34;type&#34;:&#34;Point&#34;,&#34;coordinates&#34;:[-92.404200,15.550800]}" id="NCID0EWCLO" xlink:type="simple">15.5508, -92.4042</named-content></named-content>], 2000 m, 13 Mar 1945, <italic>Matuda 5256</italic> (MEXU); Mpio. Pueblo Nuevo Solistahuacán, La Yerbabuena, [<named-content xmlns:xlink="http://www.w3.org/1999/xlink" content-type="dwc:verbatimCoordinates" xlink:type="simple"><named-content content-type="geo-json" specific-use="{&#34;type&#34;:&#34;Point&#34;,&#34;coordinates&#34;:[-92.906400,17.182700]}" id="NCID0EADLO" xlink:type="simple">17.1827, -92.9064</named-content></named-content>], 2000 m, 15 Nov 1988, <italic>Palacios-Espinosa 1103</italic> (MEXU); Mpio. Angel Albino Corzo, Reserva de la Biosfera El Triunfo, [<named-content xmlns:xlink="http://www.w3.org/1999/xlink" content-type="dwc:verbatimCoordinates" xlink:type="simple"><named-content content-type="geo-json" specific-use="{&#34;type&#34;:&#34;Point&#34;,&#34;coordinates&#34;:[-92.809600,15.652900]}" id="NCID0EKDLO" xlink:type="simple">15.6529, -92.8096</named-content></named-content>], 2000 m, 17 Jun 1994, <italic>Ramírez-Marcial 511</italic> (MEXU); Mpio. Pueblo Nuevo Solistahuacán, Reserva Natural Yerbabuena, frente a la clinica Yerbabuena, 2 km al noroeste de Pueblo Nuevo Solistahuacán, [<named-content xmlns:xlink="http://www.w3.org/1999/xlink" content-type="dwc:verbatimCoordinates" xlink:type="simple"><named-content content-type="geo-json" specific-use="{&#34;type&#34;:&#34;Point&#34;,&#34;coordinates&#34;:[-92.905000,17.185600]}" id="NCID0EUDLO" xlink:type="simple">17.1856, -92.9050</named-content></named-content>], 1850 2150 m, 15 Feb 1990, <italic>Reyes-García 1665</italic> (MEXU, MO, XAL); Mpio. Pueblo Nuevo Solistahuacán, 3 km N of Pueblo Nuevo, near Clinica Yerba Buena, [<named-content xmlns:xlink="http://www.w3.org/1999/xlink" content-type="dwc:verbatimCoordinates" xlink:type="simple"><named-content content-type="geo-json" specific-use="{&#34;type&#34;:&#34;Point&#34;,&#34;coordinates&#34;:[-92.904700,17.179700]}" id="NCID0E5DLO" xlink:type="simple">17.1797, -92.9047</named-content></named-content>], 2420 m, 12 Aug 1965, <italic>Roe 1222</italic> (WIS); a 4 km al S de Matsab, [<named-content xmlns:xlink="http://www.w3.org/1999/xlink" content-type="dwc:verbatimCoordinates" xlink:type="simple"><named-content content-type="geo-json" specific-use="{&#34;type&#34;:&#34;Point&#34;,&#34;coordinates&#34;:[-92.490500,16.744300]}" id="NCID0EIELO" xlink:type="simple">16.7443, -92.4905</named-content></named-content>], 8 Sep 1981, <italic>Téllez-Valdes 4670</italic> (MEXU); Jitotol Ridge, c. 3 km N of Pueblo Nuevo Solistahuacán, <named-content xmlns:xlink="http://www.w3.org/1999/xlink" content-type="dwc:verbatimCoordinates" xlink:type="simple"><named-content content-type="geo-json" specific-use="{&#34;type&#34;:&#34;Point&#34;,&#34;coordinates&#34;:[-92.883300,17.133300]}" id="NCID0ESELO" xlink:type="simple">17.1333, -92.8833</named-content></named-content>, 6600–6700, 9 Aug 1972, <italic>Webster 17778</italic> (MEXU); <bold>Oaxaca</bold>: San Pedro Yólox, Dto. de Ixtlán, 9.3 km N of the ‘desviacion’ to Yólox, [<named-content xmlns:xlink="http://www.w3.org/1999/xlink" content-type="dwc:verbatimCoordinates" xlink:type="simple"><named-content content-type="geo-json" specific-use="{&#34;type&#34;:&#34;Point&#34;,&#34;coordinates&#34;:[-96.547900,17.598900]}" id="NCID0E5ELO" xlink:type="simple">17.5989, -96.5479</named-content></named-content>], 2400 m, 7 Apr 1981, <italic>Martin 488</italic> (MEXU, MO, NY, US); Dto. Mixe, Mpio. Totontepec Villa de Morelos, Kets tekum, tonun Kux, [<named-content xmlns:xlink="http://www.w3.org/1999/xlink" content-type="dwc:verbatimCoordinates" xlink:type="simple"><named-content content-type="geo-json" specific-use="{&#34;type&#34;:&#34;Point&#34;,&#34;coordinates&#34;:[-96.029200,17.252300]}" id="NCID0EIFLO" xlink:type="simple">17.2523, -96.0292</named-content></named-content>], 17 Jul 1994, <italic>Rivera-Reyes 3156</italic> (IEB, MEXU); Mpio. San Felipe Usila, Cuenca del Río Perfume (ladera O), 6.7 km en línea recta al S de Santa Cruz Tepetoutla, <named-content xmlns:xlink="http://www.w3.org/1999/xlink" content-type="dwc:verbatimCoordinates" xlink:type="simple"><named-content content-type="geo-json" specific-use="{&#34;type&#34;:&#34;Point&#34;,&#34;coordinates&#34;:[-96.554200,17.676900]}" id="NCID0ESFLO" xlink:type="simple">17.6769, -96.5542</named-content></named-content>, 2120 m, 3 Apr 1994, <italic>Rincon-G. 351</italic> (IEB, MEXU, XAL); Dto. Mixe, Mpio. Totontepec Villa de Morelos, Totontepec, <named-content xmlns:xlink="http://www.w3.org/1999/xlink" content-type="dwc:verbatimCoordinates" xlink:type="simple"><named-content content-type="geo-json" specific-use="{&#34;type&#34;:&#34;Point&#34;,&#34;coordinates&#34;:[-96.000000,17.250000]}" id="NCID0E3FLO" xlink:type="simple">17.2500, -96.0000</named-content></named-content>, 1900 m, 8 Sep 1986, <italic>Rivera-Reyes 452</italic> (MEXU, NY); Mpio. Totontepec Villa de Morelos, Kets tekum, na payi, 17 Jul 1994, <italic>Rivera-Reyes 3143</italic> (IEB, IEB); Dto. Mixe, Mpio. Totontepec Villa de Morelos, 9.4 km al S de Tototepec, [<named-content xmlns:xlink="http://www.w3.org/1999/xlink" content-type="dwc:verbatimCoordinates" xlink:type="simple"><named-content content-type="geo-json" specific-use="{&#34;type&#34;:&#34;Point&#34;,&#34;coordinates&#34;:[-96.021300,17.235700]}" id="NCID0EIGLO" xlink:type="simple">17.2357, -96.0213</named-content></named-content>], 2170 m, 24 Feb 1987, <italic>Torres-C. 9333</italic> (MEXU).</p><p>
          <bold>13. <italic><tp:taxon-name><tp:taxon-name-part taxon-name-part-type="genus" reg="Lycianthes">Lycianthes</tp:taxon-name-part> <tp:taxon-name-part taxon-name-part-type="species" reg="cuchumatanensis">cuchumatanensis</tp:taxon-name-part></tp:taxon-name></italic></bold>
        </p><p><bold>Guatemala. Alta Verapaz</bold>: Mpio. San Juan Chamelco, Chicacnab. La Laguna, <named-content xmlns:xlink="http://www.w3.org/1999/xlink" content-type="dwc:verbatimCoordinates" xlink:type="simple"><named-content content-type="geo-json" specific-use="{&#34;type&#34;:&#34;Point&#34;,&#34;coordinates&#34;:[-90.163900,15.384400]}" id="NCID0EFHLO" xlink:type="simple">15.3844, -90.1639</named-content></named-content>, 2300 m, 4 Aug 1998, <italic>Robles 124</italic> (MSB); <bold>Huehuetenango</bold>: Cerro Huitz between Mimanhuitz and Yulhuitz, Sierra de los Cuchumatanes, [<named-content xmlns:xlink="http://www.w3.org/1999/xlink" content-type="dwc:verbatimCoordinates" xlink:type="simple"><named-content content-type="geo-json" specific-use="{&#34;type&#34;:&#34;Point&#34;,&#34;coordinates&#34;:[-91.324400,15.855000]}" id="NCID0ERHLO" xlink:type="simple">15.8550, -91.3244</named-content></named-content>] 1500–2600 m, 14 Jul 1942, <italic>Steyermark 48617</italic> (G); same location and date, <italic>Steyermark 48625</italic> (F); same location and date, <italic>Steyermark 48645</italic> (A).</p><p>
          <bold>14. <italic><tp:taxon-name><tp:taxon-name-part taxon-name-part-type="genus" reg="Lycianthes">Lycianthes</tp:taxon-name-part> <tp:taxon-name-part taxon-name-part-type="species" reg="dejecta">dejecta</tp:taxon-name-part></tp:taxon-name></italic></bold>
        </p><p><bold>Mexico. State Unknown</bold>: no exact location, <italic>Schmitz s.n</italic>. (W) and <italic>482</italic> (BM, W); <bold>Baja California Sur</bold>: Mpio. La Paz, El Paraje de Cano, Sierra de la Victoria, <named-content xmlns:xlink="http://www.w3.org/1999/xlink" content-type="dwc:verbatimCoordinates" xlink:type="simple"><named-content content-type="geo-json" specific-use="{&#34;type&#34;:&#34;Point&#34;,&#34;coordinates&#34;:[-109.916700,23.583300]}" id="NCID0EYILO" xlink:type="simple">23.5833, -109.9167</named-content></named-content>, 1670 m, 30 Sep 1994, <italic>Domínquez-L. 800</italic> (HCIB); <bold>Dto. Federal</bold>: Sierra de Guadalupe, [<named-content xmlns:xlink="http://www.w3.org/1999/xlink" content-type="dwc:verbatimCoordinates" xlink:type="simple"><named-content content-type="geo-json" specific-use="{&#34;type&#34;:&#34;Point&#34;,&#34;coordinates&#34;:[-99.120300,19.590700]}" id="NCID0EEJLO" xlink:type="simple">19.5907, -99.1203</named-content></named-content>], 7000 ft, 21 Jul 1938, <italic>Balls B5073</italic> (BM, K, UC); <bold>Guanajuato</bold>: Mpio. San José de Iturbide, cañada a 5 km de Santa Anita, cerro La Meza, <named-content xmlns:xlink="http://www.w3.org/1999/xlink" content-type="dwc:verbatimCoordinates" xlink:type="simple"><named-content content-type="geo-json" specific-use="{&#34;type&#34;:&#34;Point&#34;,&#34;coordinates&#34;:[-100.300000,20.966700]}" id="NCID0EQJLO" xlink:type="simple">20.9667, -100.3000</named-content></named-content>, 2300 m, 22 Sep 2002, <italic>Cruz 1229</italic> (MEXU), Mpio. San Luis de la Paz, Mesas de Pueblo, along road NW of town, [<named-content xmlns:xlink="http://www.w3.org/1999/xlink" content-type="dwc:verbatimCoordinates" xlink:type="simple"><named-content content-type="geo-json" specific-use="{&#34;type&#34;:&#34;Point&#34;,&#34;coordinates&#34;:[-100.584000,21.413900]}" id="NCID0E1JLO" xlink:type="simple">21.4139, -100.5840</named-content></named-content>], 2348 m, 4 Jul 1991, <italic>Dean 224</italic> (DAV, XAL); Mpio. San José Iturbide, near Rancho El Guajolote, SW of San José Iturbide, one hwy exit S of exit to San José, on W side of hwy 57, take dirt rd E and cross river, [<named-content xmlns:xlink="http://www.w3.org/1999/xlink" content-type="dwc:verbatimCoordinates" xlink:type="simple"><named-content content-type="geo-json" specific-use="{&#34;type&#34;:&#34;Point&#34;,&#34;coordinates&#34;:[-100.415300,20.903100]}" id="NCID0EEKLO" xlink:type="simple">20.9031, -100.4153</named-content></named-content>], 1829 m, 16 Sep 1991, <italic>Dean 253</italic> (DAV, MEXU, NY, UC, XAL); same location, 31 Oct 1991, <italic>Dean 309</italic> (DAV, XAL); hwy 51 near San Miguel de Allende, [<named-content xmlns:xlink="http://www.w3.org/1999/xlink" content-type="dwc:verbatimCoordinates" xlink:type="simple"><named-content content-type="geo-json" specific-use="{&#34;type&#34;:&#34;Point&#34;,&#34;coordinates&#34;:[-100.785000,20.830400]}" id="NCID0EQKLO" xlink:type="simple">20.8304, -100.7850</named-content></named-content>], 2200 m, 7 Jul 1971, <italic>Genelle 922</italic> (MO, WIS); cerca de San Miguel Allende, Río Laja, Atotonilco, [<named-content xmlns:xlink="http://www.w3.org/1999/xlink" content-type="dwc:verbatimCoordinates" xlink:type="simple"><named-content content-type="geo-json" specific-use="{&#34;type&#34;:&#34;Point&#34;,&#34;coordinates&#34;:[-100.805500,20.998800]}" id="NCID0E1KLO" xlink:type="simple">20.9988, -100.8055</named-content></named-content>], 1850 m, 8 Aug 1980, <italic>Kishler 923</italic> (MEXU); Mpio. Guanajato, cañada de la Virgen, [<named-content xmlns:xlink="http://www.w3.org/1999/xlink" content-type="dwc:verbatimCoordinates" xlink:type="simple"><named-content content-type="geo-json" specific-use="{&#34;type&#34;:&#34;Point&#34;,&#34;coordinates&#34;:[-101.250000,21.000000]}" id="NCID0EELLO" xlink:type="simple">21.0000, -101.2500</named-content></named-content>], 2000 m, 24 Aug 1994, <italic>Mares 5</italic> (MEXU); Mpio. Apaseo el Alto, Camino a Talayote, <named-content xmlns:xlink="http://www.w3.org/1999/xlink" content-type="dwc:verbatimCoordinates" xlink:type="simple"><named-content content-type="geo-json" specific-use="{&#34;type&#34;:&#34;Point&#34;,&#34;coordinates&#34;:[-100.636000,20.401500]}" id="NCID0EOLLO" xlink:type="simple">20.4015, -100.6360</named-content></named-content>, 1990 m, 14 Oct 1996, <italic>Martínez 6103</italic> (IEB, MEXU); Mpio. San Luis de la Paz, Predio El Cortijo, a 16 km al NE de la ciudad de Dolores Hidalgo sobre la carretera a San Luis de la Paz, <named-content xmlns:xlink="http://www.w3.org/1999/xlink" content-type="dwc:verbatimCoordinates" xlink:type="simple"><named-content content-type="geo-json" specific-use="{&#34;type&#34;:&#34;Point&#34;,&#34;coordinates&#34;:[-100.798300,21.218900]}" id="NCID0EYLLO" xlink:type="simple">21.2189, -100.7983</named-content></named-content>, 1906 m, 17 Aug 1996, <italic>Ocampo 47</italic> (IEB, MEXU, TEX); San José Iturbide, cerca de el Guajolote, 2200 m, 22 Aug 1988, <italic>Rzedowski 47099</italic> (IEB); Mpio. San José de Iturbide, El Zorrillo, <named-content xmlns:xlink="http://www.w3.org/1999/xlink" content-type="dwc:verbatimCoordinates" xlink:type="simple"><named-content content-type="geo-json" specific-use="{&#34;type&#34;:&#34;Point&#34;,&#34;coordinates&#34;:[-100.273900,20.970600]}" id="NCID0EEMLO" xlink:type="simple">20.9706, -100.2739</named-content></named-content>, 2277 m, 4 Jul 2003, <italic>Monroy 27</italic> (MEXU); Rancho La Misión, 8 km al NE de San Luis de la Paz, [<named-content xmlns:xlink="http://www.w3.org/1999/xlink" content-type="dwc:verbatimCoordinates" xlink:type="simple"><named-content content-type="geo-json" specific-use="{&#34;type&#34;:&#34;Point&#34;,&#34;coordinates&#34;:[-100.465400,21.338600]}" id="NCID0EOMLO" xlink:type="simple">21.3386, -100.4654</named-content></named-content>], 2900 m, 11 Oct 1988, <italic>Ventura 6129</italic> (IEB, MEXU, XAL); Mesas del Pueblo, 8 km al N de San Luis de la Paz, [<named-content xmlns:xlink="http://www.w3.org/1999/xlink" content-type="dwc:verbatimCoordinates" xlink:type="simple"><named-content content-type="geo-json" specific-use="{&#34;type&#34;:&#34;Point&#34;,&#34;coordinates&#34;:[-100.343500,21.355400]}" id="NCID0EYMLO" xlink:type="simple">21.3554, -100.3435</named-content></named-content>], 17 Jul 1989, <italic>Ventura 6871</italic> (IEB, MEXU, XAL); La Mina Grande de Pozos, [<named-content xmlns:xlink="http://www.w3.org/1999/xlink" content-type="dwc:verbatimCoordinates" xlink:type="simple"><named-content content-type="geo-json" specific-use="{&#34;type&#34;:&#34;Point&#34;,&#34;coordinates&#34;:[-100.483000,21.221700]}" id="NCID0ECNLO" xlink:type="simple">21.2217, -100.4830</named-content></named-content>], 2100 m, 17 Jul 1990, Ventura 8291 (MEXU, MO); Mpio. San Luis de la Paz, Santa Brigada, camina a Pozo, [<named-content xmlns:xlink="http://www.w3.org/1999/xlink" content-type="dwc:verbatimCoordinates" xlink:type="simple"><named-content content-type="geo-json" specific-use="{&#34;type&#34;:&#34;Point&#34;,&#34;coordinates&#34;:[-100.500000,21.266700]}" id="NCID0EKNLO" xlink:type="simple">21.2667, -100.5000</named-content></named-content>], 2100 m, 18 Jul 1991, Ventura 9284 (MEXU); Mpio. Victoria, Cerro del Xoconoshtle, frente al Nogal, [<named-content xmlns:xlink="http://www.w3.org/1999/xlink" content-type="dwc:verbatimCoordinates" xlink:type="simple"><named-content content-type="geo-json" specific-use="{&#34;type&#34;:&#34;Point&#34;,&#34;coordinates&#34;:[-100.095000,21.204500]}" id="NCID0ESNLO" xlink:type="simple">21.2045, -100.0950</named-content></named-content>], 2150 m, 28 Jun 1986, <italic>Zamudio-Ruiz 4007</italic> (IEB, MEXU, XAL); <bold>Hidalgo</bold>: Mpio. Tepealpulco, outskirts of Tepealpulco, base of Cerro Tres Peñas, near ruin of Jihuingo and rock quarry, [<named-content xmlns:xlink="http://www.w3.org/1999/xlink" content-type="dwc:verbatimCoordinates" xlink:type="simple"><named-content content-type="geo-json" specific-use="{&#34;type&#34;:&#34;Point&#34;,&#34;coordinates&#34;:[-98.533300,19.816700]}" id="NCID0E5NLO" xlink:type="simple">19.8167, -98.5333</named-content></named-content>], 2530 m, 21 Sep 1991, <italic>Dean 261</italic> (DAV, MEXU, UC, XAL); Rincon del Gato, barranca al N del poblado Emiliano Zapata, Sierra de Chicavasco, ejido Emiliano Zapata, <named-content xmlns:xlink="http://www.w3.org/1999/xlink" content-type="dwc:verbatimCoordinates" xlink:type="simple"><named-content content-type="geo-json" specific-use="{&#34;type&#34;:&#34;Point&#34;,&#34;coordinates&#34;:[-99.025000,20.158300]}" id="NCID0EIOLO" xlink:type="simple">20.1583, -99.0250</named-content></named-content>, 2280 m, 20 Aug 1988, <italic>Diaz-Vilchis 27</italic> (MEXU); 11 mi up mine rd W of Mex 85, 2 mi N of Posada del Rey, Zimapán, on ridge-like plateau, [<named-content xmlns:xlink="http://www.w3.org/1999/xlink" content-type="dwc:verbatimCoordinates" xlink:type="simple"><named-content content-type="geo-json" specific-use="{&#34;type&#34;:&#34;Point&#34;,&#34;coordinates&#34;:[-99.330300,20.780100]}" id="NCID0ESOLO" xlink:type="simple">20.7801, -99.3303</named-content></named-content>], 5 Jul 1966, <italic>Mears 254a</italic> (TEX); trail from Zimapán to mines of El Monte, N of Zimapán, [<named-content xmlns:xlink="http://www.w3.org/1999/xlink" content-type="dwc:verbatimCoordinates" xlink:type="simple"><named-content content-type="geo-json" specific-use="{&#34;type&#34;:&#34;Point&#34;,&#34;coordinates&#34;:[-99.383300,20.750000]}" id="NCID0E3OLO" xlink:type="simple">20.7500, -99.3833</named-content></named-content>], 7500–7800 ft, 11 Aug 1948, <italic>Moore 4460</italic> (A, GH); Mpio. Tula de Allende, Cañón de las Ajuntas, Santa María Macua, <named-content xmlns:xlink="http://www.w3.org/1999/xlink" content-type="dwc:verbatimCoordinates" xlink:type="simple"><named-content content-type="geo-json" specific-use="{&#34;type&#34;:&#34;Point&#34;,&#34;coordinates&#34;:[-99.462500,20.112500]}" id="NCID0EGPLO" xlink:type="simple">20.1125, -99.4625</named-content></named-content>, 2150 m, 15 Jun 2003, <italic>Romero 75</italic> (MEXU); prope Zimapán, Jun 1828–1833, <italic>Schiede s.n.</italic> (HAL); Mpio. Tepeapulco, Cerro Tres Peñas, [<named-content xmlns:xlink="http://www.w3.org/1999/xlink" content-type="dwc:verbatimCoordinates" xlink:type="simple"><named-content content-type="geo-json" specific-use="{&#34;type&#34;:&#34;Point&#34;,&#34;coordinates&#34;:[-98.549900,19.812100]}" id="NCID0ESPLO" xlink:type="simple">19.8121, -98.5499</named-content></named-content>], 2500 m, 9 Sep 1975, <italic>Ventura-A. 248</italic> (CAS, F, IEB, MEXU, XAL); Mpio. Tepealpulco, terrenos de Tepeapulco, 2600 m, 14 Oct 1975, <italic>Ventura-A. 402</italic> (F, MEXU); Mpio. Zempoala, Tlaquilpan, [<named-content xmlns:xlink="http://www.w3.org/1999/xlink" content-type="dwc:verbatimCoordinates" xlink:type="simple"><named-content content-type="geo-json" specific-use="{&#34;type&#34;:&#34;Point&#34;,&#34;coordinates&#34;:[-98.754600,19.936200]}" id="NCID0E5PLO" xlink:type="simple">19.9362, -98.7546</named-content></named-content>], 2500 m, 22 Jun 1976, <italic>Ventura-A. 1650</italic> (F, IEB, MEXU); <bold>Jalisco</bold>: Mpio. Lagos de Moreno, carretera Lagos de Moreno-León, km 31, [<named-content xmlns:xlink="http://www.w3.org/1999/xlink" content-type="dwc:verbatimCoordinates" xlink:type="simple"><named-content content-type="geo-json" specific-use="{&#34;type&#34;:&#34;Point&#34;,&#34;coordinates&#34;:[-101.723800,21.173900]}" id="NCID0EKQLO" xlink:type="simple">21.1739, -101.7238</named-content></named-content>], 2020 m, 15 Jul 1991, <italic>Arreola-Navas 1270a</italic> (MEXU); Matanzas, along road from Ojuelos de Jalisco, <named-content xmlns:xlink="http://www.w3.org/1999/xlink" content-type="dwc:verbatimCoordinates" xlink:type="simple"><named-content content-type="geo-json" specific-use="{&#34;type&#34;:&#34;Point&#34;,&#34;coordinates&#34;:[-101.583000,21.850000]}" id="NCID0EUQLO" xlink:type="simple">21.85000, -101.583</named-content></named-content>, <italic>Rodríguez-C. s.n.</italic> (IBUG); <bold>México</bold>: Valley of Mexico, fields, near Guadalupe, Mt. Zacualco, 10 Jul 1865, <italic>Bourgeau 543</italic> (BR, F, G, M) (Syntype of <italic><tp:taxon-name><tp:taxon-name-part taxon-name-part-type="genus" reg="Solanum">Solanum</tp:taxon-name-part> <tp:taxon-name-part taxon-name-part-type="species" reg="dejectum">dejectum</tp:taxon-name-part></tp:taxon-name></italic>, cited by Fernald – but as <italic>Hahn 543</italic>); Actopan [near Temascalapa], on high plateau by city of Mexico, [<named-content xmlns:xlink="http://www.w3.org/1999/xlink" content-type="dwc:verbatimCoordinates" xlink:type="simple"><named-content content-type="geo-json" specific-use="{&#34;type&#34;:&#34;Point&#34;,&#34;coordinates&#34;:[-98.855200,19.836200]}" id="NCID0EPRLO" xlink:type="simple">19.8362, -98.8552</named-content></named-content>], June 1827, <italic>Karwinski s.n.</italic> (M); Mpio. Huehuetoca, N of Huehuetoca along the road to Apaxco, ca. 4.2 road mi from building “Los Arcos” in downtown Huehuetoca, W side of rd, [<named-content xmlns:xlink="http://www.w3.org/1999/xlink" content-type="dwc:verbatimCoordinates" xlink:type="simple"><named-content content-type="geo-json" specific-use="{&#34;type&#34;:&#34;Point&#34;,&#34;coordinates&#34;:[-99.214100,19.889400]}" id="NCID0EZRLO" xlink:type="simple">19.8894, -99.2141</named-content></named-content>], 2200 m, 1 Jul 1990, <italic>Dean 202</italic> (BM, DAV, MEXU, MO, NY, UC, XAL); Mpio. Huehuetoca, N of town of Huehuetoca along the rd to Apaxco, ca. 4.2 rd mi from building “Los Arcos” (in downtown Huehuetoca), W side of rd, [<named-content xmlns:xlink="http://www.w3.org/1999/xlink" content-type="dwc:verbatimCoordinates" xlink:type="simple"><named-content content-type="geo-json" specific-use="{&#34;type&#34;:&#34;Point&#34;,&#34;coordinates&#34;:[-99.214100,19.889400]}" id="NCID0EDSLO" xlink:type="simple">19.8894, -99.2141</named-content></named-content>], 2165 m, 3 Aug 1991, <italic>Dean 243</italic> (DAV, MEXU, UC, XAL); same location, 29 Oct 1991, <italic>Dean 304</italic> (DAV, MEXU, XAL); Valley of Mexico, ca. San Cristóbal, [<named-content xmlns:xlink="http://www.w3.org/1999/xlink" content-type="dwc:verbatimCoordinates" xlink:type="simple"><named-content content-type="geo-json" specific-use="{&#34;type&#34;:&#34;Point&#34;,&#34;coordinates&#34;:[-99.086000,19.586800]}" id="NCID0EPSLO" xlink:type="simple">19.5868, -99.086</named-content></named-content>], 2800 m, 25 May 1951, <italic>Matuda 21145</italic> (MEXU); Mpio. Ecatepec, Rancho el Copal, cerca de San Juan Ixhuatepec, [<named-content xmlns:xlink="http://www.w3.org/1999/xlink" content-type="dwc:verbatimCoordinates" xlink:type="simple"><named-content content-type="geo-json" specific-use="{&#34;type&#34;:&#34;Point&#34;,&#34;coordinates&#34;:[-99.108900,19.527300]}" id="NCID0EZSLO" xlink:type="simple">19.5273, -99.1089</named-content></named-content>], 2400 m, 14 Sep 1982, <italic>Rzedowski 37903</italic> (ENCB); Lomas de Jaral [perhaps El Jaral in Atizapan, but not georeferenced], 18 Jul 1886, <italic>Schumann 998</italic> (JE); <bold>Michoacán</bold>: Morelia, Punguato, [<named-content xmlns:xlink="http://www.w3.org/1999/xlink" content-type="dwc:verbatimCoordinates" xlink:type="simple"><named-content content-type="geo-json" specific-use="{&#34;type&#34;:&#34;Point&#34;,&#34;coordinates&#34;:[-101.133400,19.697500]}" id="NCID0EHTLO" xlink:type="simple">19.6975, -101.1334</named-content></named-content>], Aug 1910, <italic>Arsène s.n.</italic> (F); same location, 16 Aug 1909, <italic>Arsène s.n.</italic> (F); same location, 1950 m, 16 May 1909, <italic>Arsène s.n.</italic> (G); same location, 2000 m, 26 Jun 1909, <italic>Arsène 2714</italic> (GH, L, MEXU, MO); same location, 2200 m, 11 Aug 1910, <italic>Arsène 5233</italic> (CAS, GH, MO); same location, 2100 m, 20 Jun 1912, <italic>Arsène 8300</italic> (F, GH, MO, NY); <bold>Nuevo León</bold>: Mpio. Galeana, Cerro El Gallo, [<named-content xmlns:xlink="http://www.w3.org/1999/xlink" content-type="dwc:verbatimCoordinates" xlink:type="simple"><named-content content-type="geo-json" specific-use="{&#34;type&#34;:&#34;Point&#34;,&#34;coordinates&#34;:[-99.780000,24.920000]}" id="NCID0E4TLO" xlink:type="simple">24.9200, -99.7800</named-content></named-content>], 2085 m, 15 Jun 1991, <italic>Hinton 21019</italic> (GH, IEB, TEX); <bold>Oaxaca</bold>: Dto. Cuicatlan, cañada al SW de la estación de ferrocarril El Venado, <named-content xmlns:xlink="http://www.w3.org/1999/xlink" content-type="dwc:verbatimCoordinates" xlink:type="simple"><named-content content-type="geo-json" specific-use="{&#34;type&#34;:&#34;Point&#34;,&#34;coordinates&#34;:[-97.008300,17.584200]}" id="NCID0EJULO" xlink:type="simple">17.5842, -97.0083</named-content></named-content>, 1500 m, 11 Jun 2002, <italic>Medina-Lemos 1084</italic> (MEXU); a las afueras de Guadalupe Membrillos, <named-content xmlns:xlink="http://www.w3.org/1999/xlink" content-type="dwc:verbatimCoordinates" xlink:type="simple"><named-content content-type="geo-json" specific-use="{&#34;type&#34;:&#34;Point&#34;,&#34;coordinates&#34;:[-97.550800,18.022800]}" id="NCID0ETULO" xlink:type="simple">18.0228, -97.5508</named-content></named-content>, 2276 m, 12 Aug 2004, <italic>Téllez-V. 17009</italic> (MEXU); <bold>Puebla</bold>: Mpio. Caltepec, between Cerro Pochote and Cerro Gavilán Chico in hills SE of town of Caltepec, along road to Atolotitlan, near small valley called La Laguna, [<named-content xmlns:xlink="http://www.w3.org/1999/xlink" content-type="dwc:verbatimCoordinates" xlink:type="simple"><named-content content-type="geo-json" specific-use="{&#34;type&#34;:&#34;Point&#34;,&#34;coordinates&#34;:[-97.469800,18.178400]}" id="NCID0E6ULO" xlink:type="simple">18.1784, -97.4698</named-content></named-content>], 2073–2104 m, 15 Jul 1991, <italic>Dean 228</italic> (DAV, MEXU, XAL); Mpio. Caltepec, 0.85 km E of junction of Acatepec-Caltepec and Atecoxco-San Pedro Atzumba roads, along road to Caltepec, [<named-content xmlns:xlink="http://www.w3.org/1999/xlink" content-type="dwc:verbatimCoordinates" xlink:type="simple"><named-content content-type="geo-json" specific-use="{&#34;type&#34;:&#34;Point&#34;,&#34;coordinates&#34;:[-97.540900,18.201800]}" id="NCID0EJVLO" xlink:type="simple">18.2018, -97.5409</named-content></named-content>], 2164 m, 29 Sep 1991, <italic>Dean 274</italic> (DAV, MEXU, UC, XAL); Mpio. Caltepec, hills SE of the town of Caltepec, between Cerro Gavilán Chico and Cerro Pochote, as well as an area called La Laguna, near rd to Atolotitlan, 2073–2104 m, 30 Sep 1991, <italic>Dean 276</italic> (DAV, MEXU, XAL); Mpio. Caltepec, Barranca El Tocotín al E de Caltepec, [<named-content xmlns:xlink="http://www.w3.org/1999/xlink" content-type="dwc:verbatimCoordinates" xlink:type="simple"><named-content content-type="geo-json" specific-use="{&#34;type&#34;:&#34;Point&#34;,&#34;coordinates&#34;:[-97.478700,18.182800]}" id="NCID0EVVLO" xlink:type="simple">18.1828, -97.4787</named-content></named-content>], 2020 m, 5 Jul 1983, <italic>Tenorio-L. 3990</italic> (MEXU); <bold>Querétaro</bold>: Cadereyta, [<named-content xmlns:xlink="http://www.w3.org/1999/xlink" content-type="dwc:verbatimCoordinates" xlink:type="simple"><named-content content-type="geo-json" specific-use="{&#34;type&#34;:&#34;Point&#34;,&#34;coordinates&#34;:[-99.816700,20.683300]}" id="NCID0EBWLO" xlink:type="simple">20.6833, -99.8167</named-content></named-content>], 2000 m, 15 Jun 1975, <italic>Arguelles 73</italic> (MEXU); camino a Huimilpán, km 11, cerca de barranca, [<named-content xmlns:xlink="http://www.w3.org/1999/xlink" content-type="dwc:verbatimCoordinates" xlink:type="simple"><named-content content-type="geo-json" specific-use="{&#34;type&#34;:&#34;Point&#34;,&#34;coordinates&#34;:[-100.325300,20.506200]}" id="NCID0ELWLO" xlink:type="simple">20.5062, -100.3253</named-content></named-content>], 2297 m, 27 Jul 1984, <italic>Arguelles 2147</italic> (MEXU); camino entre Huimilpán-Querétero y carr. Mexico-Los Cues, km 6, [<named-content xmlns:xlink="http://www.w3.org/1999/xlink" content-type="dwc:verbatimCoordinates" xlink:type="simple"><named-content content-type="geo-json" specific-use="{&#34;type&#34;:&#34;Point&#34;,&#34;coordinates&#34;:[-100.286200,20.506100]}" id="NCID0EVWLO" xlink:type="simple">20.5061, -100.2862</named-content></named-content>], 2020 m, 29 Jun 1986, <italic>Arguelles 2538</italic> (MEXU); km 12 camino a Huimilpán, lado del camino, entrando un poco, lado izquierdo, [<named-content xmlns:xlink="http://www.w3.org/1999/xlink" content-type="dwc:verbatimCoordinates" xlink:type="simple"><named-content content-type="geo-json" specific-use="{&#34;type&#34;:&#34;Point&#34;,&#34;coordinates&#34;:[-100.324300,20.504000]}" id="NCID0E6WLO" xlink:type="simple">20.5040, -100.3243</named-content></named-content>], 2100 m, 12 Jul 1987, <italic>Arguelles 2985</italic> (IEB, MEXU); Mpio. Cadereyta, camino a Tovares, junto al Jardin Botanico, [<named-content xmlns:xlink="http://www.w3.org/1999/xlink" content-type="dwc:verbatimCoordinates" xlink:type="simple"><named-content content-type="geo-json" specific-use="{&#34;type&#34;:&#34;Point&#34;,&#34;coordinates&#34;:[-99.806800,20.688500]}" id="NCID0EJXLO" xlink:type="simple">20.6885, -99.8068</named-content></named-content>], 2050 m, 5 Jul 2007, <italic>Chavez 122</italic> (MEXU); Mpio. Huimilpán, 0.5 road km S of marker for km 11 along the road between city of Querétaro and Huimilpán, N side of road leading down to upper reaches of barranca, [<named-content xmlns:xlink="http://www.w3.org/1999/xlink" content-type="dwc:verbatimCoordinates" xlink:type="simple"><named-content content-type="geo-json" specific-use="{&#34;type&#34;:&#34;Point&#34;,&#34;coordinates&#34;:[-100.325000,20.502900]}" id="NCID0ETXLO" xlink:type="simple">20.5029, -100.3250</named-content></named-content>], 2297 m, 2 Jul 1990, <italic>Dean 203</italic> (BM, DAV, F, MEXU, MO, NY, UC, XAL); Mpio. Huimilpán, along rd to Los Cues, 6 rd km E of intersection with Querétaro-Huimilpán road, just NE of 3 km marker, [<named-content xmlns:xlink="http://www.w3.org/1999/xlink" content-type="dwc:verbatimCoordinates" xlink:type="simple"><named-content content-type="geo-json" specific-use="{&#34;type&#34;:&#34;Point&#34;,&#34;coordinates&#34;:[-100.303900,20.496100]}" id="NCID0E4XLO" xlink:type="simple">20.4961, -100.3039</named-content></named-content>], 2297 m, 2 Jul 1990, <italic>Dean 204</italic> (DAV, MEXU, NY, XAL); same location, 2020 m, 16 Sept 1991, <italic>Dean 255</italic> (DAV, UC, XAL); same location and elevation, 29 Oct 1991, <italic>Dean 305</italic> (DAV, MEXU, NY, UC, XAL); Mpio. Cadereyta, along rd between Cadereyta and Lizarro, by town of Charco Frío, [<named-content xmlns:xlink="http://www.w3.org/1999/xlink" content-type="dwc:verbatimCoordinates" xlink:type="simple"><named-content content-type="geo-json" specific-use="{&#34;type&#34;:&#34;Point&#34;,&#34;coordinates&#34;:[-99.726200,20.790500]}" id="NCID0ELYLO" xlink:type="simple">20.7905, -99.7262</named-content></named-content>], 2226 m, 30 Oct 1991, <italic>Dean 307</italic> (DAV, MEXU, MO, NY, UC, XAL); Mpio. Querétaro, Cerro El Cimatario, [<named-content xmlns:xlink="http://www.w3.org/1999/xlink" content-type="dwc:verbatimCoordinates" xlink:type="simple"><named-content content-type="geo-json" specific-use="{&#34;type&#34;:&#34;Point&#34;,&#34;coordinates&#34;:[-100.505000,20.508300]}" id="NCID0EVYLO" xlink:type="simple">20.5083, -100.5050</named-content></named-content>], 2110 m, 27 Jun 2001, <italic>Pantoja 169</italic> (IEB); San Juan del Río, [<named-content xmlns:xlink="http://www.w3.org/1999/xlink" content-type="dwc:verbatimCoordinates" xlink:type="simple"><named-content content-type="geo-json" specific-use="{&#34;type&#34;:&#34;Point&#34;,&#34;coordinates&#34;:[-99.996000,20.387800]}" id="NCID0E6YLO" xlink:type="simple">20.3878, -99.9960</named-content></named-content>], 14 Jul 1896, Pringle 7202 (MO); Mpio. Ezequiel Montes, 2.09 km al NO de Bernal, [<named-content xmlns:xlink="http://www.w3.org/1999/xlink" content-type="dwc:verbatimCoordinates" xlink:type="simple"><named-content content-type="geo-json" specific-use="{&#34;type&#34;:&#34;Point&#34;,&#34;coordinates&#34;:[-99.957200,20.750800]}" id="NCID0EHZLO" xlink:type="simple">20.7508, -99.9572</named-content></named-content>], 2240 m, 21 Sep 2012, <italic>Rubio-García 263</italic> (IEB); Mpio. Ezequiel Montes, 4.2 km al ONO de la Florida, [<named-content xmlns:xlink="http://www.w3.org/1999/xlink" content-type="dwc:verbatimCoordinates" xlink:type="simple"><named-content content-type="geo-json" specific-use="{&#34;type&#34;:&#34;Point&#34;,&#34;coordinates&#34;:[-99.859200,20.771700]}" id="NCID0ERZLO" xlink:type="simple">20.7717, -99.8592</named-content></named-content>], 2117 m, 28 Jun 2013, <italic>Rubio-García 640</italic> (IEB); <bold>San Luis Potos</bold>í: Santa María del Río, 23 Jun 1959, <italic>Rzedowski 3251</italic> (ENCB, WIS).</p><p>
          <bold>15. <italic><tp:taxon-name><tp:taxon-name-part taxon-name-part-type="genus" reg="Lycianthes">Lycianthes</tp:taxon-name-part> <tp:taxon-name-part taxon-name-part-type="species" reg="fredyclaudiae">fredyclaudiae</tp:taxon-name-part></tp:taxon-name></italic></bold>
[truncated: 763,647 more chars]
