# Supplementary material for: The genus Lycianthes (Solanaceae, Capsiceae) in Mexico and Guatemala
Source: PhytoKeys. 2020 Nov 27;168:1–333. doi: 10.3897/phytokeys.168.51904 (PMC7718216; doi:10.3897/phytokeys.168.51904)
Supplement: XML Treatment for Lycianthes rantonnetii [file phytokeys.168.51904-treatment46.xml]

<!DOCTYPE tp:taxon-treatment
  PUBLIC "-//TaxonX//DTD Taxonomic Treatment Publishing DTD v0 20100105//EN" "tax-treatment-NSO.dtd">
<tp:taxon-treatment xmlns:tp="http://www.plazi.org/taxpub"><tp:treatment-meta><kwd-group><label>Taxon classification</label><kwd><named-content xmlns:xlink="http://www.w3.org/1999/xlink" content-type="kingdom">Plantae</named-content></kwd></kwd-group><mixed-citation publication-type="journal"><person-group><name><surname>Dean</surname><given-names>Ellen</given-names></name><name><surname>Poore</surname><given-names>Jennifer</given-names></name><name><surname>Anguiano-Constante</surname><given-names>Marco Antonio</given-names></name><name><surname>Nee</surname><given-names>Michael H.</given-names></name><name><surname>Kang</surname><given-names>Hannah</given-names></name><name><surname>Starbuck</surname><given-names>Thomas</given-names></name><name><surname>Rodrígues</surname><given-names>Annamarie</given-names></name><name><surname>Conner</surname><given-names>Matthew</given-names></name></person-group><article-title>The genus <italic><tp:taxon-name><tp:taxon-name-part taxon-name-part-type="genus" reg="Lycianthes">Lycianthes</tp:taxon-name-part></tp:taxon-name></italic> (<tp:taxon-name><tp:taxon-name-part taxon-name-part-type="family">Solanaceae</tp:taxon-name-part></tp:taxon-name>, <tp:taxon-name><tp:taxon-name-part taxon-name-part-type="tribe">Capsiceae</tp:taxon-name-part></tp:taxon-name>) in Mexico and Guatemala</article-title><source>PhytoKeys</source><day>27</day><month>11</month><year>2020</year><volume>168</volume><fpage>1</fpage><lpage>333</lpage><pub-id pub-id-type="doi">10.3897/phytokeys.168.51904</pub-id></mixed-citation></tp:treatment-meta><tp:nomenclature><label>40</label><tp:taxon-name>
              <tp:taxon-name-part taxon-name-part-type="genus" reg="Lycianthes">Lycianthes</tp:taxon-name-part>
              <tp:taxon-name-part taxon-name-part-type="species" reg="rantonnetii">rantonnetii</tp:taxon-name-part>
            </tp:taxon-name><tp:taxon-authority>(Carrière) Bitter, Abh. Naturwiss. Verein Bremen 24 [preprint]: 332. 1919</tp:taxon-authority><xref ref-type="fig" rid="F90">Fig. 90</xref><tp:nomenclature-citation-list><tp:nomenclature-citation><tp:taxon-name>
                  <tp:taxon-name-part taxon-name-part-type="genus" reg="Solanum">Solanum</tp:taxon-name-part> <tp:taxon-name-part taxon-name-part-type="species" reg="rantonnetii">rantonnetii</tp:taxon-name-part></tp:taxon-name><comment>Carrière, Rev. Hort. [Paris] 32: 135. 1859, as <tp:taxon-name><tp:taxon-name-part taxon-name-part-type="genus" reg="Lycianthes"/><tp:taxon-name-part taxon-name-part-type="species" reg="rantonnei">rantonnei</tp:taxon-name-part></tp:taxon-name>. Type: Illustration (Rev. Hort. [Paris] 32: fig. 32, page 135 (lectotype designated here). Orthographic variant correcting epithet to “<italic>rantonnetii</italic>” published by Lescuyer, Hort. Français, sér. II. i (9): 197. Late 1859 or 1860.</comment></tp:nomenclature-citation><tp:nomenclature-citation><tp:taxon-name>
                  <tp:taxon-name-part taxon-name-part-type="genus" reg="Solanum">Solanum</tp:taxon-name-part> <tp:taxon-name-part taxon-name-part-type="species" reg="corniculatum">corniculatum</tp:taxon-name-part></tp:taxon-name><comment>Hiern, Vidensk. Meddel. Naturhist. Foren. Kjøbenhavn (1877–78): 45. 1877. Type: Brazil, Río de Janeiro, 1867. <italic>A. Glaziou 1078</italic> (lectotype designated here: C [10019192]; isolectotypes: BR [00000552267, 00000552234]).</comment></tp:nomenclature-citation><tp:nomenclature-citation><tp:taxon-name>
                  <tp:taxon-name-part taxon-name-part-type="genus" reg="Solanum">Solanum</tp:taxon-name-part> <tp:taxon-name-part taxon-name-part-type="species" reg="urbanum">urbanum</tp:taxon-name-part></tp:taxon-name><comment>Morong, Ann. New York Acad. Sci. 7: 177. 1893. Type: Paraguay. Asunción, streets of Asunción, Nov 1888, <italic>T. Morong 147</italic> (lectotype designated by <xref ref-type="bibr" rid="B6">Barboza 2013</xref>, pg. 29: NY [00172225]; isolectotypes: MO [acc. # 2495263], NDG [NDG45160], PH [00030498], US [00027839], WIS [v0004256WIS]).</comment></tp:nomenclature-citation><tp:nomenclature-citation><tp:taxon-name>
                  <tp:taxon-name-part taxon-name-part-type="genus" reg="Solanum">Solanum</tp:taxon-name-part> <tp:taxon-name-part taxon-name-part-type="species" reg="muticum">muticum</tp:taxon-name-part></tp:taxon-name><comment>N.E.Br., Bull. Misc. Inform. Kew 85: 6. 1894. Type: Uruguay. Montevideo “Originaire du Paraguay, cultivé à Montevideo comme plante d’ornament,” Mar 1858, <italic>Gibert 56</italic> (lectotype designated by <xref ref-type="bibr" rid="B6">Barboza 2013</xref>, pg. 29: K [K000585755]).</comment></tp:nomenclature-citation><tp:nomenclature-citation><tp:taxon-name>
                  <tp:taxon-name-part taxon-name-part-type="genus" reg="Solanum">Solanum</tp:taxon-name-part> <tp:taxon-name-part taxon-name-part-type="species" reg="urbanum">urbanum</tp:taxon-name-part> <tp:taxon-name-part taxon-name-part-type="authority">Morong</tp:taxon-name-part> <tp:taxon-name-part taxon-name-part-type="infraspecific-rank">var.</tp:taxon-name-part> <tp:taxon-name-part taxon-name-part-type="variety" reg="foliosum">foliosum</tp:taxon-name-part></tp:taxon-name><comment>Chodat, Bull. Soc. Bot. Genève, ser. 2, 8: 152, fig. 47. 1916. Type: Paraguay. Cerros de Paraguarí, <italic>R. Chodat &amp; W. Vischer 60</italic> (holotype: G [G00392293]).</comment></tp:nomenclature-citation><tp:nomenclature-citation><tp:taxon-name>
                  <tp:taxon-name-part taxon-name-part-type="genus" reg="Solanum">Solanum</tp:taxon-name-part> <tp:taxon-name-part taxon-name-part-type="species" reg="urbanum">urbanum</tp:taxon-name-part> <tp:taxon-name-part taxon-name-part-type="authority">Morong</tp:taxon-name-part> <tp:taxon-name-part taxon-name-part-type="infraspecific-rank">var.</tp:taxon-name-part> <tp:taxon-name-part taxon-name-part-type="variety" reg="nervosum">nervosum</tp:taxon-name-part></tp:taxon-name><comment>Chodat, Bull. Soc. Bot. Genève, ser. 2, 8: 152, fig. 47. 1916. Type: Paraguay. No exact location, Jan 1900, <italic>É. Hassler 7024</italic> (lectotype designated here: G [G00390048]; isolectotypes: G [G00392288, G00392285, G00392290], P [P03852955], W [acc. # 1904-804].</comment></tp:nomenclature-citation><tp:nomenclature-citation><tp:taxon-name>
                  <tp:taxon-name-part taxon-name-part-type="genus" reg="Solanum">Solanum</tp:taxon-name-part> <tp:taxon-name-part taxon-name-part-type="species" reg="urbanum">urbanum</tp:taxon-name-part> <tp:taxon-name-part taxon-name-part-type="authority">Morong</tp:taxon-name-part> <tp:taxon-name-part taxon-name-part-type="infraspecific-rank">var.</tp:taxon-name-part> <tp:taxon-name-part taxon-name-part-type="variety" reg="subtomentosum">subtomentosum</tp:taxon-name-part></tp:taxon-name><comment>Chodat, Bull. Soc. Bot. Genève, ser. 2, 8: 152, fig. 47. 1916. Type: Paraguay. Misiones: San Ignacio, Oct 1914, <italic>R. Chodat &amp; W. Vischer 61</italic> (holotype: G [G00392295]).</comment></tp:nomenclature-citation><tp:nomenclature-citation><tp:taxon-name>
                  <tp:taxon-name-part taxon-name-part-type="genus" reg="Solanum">Solanum</tp:taxon-name-part> <tp:taxon-name-part taxon-name-part-type="species" reg="urbanum">urbanum</tp:taxon-name-part> <tp:taxon-name-part taxon-name-part-type="authority">Morong</tp:taxon-name-part> <tp:taxon-name-part taxon-name-part-type="infraspecific-rank">var.</tp:taxon-name-part> <tp:taxon-name-part taxon-name-part-type="variety" reg="typicum">typicum</tp:taxon-name-part></tp:taxon-name><comment>Chodat, Bull. Soc. Bot. Genève, ser. 2, 8: 151. 1916. Nom. illeg. Type: Paraguay. Dans les jardines de l’Assumption, 9 Apr 1875, <italic>B. Balansa 2104</italic> (lectotype designated here: G [G00392296]; isolectotype: G [G00392297]).</comment></tp:nomenclature-citation></tp:nomenclature-citation-list></tp:nomenclature><tp:treatment-sec sec-type="material" id="SECID0EPXJM"><title>Type.</title><p>Based on <italic><tp:taxon-name><tp:taxon-name-part taxon-name-part-type="genus" reg="Solanum">Solanum</tp:taxon-name-part> <tp:taxon-name-part taxon-name-part-type="species" reg="rantonnetii">rantonnetii</tp:taxon-name-part></tp:taxon-name></italic> Carrière</p><fig id="F90" position="float" orientation="portrait"><object-id xmlns:xlink="http://www.w3.org/1999/xlink" content-type="doi" xlink:type="simple">10.3897/phytokeys.168.51904.figure90</object-id><label>Figure 90.</label><caption><p>Image of herbarium specimen of <italic><tp:taxon-name><tp:taxon-name-part taxon-name-part-type="genus" reg="Lycianthes">L.</tp:taxon-name-part> <tp:taxon-name-part taxon-name-part-type="species" reg="rantonnetii">rantonnetii</tp:taxon-name-part></tp:taxon-name></italic>, <italic>McCaskill 612</italic> (DAV). Image used with permission of the UC Davis Center for Plant Diversity.</p></caption><graphic xmlns:xlink="http://www.w3.org/1999/xlink" xlink:href="phytokeys-168-001-g090.jpg" position="float" orientation="portrait" xlink:type="simple" id="oo_480104.jpg"><uri content-type="original_file" xlink:type="simple">https://binary.pensoft.net/fig/480104</uri></graphic></fig></tp:treatment-sec><tp:treatment-sec sec-type="description" id="SECID0E1YJM"><title>Description.</title><p>Shrub, 1–3 (4) m tall, multiple stems emerging at the soil level. Indument of whitish, multicellular, simple, furcate, or dendritically branched, eglandular, spreading trichomes to 0.5 mm long, as well as sparse simple, glandular hairs. Stems green with yellow striations when young, sparsely to moderately pubescent, not compressed, but sometimes angled, upon drying in a plant press, brown and woody with angled ridges with age, becoming glabrate; upper sympodial branching usually dichasial, sometimes monochasial. Leaves simple, the leaves of the upper sympodia usually unpaired, when paired often equal in size, the blades 1–15.5 × 0.5–7.5 cm, widely ovate, elliptic, rhombic-lanceolate, or narrowly lanceolate, chartaceous, moderately pubescent, the base cuneate, attenuate into the petiole, sometimes oblique, the margin entire, irregularly undulate, the apex acute or acuminate (sometimes obtuse at the very tip), the petiole (0.1–) 0.8–2.5 (–4) cm long, winged toward the apex, the larger leaf blades with 3–7 primary veins on each side of the midvein. Flowers solitary or in groups of 2–7, axillary, erect to ascending; peduncles absent; pedicels slender, 5–25 mm long and erect to arching in flower, to 25 mm long (probably longer), arching to deflexed fruit, moderately pubescent; calyx 1.5–4 mm long, 2.5–4.5 mm in diameter, obconic to campanulate, puberulent, the margin truncate, with 5–10 spreading, linear-subulate appendages of two different lengths, the five longer appendages 2–5.2 mm long, emerging at the calyx rim, the five shorter appendages 0.25–2 mm long (these sometimes lacking), emerging ca. 0.25 mm below the calyx rim; fruiting calyx slightly enlarged, widely bowl- or plate-shaped, 3–5 mm long, 9–11 mm in diameter, the appendages not elongating, often withering; corolla 1–1.2 (2) cm long, rotate in orientation, mostly entire in outline (with shallow notches), with abundant interpetalar tissue, adaxially deep violet-purple with yellow center, glabrous, abaxially deep violet-purple, glabrous; stamens unequal, curved, the two short filaments 0.8–1.5 mm long, the three long filaments 2–3 mm long, sparsely to densely pubescent on inner face at juncture with corolla, the anthers 2.5–4 mm long, elliptic to oblong, free of one another, yellow to orange, glabrous, poricidal at the tips, the pores opening horizontally, dehiscing toward the style, not opening into longitudinal slits; pistil with glabrous ovary, the style 3.5–5.5 mm long, linear, slightly curved, widening near the stigma, glabrous, the stigma truncate, slightly bilobed. Fruit a berry, 10–20 (35) mm long, 8–15 (35) mm in diameter, subglobose to ellipsoid, green (sometimes with dark lines when immature), yellow to orange when mature, glabrous, with abundant (often more than 20) tan, irregularly shaped sclerotic granules, 1–2 (3) mm long, these sometimes attached to the seeds. Seeds ca. 3–12 per fruit in horticultural plants, possibly more in native habitat, (1.75) 2.25–3.5 × (1.5) 3–3.3 mm, compressed but not flat, round elliptic to reniform in outline, dark brown, the surface reticulum with loose serpentine pattern with deep luminae.</p></tp:treatment-sec><tp:treatment-sec sec-type="Chromosome number" id="SECID0E6YJM"><title>Chromosome number.</title><p>2n = 24, Gerasimenko and Reznikova 1968, cited in <xref ref-type="bibr" rid="B27">D’Arcy (1974)</xref>. <xref ref-type="bibr" rid="B1">Acosta et al. (2005)</xref>.</p></tp:treatment-sec><tp:treatment-sec sec-type="distribution" id="SECID0ENZJM"><title>Distribution and habitat.</title><p>Native to South America (Argentina, Bolivia, Paraguay, and southern Brazil) in thickets and woodlands, weedy in disturbed areas along roadsides, 100–2000 m in elevation. Horticulturally, widely distributed worldwide, including Mexico and Guatemala (no distribution map completed for this species).</p></tp:treatment-sec><tp:treatment-sec sec-type="Common names and uses" id="SECID0ESZJM"><title>Common names and uses.</title><p>Argentina. Meloncillo del aire (<xref ref-type="bibr" rid="B7">Barboza and Hunziker 1992</xref>).</p></tp:treatment-sec><tp:treatment-sec sec-type="phenology" id="SECID0E3ZJM"><title>Phenology.</title><p>This species flowers most of the year in cultivation and may be similar in its native habitat. Fruiting period not known. Corollas open in the morning, closing by late afternoon or evening.</p></tp:treatment-sec><tp:treatment-sec sec-type="Preliminary conservation status" id="SECID0EB1JM"><title>Preliminary conservation status.</title><p>As this species is a horticultural plant in our floristic region, we are not providing a conservation assessment.</p></tp:treatment-sec><tp:treatment-sec sec-type="discussion" id="SECID0EG1JM"><title>Discussion.</title><p><italic><tp:taxon-name><tp:taxon-name-part taxon-name-part-type="genus" reg="Lycianthes">Lycianthes</tp:taxon-name-part> <tp:taxon-name-part taxon-name-part-type="species" reg="rantonnetii">rantonnetii</tp:taxon-name-part></tp:taxon-name></italic> is a popular horticultural plant, often flowering prolifically throughout the year (depending on climate) and dying back to near the ground in cold temperatures. The species is widely planted in Mexico and California. Viable seeds are produced in Mexican plants, but in California, the fruits are often sterile, without viable seeds; it has been documented as persisting in the wild in southern California, but it is unknown whether viable seeds are being produced (<xref ref-type="bibr" rid="B40">Dean in press</xref>). The species was named for M. Victor Rantonnet, 19<sup>th</sup> century French horticulturist of Hyères, a town on the Mediterranean coast of southern France (<xref ref-type="bibr" rid="B15">Carrière 1859</xref>). The spelling of the epithet was first published as “<italic>rantonnei</italic>” in March of 1859 (<xref ref-type="bibr" rid="B15">Carrière 1859</xref>) and changed to <italic><tp:taxon-name><tp:taxon-name-part taxon-name-part-type="genus" reg="Lycianthes"/><tp:taxon-name-part taxon-name-part-type="species" reg="rantonnetii">rantonnetii</tp:taxon-name-part></tp:taxon-name></italic> by Lescuyer in the later months of 1859 (<xref ref-type="bibr" rid="B27">D’Arcy 1974</xref>). Retaining the spelling as <italic><tp:taxon-name><tp:taxon-name-part taxon-name-part-type="genus" reg="Lycianthes">L.</tp:taxon-name-part> <tp:taxon-name-part taxon-name-part-type="species" reg="rantonnetii">rantonnetii</tp:taxon-name-part></tp:taxon-name></italic> was upheld by recent editors of the International Plants Name Index citing Art. 60.7 of the International Code of Botanical Nomenclature (<xref ref-type="bibr" rid="B95">Shaw and Shaw 2004</xref>).</p><p>In the protologue, <xref ref-type="bibr" rid="B15">Carrière (1859)</xref> described <italic><tp:taxon-name><tp:taxon-name-part taxon-name-part-type="genus" reg="Solanum">Solanum</tp:taxon-name-part> <tp:taxon-name-part taxon-name-part-type="species" reg="rantonnetii">rantonnetii</tp:taxon-name-part></tp:taxon-name></italic> from horticultural material grown in Hyères. He says that the seeds were brought to France in ca. 1849 by a naval officer from the region of La Plata [assumed to be Argentina], and after being grown at Toulon, plants were then shared with Rantonnet. No herbarium specimens were cited by Carrière, but the protologue does have a detailed illustration (<xref ref-type="bibr" rid="B15">Carrière 1859</xref>, fig. 32, pg. 135) which can serve as a type, and we are lectotypifying that illustration here.</p><p>The protologue for <italic><tp:taxon-name><tp:taxon-name-part taxon-name-part-type="genus" reg="Solanum">Solanum</tp:taxon-name-part> <tp:taxon-name-part taxon-name-part-type="species" reg="corniculatum">corniculatum</tp:taxon-name-part></tp:taxon-name></italic> is part of an article edited by Warming but published by Hiern (a British botanist) on the <tp:taxon-name><tp:taxon-name-part taxon-name-part-type="family">Solanaceae</tp:taxon-name-part></tp:taxon-name> of Brazil (<xref ref-type="bibr" rid="B63">Hiern 1877</xref>). The protologue cites one collection (<italic>Glazou 1078</italic>) but does not mention where the collection was seen or deposited. We located one duplicate of <italic>Glazou 1078</italic> at C [10019192] and two at BR [00000552267, 00000552234]. The specimen at C is from the Warming Herbarium. Those at BR are from the Martius herbarium. Therefore, the duplicate from the Warming Herbarium at C was chosen as the lectotype: C [10019192].</p><p>In his protologue for <tp:taxon-name><tp:taxon-name-part taxon-name-part-type="genus" reg="Solanum">Solanum</tp:taxon-name-part> <tp:taxon-name-part taxon-name-part-type="species" reg="urbanum">urbanum</tp:taxon-name-part> <tp:taxon-name-part taxon-name-part-type="authority">Morong</tp:taxon-name-part> <tp:taxon-name-part taxon-name-part-type="infraspecific-rank">var.</tp:taxon-name-part> <tp:taxon-name-part taxon-name-part-type="variety" reg="nervosum">nervosum</tp:taxon-name-part></tp:taxon-name>, <xref ref-type="bibr" rid="B18">Chodat and Vischer (1916)</xref> cite three collections from Paraguay which we located at G: <italic>É. Hassler 7024</italic> [G00390048, G00392288, G00392285, G00392290], <italic>B. Balansa 2121</italic> [G00390049], and <italic>É. Hassler 6728</italic> [G00392289]. From these specimens we chose a duplicate of <italic>É. Hassler 7024</italic> [G00390048] as the lectotype.</p><p>In his protologue for <tp:taxon-name><tp:taxon-name-part taxon-name-part-type="genus" reg="Solanum">Solanum</tp:taxon-name-part> <tp:taxon-name-part taxon-name-part-type="species" reg="urbanum">urbanum</tp:taxon-name-part> <tp:taxon-name-part taxon-name-part-type="authority">Morong</tp:taxon-name-part> <tp:taxon-name-part taxon-name-part-type="infraspecific-rank">var.</tp:taxon-name-part> <tp:taxon-name-part taxon-name-part-type="variety" reg="typicum">typicum</tp:taxon-name-part></tp:taxon-name>, <xref ref-type="bibr" rid="B18">Chodat and Vischer (1916)</xref> cite one collection from Paraguay at G: <italic>B. Balansa 2104</italic>. We located two duplicate syntypes of the collection at G [G00392296, G00392297]. From these we chose G00392296 as the lectotype.</p></tp:treatment-sec><ref-list><ref id="B6"><mixed-citation xmlns:xlink="http://www.w3.org/1999/xlink" xlink:type="simple"><person-group><name name-style="western"><surname>Barboza</surname><given-names>GE</given-names></name></person-group> (<year>2013</year>) <italic><tp:taxon-name><tp:taxon-name-part taxon-name-part-type="genus">Lycianthes</tp:taxon-name-part></tp:taxon-name></italic> In: Barboza GE (Coord.) <tp:taxon-name><tp:taxon-name-part taxon-name-part-type="family">Solanaceae</tp:taxon-name-part></tp:taxon-name>. Flora Vascular de la República Argentina, <tp:taxon-name><tp:taxon-name-part taxon-name-part-type="class">Dicotyledoneae</tp:taxon-name-part></tp:taxon-name> (Vol. 13). IBODA-IMBIV, CONICET, San Isidro, 25–30.</mixed-citation></ref><ref id="B27"><mixed-citation xmlns:xlink="http://www.w3.org/1999/xlink" xlink:type="simple"><person-group><name name-style="western"><surname>D’Arcy</surname><given-names>WG</given-names></name></person-group> (<year>1974</year>) <article-title><italic><tp:taxon-name><tp:taxon-name-part taxon-name-part-type="genus">Solanum</tp:taxon-name-part></tp:taxon-name></italic> and its close relatives in Florida.</article-title><source>Annals of the Missouri Botanical Garden</source><volume>61</volume>(<issue>3</issue>): <fpage>819</fpage>–<lpage>867</lpage>. <ext-link xlink:type="simple" ext-link-type="doi" xlink:href="10.2307/2395032">https://doi.org/10.2307/2395032</ext-link></mixed-citation></ref><ref id="B1"><mixed-citation xmlns:xlink="http://www.w3.org/1999/xlink" xlink:type="simple"><person-group><name name-style="western"><surname>Acosta</surname><given-names>MC</given-names></name><name name-style="western"><surname>Bernardello</surname><given-names>G</given-names></name><name name-style="western"><surname>Guerra</surname><given-names>M</given-names></name><name name-style="western"><surname>Moscone</surname><given-names>EA</given-names></name></person-group> (<year>2005</year>) <article-title>Karyotype analysis in several South American species of <italic><tp:taxon-name><tp:taxon-name-part taxon-name-part-type="genus">Solanum</tp:taxon-name-part></tp:taxon-name></italic> and <italic><tp:taxon-name><tp:taxon-name-part taxon-name-part-type="genus">Lycianthes</tp:taxon-name-part> <tp:taxon-name-part taxon-name-part-type="species">rantonnei</tp:taxon-name-part></tp:taxon-name></italic> (<tp:taxon-name><tp:taxon-name-part taxon-name-part-type="family">Solanaceae</tp:taxon-name-part></tp:taxon-name>).</article-title><source>Taxon</source><volume>54</volume>(<issue>3</issue>): <fpage>713</fpage>–<lpage>723</lpage>. <ext-link xlink:type="simple" ext-link-type="doi" xlink:href="10.2307/25065428">https://doi.org/10.2307/25065428</ext-link></mixed-citation></ref><ref id="B7"><mixed-citation xmlns:xlink="http://www.w3.org/1999/xlink" xlink:type="simple"><person-group><name name-style="western"><surname>Barboza</surname><given-names>GE</given-names></name><name name-style="western"><surname>Hunziker</surname><given-names>AT</given-names></name></person-group> (<year>1992</year>) <article-title>Estudios sobre <tp:taxon-name><tp:taxon-name-part taxon-name-part-type="family">Solanaceae</tp:taxon-name-part></tp:taxon-name> XXXIII, el género <italic><tp:taxon-name><tp:taxon-name-part taxon-name-part-type="genus">Lycianthes</tp:taxon-name-part></tp:taxon-name></italic> en la Argentina.</article-title><source>Darwiniana</source><volume>31</volume>: <fpage>17</fpage>–<lpage>34</lpage>.</mixed-citation></ref><ref id="B40"><mixed-citation xmlns:xlink="http://www.w3.org/1999/xlink" xlink:type="simple"><person-group><name name-style="western"><surname>Dean</surname><given-names>E</given-names></name></person-group> (<year>In Press</year>) <italic><tp:taxon-name><tp:taxon-name-part taxon-name-part-type="genus">Lycianthes</tp:taxon-name-part></tp:taxon-name></italic>. In: Flora of North America Editorial Committee (Eds) Flora of North America North of Mexico. New York and Oxford.</mixed-citation></ref><ref id="B15"><mixed-citation xmlns:xlink="http://www.w3.org/1999/xlink" xlink:type="simple"><person-group><name name-style="western"><surname>Carrière</surname><given-names>E</given-names></name></person-group> (<year>1859</year>) <article-title><tp:taxon-name><tp:taxon-name-part taxon-name-part-type="genus">Solanum</tp:taxon-name-part></tp:taxon-name><tp:taxon-name><tp:taxon-name-part taxon-name-part-type="genus"/><tp:taxon-name-part taxon-name-part-type="species">rantonnei</tp:taxon-name-part></tp:taxon-name>.</article-title><source>Revue Horticole</source><volume>32</volume>: <fpage>135</fpage>–<lpage>138</lpage>.</mixed-citation></ref><ref id="B95"><mixed-citation xmlns:xlink="http://www.w3.org/1999/xlink" xlink:type="simple"><person-group><name name-style="western"><surname>Shaw</surname><given-names>J</given-names></name><name name-style="western"><surname>Shaw</surname><given-names>H</given-names></name></person-group> (<year>2004</year>) <article-title>Proposal to conserve the name <italic><tp:taxon-name><tp:taxon-name-part taxon-name-part-type="genus">Solanum</tp:taxon-name-part> <tp:taxon-name-part taxon-name-part-type="species">rantonnetii</tp:taxon-name-part></tp:taxon-name></italic> (<tp:taxon-name><tp:taxon-name-part taxon-name-part-type="family">Solanaceae</tp:taxon-name-part></tp:taxon-name>) with that spelling.</article-title><source>Taxon</source><volume>53</volume>(<issue>4</issue>): <fpage>1077</fpage>–<lpage>1078</lpage>. <ext-link xlink:type="simple" ext-link-type="doi" xlink:href="10.2307/4135586">https://doi.org/10.2307/4135586</ext-link></mixed-citation></ref><ref id="B63"><mixed-citation xmlns:xlink="http://www.w3.org/1999/xlink" xlink:type="simple"><institution xlink:type="simple">Hiern</institution> (<year>1877</year>) Symbolae ad floram Brasiliae centralis cognoscendam. Particula XXIII. <tp:taxon-name><tp:taxon-name-part taxon-name-part-type="family">Solanaceae</tp:taxon-name-part></tp:taxon-name>, <tp:taxon-name><tp:taxon-name-part taxon-name-part-type="family">Acanthaceae</tp:taxon-name-part></tp:taxon-name>, <tp:taxon-name><tp:taxon-name-part taxon-name-part-type="family">Gesneraceae</tp:taxon-name-part></tp:taxon-name>, <tp:taxon-name><tp:taxon-name-part taxon-name-part-type="family">Verbenaceae</tp:taxon-name-part></tp:taxon-name>. Videnskabelige Meddelelser den Naturhistoriske Forening Kjøbenhavn (1877, 78): 37–108.</mixed-citation></ref><ref id="B18"><mixed-citation xmlns:xlink="http://www.w3.org/1999/xlink" xlink:type="simple"><person-group><name name-style="western"><surname>Chodat</surname><given-names>R</given-names></name><name name-style="western"><surname>Vischer</surname><given-names>W</given-names></name></person-group> (<year>1916</year>) <article-title>La végétation du Paraguay, résultats scientifiques d’une mission botanique suisse au Paraguay.</article-title><source>Bulletin de la Société Botanique de Genève</source><volume>8</volume>: <fpage>83</fpage>–<lpage>160</lpage>.</mixed-citation></ref></ref-list></tp:taxon-treatment>
