# Supplementary material for: The genus Lycianthes (Solanaceae, Capsiceae) in Mexico and Guatemala
Source: PhytoKeys. 2020 Nov 27;168:1–333. doi: 10.3897/phytokeys.168.51904 (PMC7718216; doi:10.3897/phytokeys.168.51904)
Supplement: XML Treatment for Lycianthes scandens var. scandens [file phytokeys.168.51904-treatment49.xml]

<!DOCTYPE tp:taxon-treatment
  PUBLIC "-//TaxonX//DTD Taxonomic Treatment Publishing DTD v0 20100105//EN" "tax-treatment-NSO.dtd">
<tp:taxon-treatment xmlns:tp="http://www.plazi.org/taxpub"><tp:treatment-meta><kwd-group><label>Taxon classification</label><kwd><named-content xmlns:xlink="http://www.w3.org/1999/xlink" content-type="kingdom">Plantae</named-content></kwd></kwd-group><mixed-citation publication-type="journal"><person-group><name><surname>Dean</surname><given-names>Ellen</given-names></name><name><surname>Poore</surname><given-names>Jennifer</given-names></name><name><surname>Anguiano-Constante</surname><given-names>Marco Antonio</given-names></name><name><surname>Nee</surname><given-names>Michael H.</given-names></name><name><surname>Kang</surname><given-names>Hannah</given-names></name><name><surname>Starbuck</surname><given-names>Thomas</given-names></name><name><surname>Rodrígues</surname><given-names>Annamarie</given-names></name><name><surname>Conner</surname><given-names>Matthew</given-names></name></person-group><article-title>The genus <italic><tp:taxon-name><tp:taxon-name-part taxon-name-part-type="genus" reg="Lycianthes">Lycianthes</tp:taxon-name-part></tp:taxon-name></italic> (<tp:taxon-name><tp:taxon-name-part taxon-name-part-type="family">Solanaceae</tp:taxon-name-part></tp:taxon-name>, <tp:taxon-name><tp:taxon-name-part taxon-name-part-type="tribe">Capsiceae</tp:taxon-name-part></tp:taxon-name>) in Mexico and Guatemala</article-title><source>PhytoKeys</source><day>27</day><month>11</month><year>2020</year><volume>168</volume><fpage>1</fpage><lpage>333</lpage><pub-id pub-id-type="doi">10.3897/phytokeys.168.51904</pub-id></mixed-citation></tp:treatment-meta><tp:nomenclature><label>42a</label><tp:taxon-name>
              <tp:taxon-name-part taxon-name-part-type="genus" reg="Lycianthes">Lycianthes</tp:taxon-name-part>
              <tp:taxon-name-part taxon-name-part-type="species" reg="scandens">scandens</tp:taxon-name-part>
              <tp:taxon-name-part taxon-name-part-type="infraspecific-rank">var.</tp:taxon-name-part>
              <tp:taxon-name-part taxon-name-part-type="variety" reg="scandens">scandens</tp:taxon-name-part>
            </tp:taxon-name><xref ref-type="fig" rid="F93">Fig. 93</xref><tp:nomenclature-citation-list><tp:nomenclature-citation><tp:taxon-name>
                  <tp:taxon-name-part taxon-name-part-type="genus" reg="Solanum">Solanum</tp:taxon-name-part> <tp:taxon-name-part taxon-name-part-type="species" reg="lentum">lentum</tp:taxon-name-part></tp:taxon-name><comment>Cav., Icon. [Cavanilles] 4: 4, tab. 308. 1797. Type: Spain. ex h. r. Mat., Oct 1795, <italic>A. Cavanilles s.n.</italic> (lectotype designated by <xref ref-type="bibr" rid="B69">Knapp 2007</xref>, pg. 198: MA [MA 476355]).</comment></tp:nomenclature-citation><tp:nomenclature-citation><tp:taxon-name>
                  <tp:taxon-name-part taxon-name-part-type="genus" reg="Solanum">Solanum</tp:taxon-name-part> <tp:taxon-name-part taxon-name-part-type="species" reg="axilliflorum">axilliflorum</tp:taxon-name-part></tp:taxon-name><comment>Dunal, Hist. Solan. 238. 1813. Nom. Illeg. New name for <tp:taxon-name><tp:taxon-name-part taxon-name-part-type="genus" reg="Solanum">Solanum</tp:taxon-name-part> <tp:taxon-name-part taxon-name-part-type="species" reg="scandens">scandens</tp:taxon-name-part></tp:taxon-name> Mill. Type: Based on same type as <tp:taxon-name><tp:taxon-name-part taxon-name-part-type="genus" reg="Solanum">Solanum</tp:taxon-name-part> <tp:taxon-name-part taxon-name-part-type="species" reg="scandens">scandens</tp:taxon-name-part></tp:taxon-name> Mill.</comment></tp:nomenclature-citation><tp:nomenclature-citation><tp:taxon-name>
                  <tp:taxon-name-part taxon-name-part-type="genus" reg="Solanum">Solanum</tp:taxon-name-part> <tp:taxon-name-part taxon-name-part-type="species" reg="affine">affine</tp:taxon-name-part></tp:taxon-name><comment>Dunal, in Prodr. [A. P. de Candolle] 13(1): 168. 1852. Type: Cuba, 1829, <italic>R. de la Sagra 231</italic> (lectotype designated here: G-DC [G00145629]).</comment></tp:nomenclature-citation><tp:nomenclature-citation><tp:taxon-name>
                  <tp:taxon-name-part taxon-name-part-type="genus" reg="Solanum">Solanum</tp:taxon-name-part> <tp:taxon-name-part taxon-name-part-type="species" reg="fugax">fugax</tp:taxon-name-part></tp:taxon-name><comment>Bert. ex Dunal, in Prodr. [A. P. de Candolle] 13(1): 170. 1852. Type: Naranjilla en S. Martha, 1822, <italic>C. Bertero s.n.</italic> (holotype: G-DC [G00145637]).</comment></tp:nomenclature-citation><tp:nomenclature-citation><tp:taxon-name>
                  <tp:taxon-name-part taxon-name-part-type="genus" reg="Solanum">Solanum</tp:taxon-name-part> <tp:taxon-name-part taxon-name-part-type="species" reg="neglectum">neglectum</tp:taxon-name-part></tp:taxon-name><comment>Bert. ex Dunal, in Prodr. [A. P. de Candolle] 13(1): 170. 1852. Type: [Colombia]. Santa Martha, 1822, <italic>C. Bertero s.n.</italic> (holotype: G-DC [G00145631]).</comment></tp:nomenclature-citation><tp:nomenclature-citation><tp:taxon-name>
                  <tp:taxon-name-part taxon-name-part-type="genus" reg="Solanum">Solanum</tp:taxon-name-part> <tp:taxon-name-part taxon-name-part-type="species" reg="decemfidum">decemfidum</tp:taxon-name-part></tp:taxon-name><comment>Pav. ex Dunal, Prodr. [A. P. de Candolle] 13(1): 173. 1852. Type: Nueva España [Mexico]. No date, <italic>Herb. Pavón s.n.</italic> (holotype: G [G00379128]).</comment></tp:nomenclature-citation><tp:nomenclature-citation><tp:taxon-name>
                  <tp:taxon-name-part taxon-name-part-type="genus" reg="Solanum">S.</tp:taxon-name-part> <tp:taxon-name-part taxon-name-part-type="species" reg="lentum">lentum</tp:taxon-name-part> <tp:taxon-name-part taxon-name-part-type="authority">Cav.</tp:taxon-name-part> <tp:taxon-name-part taxon-name-part-type="infraspecific-rank">var.</tp:taxon-name-part> <tp:taxon-name-part taxon-name-part-type="variety" reg="echinatum">echinatum</tp:taxon-name-part></tp:taxon-name><comment>Dunal, Prodr. [A. P. de Candolle] 13(1): 173. 1852. Type: Nueva España [Mexico]. No date, <italic>Herb. Pavón s.n.</italic> (holotype: G [G00379129]).</comment></tp:nomenclature-citation><tp:nomenclature-citation><tp:taxon-name>
                  <tp:taxon-name-part taxon-name-part-type="genus" reg="Solanum">Solanum</tp:taxon-name-part> <tp:taxon-name-part taxon-name-part-type="species" reg="nocturnum">nocturnum</tp:taxon-name-part></tp:taxon-name><comment>Fernald, Proc. Amer. Acad. Arts 35: 570. 1900. Type: Mexico. Guerrero: Acapulco, Jan 1895, <italic>E. Palmer 533</italic> (lectotype designated here: GH [00077521]; isolectotype: US [00027708]).</comment></tp:nomenclature-citation><tp:nomenclature-citation><tp:taxon-name>
                  <tp:taxon-name-part taxon-name-part-type="genus" reg="Solanum">Solanum</tp:taxon-name-part> <tp:taxon-name-part taxon-name-part-type="species" reg="virgatum">virgatum</tp:taxon-name-part> <tp:taxon-name-part taxon-name-part-type="authority">Lam.</tp:taxon-name-part> <tp:taxon-name-part taxon-name-part-type="infraspecific-rank">var.</tp:taxon-name-part> <tp:taxon-name-part taxon-name-part-type="variety" reg="lentum">lentum</tp:taxon-name-part></tp:taxon-name><comment>(Cav.) O. Schulz, in Urb., Symb. Antill. (Urban) 6: 189. 1909. Type: Based on <tp:taxon-name><tp:taxon-name-part taxon-name-part-type="genus" reg="Solanum">Solanum</tp:taxon-name-part> <tp:taxon-name-part taxon-name-part-type="species" reg="lentum">lentum</tp:taxon-name-part></tp:taxon-name> Cav.</comment></tp:nomenclature-citation><tp:nomenclature-citation><tp:taxon-name>
                  <tp:taxon-name-part taxon-name-part-type="genus" reg="Lycianthes">Lycianthes</tp:taxon-name-part> <tp:taxon-name-part taxon-name-part-type="species" reg="lenta">lenta</tp:taxon-name-part></tp:taxon-name><comment>(Cav.) Bitter, Abh. Naturwiss. Verein Bremen 24 [preprint]: 364. 1919. Type: Based on <tp:taxon-name><tp:taxon-name-part taxon-name-part-type="genus" reg="Solanum">Solanum</tp:taxon-name-part> <tp:taxon-name-part taxon-name-part-type="species" reg="lentum">lentum</tp:taxon-name-part></tp:taxon-name> Cav.</comment></tp:nomenclature-citation><tp:nomenclature-citation><tp:taxon-name>
                  <tp:taxon-name-part taxon-name-part-type="genus" reg="Lycianthes">Lycianthes</tp:taxon-name-part> <tp:taxon-name-part taxon-name-part-type="species" reg="lenta">lenta</tp:taxon-name-part> <tp:taxon-name-part taxon-name-part-type="basionym-authority">(Cav.)</tp:taxon-name-part> <tp:taxon-name-part taxon-name-part-type="authority">Bitter</tp:taxon-name-part> <tp:taxon-name-part taxon-name-part-type="infraspecific-rank">var.</tp:taxon-name-part> <tp:taxon-name-part taxon-name-part-type="variety" reg="utrinquemollis">utrinquemollis</tp:taxon-name-part></tp:taxon-name><comment>Bitter, Abh. Naturwiss. Verein Bremen 24 [preprint]: 366. 1919. Type: Guatemala [Nicaragua]. Grenada [Granada], 1841, <italic>E. Von Friedrichsthal 940</italic> (lectotype designated here: W [acc. # 0003076]; isolectotype: F [barcode F0072916F, acc. # 875961]).</comment></tp:nomenclature-citation><tp:nomenclature-citation><tp:taxon-name>
                  <tp:taxon-name-part taxon-name-part-type="genus" reg="Lycianthes">Lycianthes</tp:taxon-name-part> <tp:taxon-name-part taxon-name-part-type="species" reg="nocturna">nocturna</tp:taxon-name-part></tp:taxon-name><comment>(Fernald) Bitter, Abh. Naturwiss. Verein Bremen 24 [preprint]: 368. 1919. Type: Based on <tp:taxon-name><tp:taxon-name-part taxon-name-part-type="genus" reg="Solanum">Solanum</tp:taxon-name-part> <tp:taxon-name-part taxon-name-part-type="species" reg="nocturnum">nocturnum</tp:taxon-name-part></tp:taxon-name> Fernald.</comment></tp:nomenclature-citation><tp:nomenclature-citation><tp:taxon-name>
                  <tp:taxon-name-part taxon-name-part-type="genus" reg="Lycianthes">Lycianthes</tp:taxon-name-part> <tp:taxon-name-part taxon-name-part-type="species" reg="recticarpa">recticarpa</tp:taxon-name-part></tp:taxon-name><comment>Rusby, Bull. Torrey Bot. Club 53: 210. 1926. Type: Colombia. Santa Marta: Quebrada del Cabo, 100 ft, 26 Aug 1876, <italic>H. H. Smith 1876</italic> (holotype: NY [00007274]).</comment></tp:nomenclature-citation><tp:nomenclature-citation><tp:taxon-name>
                  <tp:taxon-name-part taxon-name-part-type="genus" reg="Lycianthes">Lycianthes</tp:taxon-name-part> <tp:taxon-name-part taxon-name-part-type="species" reg="variifolia">variifolia</tp:taxon-name-part></tp:taxon-name><comment>Standl., Publ. Field Mus. Nat. Hist. Chicago, Bot. Ser. 4: 259. 1929. Type: Belize. [Orange Walk or Corozal]: Tower Hill, 1928, <italic>J. Karling 13</italic> (holotype F [acc. # 579929]; isotype G [G00379131]).</comment></tp:nomenclature-citation></tp:nomenclature-citation-list></tp:nomenclature><tp:treatment-sec sec-type="description" id="SECID0EOWKM"><title>Description.</title><p>Scandent shrub to vine, 0.5–3 (6) m tall. Indument of white to tan, uniseriate, multicellular, sessile to stalked, forked to multangulate-stellate, eglandular, spreading trichomes 0.05–0.25 (0.7) mm long and in diameter, the rays 3–4 per node, straight, not rebranched (sometimes mixed with simple trichomes). Stems green to light brown when young, sparsely to densely pubescent, rarely compressed when dried in a plant press, becoming woody with age; upper sympodial branching points mostly monochasial, the branching not widely divaricate, the branch segments shallowly zigzagging or sinuate. Leaves simple, the leaves of the upper sympodia sometimes paired, the pairs equal or unequal in size, the larger ones with blades 2.5–10 (11.2) × 1.6–5 (8.4) cm, the smaller ones with blades 1.6–7 (10.5) × 0.9–3.4 (7.5) cm, the leaf pairs similar in shape, the blades ovate to elliptic, chartaceous, sparsely to moderately pubescent (denser abaxially, sometimes nearly glabrous adaxially), the base cuneate, rounded, or truncate, sometimes oblique, the margin entire, usually irregularly undulate, the apex usually rounded to acute, the petiole 0.3–2 (2.6) cm long, the larger leaf blades with 3–5 primary veins on each side of the midvein, these not usually whitish or prominent. Flowers solitary or in groups of 2–6, axillary, erect; peduncles absent; pedicels 8–20 (26) mm long and erect in flower, 10–26 (30) mm long and erect in fruit, sparsely to moderately pubescent; calyx 2.5–4 mm long, 3–6 mm in diameter, campanulate, sparsely pubescent (the individual trichomes often difficult to see with the naked eye, up to 0.1 mm long), the margin truncate, with 10 spreading linear appendages (0.75) 1–3.5 (5) mm long emerging 0.5–1 mm below the calyx rim; fruiting calyx enlarged, widely bowl-shaped to rotate, 3–4 mm long, 6–9 mm in diameter, the appendages to 9 mm; corolla 0.7–1.9 cm long, campanulate to rotate in orientation, entire in outline, with abundant interpetalar tissue, adaxially light purple, sometimes with green at the base of the lobes, nearly glabrous, abaxially green and sparsely to moderately puberulent on the lobes, especially at the distal end, this more evident in bud; stamens unequal, the four short filaments 0.5–1 (2) mm long, the one long filament (1) 2–4 (6.5) mm long, glabrous, the anthers 4–6 mm long, narrowly ovate to lanceolate, free of one another, yellow, sparsely pubescent on the inner face, poricidal at the tips, the pores ovate, dehiscing distally or the short stamens dehiscing away from the style, not opening into longitudinal slits; pistil with glabrous ovary, the style 8.5–9 (11) mm long, linear, straight to curved, glabrous, the stigma oblong, decurrent down two sides. Fruit a berry, 6–14 mm long, 7–17 mm in diameter, globose to depressed globose, red-orange at maturity, glabrous to sparsely pubescent, lacking sclerotic granules. Seeds 50–70 per fruit, 2–3 × 1.8–2 mm, flattened, circular, triangular, depressed ovate, or slightly notched and reniform in outline, yellow-orange to tan, the surface reticulum smooth, with indistinct, tight serpentine pattern with shallow luminae, the seed margin slightly thickened and lighter in color.</p><fig id="F93" position="float" orientation="portrait"><object-id xmlns:xlink="http://www.w3.org/1999/xlink" content-type="doi" xlink:type="simple">10.3897/phytokeys.168.51904.figure93</object-id><label>Figure 93.</label><caption><p>Image of herbarium specimen of <tp:taxon-name><tp:taxon-name-part taxon-name-part-type="genus" reg="Lycianthes">L.</tp:taxon-name-part> <tp:taxon-name-part taxon-name-part-type="species" reg="scandens">scandens</tp:taxon-name-part> <tp:taxon-name-part taxon-name-part-type="infraspecific-rank">var.</tp:taxon-name-part> <tp:taxon-name-part taxon-name-part-type="variety" reg="scandens">scandens</tp:taxon-name-part></tp:taxon-name>, <italic>Dean 238</italic> (DAV). Image used with permission of the UC Davis Center for Plant Diversity.</p></caption><graphic xmlns:xlink="http://www.w3.org/1999/xlink" xlink:href="phytokeys-168-001-g093.jpg" position="float" orientation="portrait" xlink:type="simple" id="oo_480107.jpg"><uri content-type="original_file" xlink:type="simple">https://binary.pensoft.net/fig/480107</uri></graphic></fig></tp:treatment-sec><tp:treatment-sec sec-type="Chromosome number" id="SECID0ETXKM"><title>Chromosome number.</title><p>Unknown.</p></tp:treatment-sec><tp:treatment-sec sec-type="distribution" id="SECID0EYXKM"><title>Distribution and habitat.</title><p>Mexico (Campeche, Chiapas, Jalisco, Nayarit, Oaxaca, Quintana Roo, Tabasco, Tamaulipas, Veracruz, Yucatán), Guatemala (Chiquimula, Izabal, Petén, Sacatepéquez), Belize, Honduras, the Caribbean, and northern South America, in open or disturbed areas, roadsides, fencerows, thickets, dunes or forest edges, sometimes seasonally flooded (in mangroves), sometimes on limestone, within or near tropical dry forest, 0–400 (915) m in elevation (Fig. <xref ref-type="fig" rid="F94">94</xref>).</p><fig id="F94" position="float" orientation="portrait"><object-id xmlns:xlink="http://www.w3.org/1999/xlink" content-type="doi" xlink:type="simple">10.3897/phytokeys.168.51904.figure94</object-id><label>Figure 94.</label><caption><p>Map of geographic distribution of <tp:taxon-name><tp:taxon-name-part taxon-name-part-type="genus" reg="Lycianthes">L.</tp:taxon-name-part> <tp:taxon-name-part taxon-name-part-type="species" reg="scandens">scandens</tp:taxon-name-part> <tp:taxon-name-part taxon-name-part-type="infraspecific-rank">var.</tp:taxon-name-part> <tp:taxon-name-part taxon-name-part-type="variety" reg="scandens">scandens</tp:taxon-name-part></tp:taxon-name> from Mexico to Honduras based on herbarium specimen data.</p></caption><graphic xmlns:xlink="http://www.w3.org/1999/xlink" xlink:href="phytokeys-168-001-g094.jpg" position="float" orientation="portrait" xlink:type="simple" id="oo_480108.jpg"><uri content-type="original_file" xlink:type="simple">https://binary.pensoft.net/fig/480108</uri></graphic></fig></tp:treatment-sec><tp:treatment-sec sec-type="Common names and uses" id="SECID0EAZKM"><title>Common names and uses.</title><p>None known.</p></tp:treatment-sec><tp:treatment-sec sec-type="phenology" id="SECID0EFZKM"><title>Phenology.</title><p>Flowering specimens have been collected most months of the year (from January to November); specimens with mature fruits have been collected all months of the year. The first author observed the corolla open in the field between 5 am and 5:30 am. The corollas closed at 8 am.</p></tp:treatment-sec><tp:treatment-sec sec-type="Preliminary conservation status" id="SECID0EKZKM"><title>Preliminary conservation status.</title><p><tp:taxon-name><tp:taxon-name-part taxon-name-part-type="genus" reg="Lycianthes">Lycianthes</tp:taxon-name-part> <tp:taxon-name-part taxon-name-part-type="species" reg="scandens">scandens</tp:taxon-name-part> <tp:taxon-name-part taxon-name-part-type="infraspecific-rank">var.</tp:taxon-name-part> <tp:taxon-name-part taxon-name-part-type="variety" reg="scandens">scandens</tp:taxon-name-part></tp:taxon-name> is a widespread variety ranging from Mexico to the Caribbean and northern South America, represented by many collections and occurring in ten protected areas in our region. The <abbrev xmlns:xlink="http://www.w3.org/1999/xlink" xlink:title="Extent of Occurrence" id="ABBRID0EB1KM" xlink:type="simple">EOO</abbrev> is at least 1,162,412.966 km<sup>2</sup>. Based on the size of the <abbrev xmlns:xlink="http://www.w3.org/1999/xlink" xlink:title="Extent of Occurrence" id="ABBRID0EH1KM" xlink:type="simple">EOO</abbrev>, and following the <xref ref-type="bibr" rid="B67">IUCN (2019)</xref> criteria, the preliminary assessment category is Least Concern (<abbrev xmlns:xlink="http://www.w3.org/1999/xlink" xlink:title="Least Concern" id="ABBRID0EP1KM" xlink:type="simple">LC</abbrev>).</p></tp:treatment-sec><tp:treatment-sec sec-type="discussion" id="SECID0ET1KM"><title>Discussion.</title><p>In this treatment, we are replacing the widely used name <italic><tp:taxon-name><tp:taxon-name-part taxon-name-part-type="genus" reg="Lycianthes">L.</tp:taxon-name-part> <tp:taxon-name-part taxon-name-part-type="species" reg="lenta">lenta</tp:taxon-name-part></tp:taxon-name></italic> with the new combination <tp:taxon-name><tp:taxon-name-part taxon-name-part-type="genus" reg="Lycianthes">L.</tp:taxon-name-part> <tp:taxon-name-part taxon-name-part-type="species" reg="scandens">scandens</tp:taxon-name-part> <tp:taxon-name-part taxon-name-part-type="infraspecific-rank">var.</tp:taxon-name-part> <tp:taxon-name-part taxon-name-part-type="variety" reg="scandens">scandens</tp:taxon-name-part></tp:taxon-name>; this name change is due to the discovery of an older name for this taxon made during relatively recent work on the genus <italic><tp:taxon-name><tp:taxon-name-part taxon-name-part-type="genus" reg="Solanum">Solanum</tp:taxon-name-part></tp:taxon-name></italic> by the fourth author. <tp:taxon-name><tp:taxon-name-part taxon-name-part-type="genus" reg="Lycianthes">Lycianthes</tp:taxon-name-part> <tp:taxon-name-part taxon-name-part-type="species" reg="scandens">scandens</tp:taxon-name-part> <tp:taxon-name-part taxon-name-part-type="infraspecific-rank">var.</tp:taxon-name-part> <tp:taxon-name-part taxon-name-part-type="variety" reg="scandens">scandens</tp:taxon-name-part></tp:taxon-name> is distinguished from the less common var. <tp:taxon-name><tp:taxon-name-part taxon-name-part-type="genus" reg="Lycianthes"/><tp:taxon-name-part taxon-name-part-type="species" reg="scandens"/><tp:taxon-name-part taxon-name-part-type="variety" reg="flavicans">flavicans</tp:taxon-name-part></tp:taxon-name> by having smaller sparser trichomes (usually less than 0.25 mm in diameter versus more than 0.25 mm in diameter in var. <tp:taxon-name><tp:taxon-name-part taxon-name-part-type="genus" reg="Lycianthes"/><tp:taxon-name-part taxon-name-part-type="species" reg="scandens"/><tp:taxon-name-part taxon-name-part-type="variety" reg="flavicans">flavicans</tp:taxon-name-part></tp:taxon-name>); the trichomes on the calyx are often so small that they cannot be seen with the naked eye. In addition, the leaf veins are obscure in var. <tp:taxon-name><tp:taxon-name-part taxon-name-part-type="genus" reg="Lycianthes"/><tp:taxon-name-part taxon-name-part-type="species" reg="scandens"/><tp:taxon-name-part taxon-name-part-type="variety" reg="scandens">scandens</tp:taxon-name-part></tp:taxon-name> (versus prominent and whitish in var. <tp:taxon-name><tp:taxon-name-part taxon-name-part-type="genus" reg="Lycianthes"/><tp:taxon-name-part taxon-name-part-type="species" reg="scandens"/><tp:taxon-name-part taxon-name-part-type="variety" reg="flavicans">flavicans</tp:taxon-name-part></tp:taxon-name>), the corolla is purple (versus pale violet to white in var. <tp:taxon-name><tp:taxon-name-part taxon-name-part-type="genus" reg="Lycianthes"/><tp:taxon-name-part taxon-name-part-type="species" reg="scandens"/><tp:taxon-name-part taxon-name-part-type="variety" reg="flavicans">flavicans</tp:taxon-name-part></tp:taxon-name>), and the habit is usually a trailing vine (often an upright shrub in var. <tp:taxon-name><tp:taxon-name-part taxon-name-part-type="genus" reg="Lycianthes"/><tp:taxon-name-part taxon-name-part-type="species" reg="scandens"/><tp:taxon-name-part taxon-name-part-type="variety" reg="flavicans">flavicans</tp:taxon-name-part></tp:taxon-name>). This variety is also found at lower elevations (usually below 500 m) than var. <tp:taxon-name><tp:taxon-name-part taxon-name-part-type="genus" reg="Lycianthes"/><tp:taxon-name-part taxon-name-part-type="species" reg="scandens"/><tp:taxon-name-part taxon-name-part-type="variety" reg="flavicans">flavicans</tp:taxon-name-part></tp:taxon-name> (to 1300 m), and it is very common along the Caribbean slope of Mexico and Central America, while var. <tp:taxon-name><tp:taxon-name-part taxon-name-part-type="genus" reg="Lycianthes"/><tp:taxon-name-part taxon-name-part-type="species" reg="scandens"/><tp:taxon-name-part taxon-name-part-type="variety" reg="flavicans">flavicans</tp:taxon-name-part></tp:taxon-name> is more common along the Pacific slope. The two varieties can be difficult to distinguish in certain regions.</p><p>In his protologue for <italic><tp:taxon-name><tp:taxon-name-part taxon-name-part-type="genus" reg="Solanum">Solanum</tp:taxon-name-part> <tp:taxon-name-part taxon-name-part-type="species" reg="affine">affine</tp:taxon-name-part></tp:taxon-name></italic>, <xref ref-type="bibr" rid="B51">Dunal (1852)</xref> cites two syntypes from the De Candolle herbarium, both of which were located and examined at G: <italic>R. de la Sagre 231</italic> (G-DC [G00145629]) and <italic>R. de la Sagra 394</italic> (G-DC [G00145619]). Both specimens match the protologue description, but only the <italic>R. de la Sagre 231</italic> specimen has location information (Cuba), and it has better vegetative and fertile material. Therefore, we have chosen <italic>R. de la Sagre 231</italic> (G-DC [G00145629]) as the lectotype.</p><p>In his protologue for <italic><tp:taxon-name><tp:taxon-name-part taxon-name-part-type="genus" reg="Solanum">Solanum</tp:taxon-name-part> <tp:taxon-name-part taxon-name-part-type="species" reg="nocturnum">nocturnum</tp:taxon-name-part></tp:taxon-name></italic>, <xref ref-type="bibr" rid="B52">Fernald (1900)</xref>, cites two syntypes both of which have been located and examined at GH: <italic>E. Palmer 533</italic> from Guerrero, Mexico (GH [00077521]) and <italic>E. Seler 1625</italic> from Oaxaca, Mexico (GH [00077522]). As the <italic>Palmer 533</italic> collection has both flowers and fruits and matches the protologue description more fully, we have chosen the GH specimen of <italic>Palmer 533</italic> (GH [00077521]) as the lectotype.</p><p>In his protologue for <tp:taxon-name><tp:taxon-name-part taxon-name-part-type="genus" reg="Lycianthes">Lycianthes</tp:taxon-name-part> <tp:taxon-name-part taxon-name-part-type="species" reg="lenta">lenta</tp:taxon-name-part> <tp:taxon-name-part taxon-name-part-type="infraspecific-rank">var.</tp:taxon-name-part> <tp:taxon-name-part taxon-name-part-type="variety" reg="utrinquemollis">utrinquemollis</tp:taxon-name-part></tp:taxon-name>, <xref ref-type="bibr" rid="B10">Bitter (1919)</xref> cites two syntypes both from Grenada [Granada], Nicaragua, and these have been located and examined at W and G: <italic>E. von Friedrichsthal 940</italic> (W [acc. # 0003076]) and <italic>P. Levy 239</italic> (G [G00379125]). We have chosen the W specimen of <italic>E. von Friedrichsthal 940</italic> (W [acc. # 0003076]) as the lectotype.</p></tp:treatment-sec><tp:treatment-sec sec-type="material" id="SECID0E3BLM"><title>Representative specimens examined.</title><p><bold>Guatemala. Chiquimula</bold>: vicinity of Chiquimula town, <named-content xmlns:xlink="http://www.w3.org/1999/xlink" content-type="dwc:verbatimCoordinates" xlink:type="simple"><named-content content-type="geo-json" specific-use="{&#34;type&#34;:&#34;Point&#34;,&#34;coordinates&#34;:[-90.929900,16.122700]}" id="NCID0EHCLM" xlink:type="simple">16.1227, -90.9299</named-content></named-content>, 400 m, 4 Dec 1969, <italic>A. Molina R. 25111</italic> (NY). <bold>Izabal</bold>: Finca Mucielago [Murciélago], 22 Jun 1967, <italic>S.C. Snedaker 178</italic> (NY). <bold>Petén</bold>: NW-Ufer des Lago Petén Itzá, <named-content xmlns:xlink="http://www.w3.org/1999/xlink" content-type="dwc:verbatimCoordinates" xlink:type="simple"><named-content content-type="geo-json" specific-use="{&#34;type&#34;:&#34;Point&#34;,&#34;coordinates&#34;:[-89.898300,16.991700]}" id="NCID0EXCLM" xlink:type="simple">16.9917, -89.8983</named-content></named-content>, 120–140 m, 30 Nov 1994, <italic>B. Wallnöfer 9577</italic> (NY). <bold>Sacatepéquez</bold>: Agua Caliente, 28 Mar 1922, <italic>J.M. Greenman 5944</italic> (MO). <bold>Mexico. Campeche</bold>: en la Ciudad del Carmen, sobre Avenida Camarón, [<named-content xmlns:xlink="http://www.w3.org/1999/xlink" content-type="dwc:verbatimCoordinates" xlink:type="simple"><named-content content-type="geo-json" specific-use="{&#34;type&#34;:&#34;Point&#34;,&#34;coordinates&#34;:[-91.814500,18.663200]}" id="NCID0EHDLM" xlink:type="simple">18.6632, -91.8145</named-content></named-content>], 23 Nov 1987, <italic>E. Cabrera C. 14856</italic> (MEXU, MO). <bold>Chiapas</bold>: Mpio. Ocosingo, Estación Chajul, sobre el Río Lacantun, [<named-content xmlns:xlink="http://www.w3.org/1999/xlink" content-type="dwc:verbatimCoordinates" xlink:type="simple"><named-content content-type="geo-json" specific-use="{&#34;type&#34;:&#34;Point&#34;,&#34;coordinates&#34;:[-90.930000,16.122700]}" id="NCID0ETDLM" xlink:type="simple">16.1227, -90.9300</named-content></named-content>], 150 m, 9 Sep 1992, <italic>E. Martínez S. 25292</italic> (MEXU). <bold>Jalisco</bold>: Arroyo Seco, [<named-content xmlns:xlink="http://www.w3.org/1999/xlink" content-type="dwc:verbatimCoordinates" xlink:type="simple"><named-content content-type="geo-json" specific-use="{&#34;type&#34;:&#34;Point&#34;,&#34;coordinates&#34;:[-104.657700,19.211000]}" id="NCID0E6DLM" xlink:type="simple">19.211, -104.6577</named-content></named-content>], 30 m, 28 May 1990, <italic>A. Rodríguez 2077</italic> (WIS). <bold>Nayarit</bold>: vicinity of Chacala, ca. 5 miles west of Las Varas, 25–50 m, 14 Sep 1960, <italic>R. McVaugh 19019</italic> (NY). <bold>Oaxaca</bold>: Dto. Tehuantepec, Hacienda del Rosario, Río Seco, <named-content xmlns:xlink="http://www.w3.org/1999/xlink" content-type="dwc:verbatimCoordinates" xlink:type="simple"><named-content content-type="geo-json" specific-use="{&#34;type&#34;:&#34;Point&#34;,&#34;coordinates&#34;:[-95.771900,15.936700]}" id="NCID0EPELM" xlink:type="simple">15.9367, -95.7719</named-content></named-content>, 33 m, 22 Aug 2010, <italic>R. García S. (ROG) 226</italic> (DAV). <bold>Quintana Roo</bold>: Mpio. José María Morelos, a 3.4 km al SE de Sabana San Francisco, <named-content xmlns:xlink="http://www.w3.org/1999/xlink" content-type="dwc:verbatimCoordinates" xlink:type="simple"><named-content content-type="geo-json" specific-use="{&#34;type&#34;:&#34;Point&#34;,&#34;coordinates&#34;:[-89.075000,19.520000]}" id="NCID0E2ELM" xlink:type="simple">19.52, -89.075</named-content></named-content>, 86 m, 3 Sep 2004, <italic>D. Álvarez 10473</italic> (DAV). <bold>Tabasco</bold>: Mpio. Comalcalco, Reyes Hernández, [<named-content xmlns:xlink="http://www.w3.org/1999/xlink" content-type="dwc:verbatimCoordinates" xlink:type="simple"><named-content content-type="geo-json" specific-use="{&#34;type&#34;:&#34;Point&#34;,&#34;coordinates&#34;:[-93.282900,18.244500]}" id="NCID0EHFLM" xlink:type="simple">18.2445, -93.2829</named-content></named-content>], 0 m, 10 Sep 1984, <italic>F. Ventura A. 21240</italic> (NY). <bold>Tamaulipas</bold>: vicinity of Tampico, 15 m, 27–30 Apr 1910, <italic>E. Palmer 334</italic> (MO, NY). <bold>Veracruz</bold>: vicinity of Pozarica, [<named-content xmlns:xlink="http://www.w3.org/1999/xlink" content-type="dwc:verbatimCoordinates" xlink:type="simple"><named-content content-type="geo-json" specific-use="{&#34;type&#34;:&#34;Point&#34;,&#34;coordinates&#34;:[-97.433200,20.566900]}" id="NCID0EXFLM" xlink:type="simple">20.5669, -97.4332</named-content></named-content>], 6 June 1987, <italic>T.B. Croat 66115</italic> (NY). <bold>Yucatán</bold>: Pixoy, camino rumbo a San Lorenzo, Valladolid, <named-content xmlns:xlink="http://www.w3.org/1999/xlink" content-type="dwc:verbatimCoordinates" xlink:type="simple"><named-content content-type="geo-json" specific-use="{&#34;type&#34;:&#34;Point&#34;,&#34;coordinates&#34;:[-88.262500,20.714700]}" id="NCID0EDGLM" xlink:type="simple">20.7147, -88.2625</named-content></named-content>, 22 m, 13 Jul 1988, <italic>G. Remmers 30</italic> (MO).</p></tp:treatment-sec><ref-list><ref id="B69"><mixed-citation xmlns:xlink="http://www.w3.org/1999/xlink" xlink:type="simple"><person-group><name name-style="western"><surname>Knapp</surname><given-names>S</given-names></name></person-group> (<year>2007</year>) <article-title>Lectotypification of Cavanilles’ names in <italic><tp:taxon-name><tp:taxon-name-part taxon-name-part-type="genus">Solanum</tp:taxon-name-part></tp:taxon-name></italic> (<tp:taxon-name><tp:taxon-name-part taxon-name-part-type="family">Solanaceae</tp:taxon-name-part></tp:taxon-name>).</article-title><source>Anales del Jardín Botánico de Madrid</source><volume>64</volume>(<issue>2</issue>): <fpage>195</fpage>–<lpage>203</lpage>.</mixed-citation></ref><ref id="B67"><mixed-citation xmlns:xlink="http://www.w3.org/1999/xlink" xlink:type="simple"><institution xlink:type="simple">IUCN</institution> [Standards, Petitions Subcommittee] (<year>2019</year>) Guidelines for using the IUCN red list categories and criteria. version 12. Prepared by the Standards and Petitions Subcommittee in February 2019. <ext-link xlink:type="simple" ext-link-type="uri" xlink:href="http://jr.iucnredlist.org/documents/redlistGuidelines">http://jr.iucnredlist.org/documents/redlistGuidelines</ext-link> [accessed December 10, 2019]</mixed-citation></ref><ref id="B51"><mixed-citation xmlns:xlink="http://www.w3.org/1999/xlink" xlink:type="simple"><person-group><name name-style="western"><surname>Dunal</surname><given-names>MF</given-names></name></person-group> (<year>1852</year>) <source><tp:taxon-name><tp:taxon-name-part taxon-name-part-type="family">Solanaceae</tp:taxon-name-part></tp:taxon-name>. In: De Candolle AP (Ed.) Prodromus Systematis Naturalis Regni Vegetabilis 13(1). V.</source><publisher-name>Masson</publisher-name>, <publisher-loc>Paris, France</publisher-loc>, <size units="page">690 pp</size>.</mixed-citation></ref><ref id="B52"><mixed-citation xmlns:xlink="http://www.w3.org/1999/xlink" xlink:type="simple"><person-group><name name-style="western"><surname>Fernald</surname><given-names>ML</given-names></name></person-group> (<year>1900</year>) <article-title>Some undescribed Mexican Phanerogams, chiefly <tp:taxon-name><tp:taxon-name-part taxon-name-part-type="family">Labiatae</tp:taxon-name-part></tp:taxon-name> and <tp:taxon-name><tp:taxon-name-part taxon-name-part-type="family">Solanaceae</tp:taxon-name-part></tp:taxon-name>.</article-title><source>Proceedings of the American Academy of Arts and Sciences</source><volume>35</volume>(<issue>25</issue>): <fpage>562</fpage>–<lpage>573</lpage>. <ext-link xlink:type="simple" ext-link-type="doi" xlink:href="10.2307/25129968">https://doi.org/10.2307/25129968</ext-link></mixed-citation></ref><ref id="B10"><mixed-citation xmlns:xlink="http://www.w3.org/1999/xlink" xlink:type="simple"><person-group><name name-style="western"><surname>Bitter</surname><given-names>G</given-names></name></person-group> (<year>1919</year>) Die Gattung <italic><tp:taxon-name><tp:taxon-name-part taxon-name-part-type="genus">Lycianthes</tp:taxon-name-part></tp:taxon-name></italic>. Abhandlungen herausgegeban vom Naturwissenschaftlichen Verein zu Bremen 24: 292–520.</mixed-citation></ref></ref-list></tp:taxon-treatment>
