# Supplementary material for: The genus Lycianthes (Solanaceae, Capsiceae) in Mexico and Guatemala
Source: PhytoKeys. 2020 Nov 27;168:1–333. doi: 10.3897/phytokeys.168.51904 (PMC7718216; doi:10.3897/phytokeys.168.51904)
Supplement: XML Treatment for Lycianthes stephanocalyx [file phytokeys.168.51904-treatment53.xml]

<!DOCTYPE tp:taxon-treatment
  PUBLIC "-//TaxonX//DTD Taxonomic Treatment Publishing DTD v0 20100105//EN" "tax-treatment-NSO.dtd">
<tp:taxon-treatment xmlns:tp="http://www.plazi.org/taxpub"><tp:treatment-meta><kwd-group><label>Taxon classification</label><kwd><named-content xmlns:xlink="http://www.w3.org/1999/xlink" content-type="kingdom">Plantae</named-content></kwd></kwd-group><mixed-citation publication-type="journal"><person-group><name><surname>Dean</surname><given-names>Ellen</given-names></name><name><surname>Poore</surname><given-names>Jennifer</given-names></name><name><surname>Anguiano-Constante</surname><given-names>Marco Antonio</given-names></name><name><surname>Nee</surname><given-names>Michael H.</given-names></name><name><surname>Kang</surname><given-names>Hannah</given-names></name><name><surname>Starbuck</surname><given-names>Thomas</given-names></name><name><surname>Rodrígues</surname><given-names>Annamarie</given-names></name><name><surname>Conner</surname><given-names>Matthew</given-names></name></person-group><article-title>The genus <italic><tp:taxon-name><tp:taxon-name-part taxon-name-part-type="genus" reg="Lycianthes">Lycianthes</tp:taxon-name-part></tp:taxon-name></italic> (<tp:taxon-name><tp:taxon-name-part taxon-name-part-type="family">Solanaceae</tp:taxon-name-part></tp:taxon-name>, <tp:taxon-name><tp:taxon-name-part taxon-name-part-type="tribe">Capsiceae</tp:taxon-name-part></tp:taxon-name>) in Mexico and Guatemala</article-title><source>PhytoKeys</source><day>27</day><month>11</month><year>2020</year><volume>168</volume><fpage>1</fpage><lpage>333</lpage><pub-id pub-id-type="doi">10.3897/phytokeys.168.51904</pub-id></mixed-citation></tp:treatment-meta><tp:nomenclature><label>45</label><tp:taxon-name>
              <tp:taxon-name-part taxon-name-part-type="genus" reg="Lycianthes">Lycianthes</tp:taxon-name-part>
              <tp:taxon-name-part taxon-name-part-type="species" reg="stephanocalyx">stephanocalyx</tp:taxon-name-part>
            </tp:taxon-name><tp:taxon-authority>(Brandegee) Bitter, Repert. Spec. Nov. Regni Veg. 18: 315. 1922</tp:taxon-authority><xref ref-type="fig" rid="F102">Fig. 102</xref><tp:nomenclature-citation-list><tp:nomenclature-citation><tp:taxon-name>
                  <tp:taxon-name-part taxon-name-part-type="genus" reg="Solanum">Solanum</tp:taxon-name-part> <tp:taxon-name-part taxon-name-part-type="species" reg="stephanocalyx">stephanocalyx</tp:taxon-name-part></tp:taxon-name><comment>Brandegee, Univ. Calif. Publ. Bot. 6: 374. 1917. Type: Mexico. Veracruz: Zacuapan, Jul 1915, <italic>C. Purpus 7519</italic> (holotype: UC [UC178649]; isotypes: GH [00077535], NY [00139030]).</comment></tp:nomenclature-citation><tp:nomenclature-citation><tp:taxon-name>
                  <tp:taxon-name-part taxon-name-part-type="genus" reg="Lycianthes">Lycianthes</tp:taxon-name-part> <tp:taxon-name-part taxon-name-part-type="species" reg="symphyandra">symphyandra</tp:taxon-name-part></tp:taxon-name><comment>Bitter, Abh. Naturwiss. Verein Bremen 24 [preprint]: 430. 1919. Type: Mexico. Veracruz: Mirador, 1842, <italic>F. Liebmann 1456</italic> (lectotype designated by <xref ref-type="bibr" rid="B45">Dean and Reyes 2018a</xref>, pg. 44: C [C10022133]).</comment></tp:nomenclature-citation><tp:nomenclature-citation><tp:taxon-name>
                  <tp:taxon-name-part taxon-name-part-type="genus" reg="Solanum">Solanum</tp:taxon-name-part> <tp:taxon-name-part taxon-name-part-type="species" reg="solitarium">solitarium</tp:taxon-name-part></tp:taxon-name><comment>S.F.Blake, Contr. U.S. Natl. Herb. 24: 21. 1922. Type: Guatemala. Izabal: Río Mojanales, 17 May 1919: <italic>S. F. Blake 7489</italic> (holotype: US [00027803]).</comment></tp:nomenclature-citation><tp:nomenclature-citation><tp:taxon-name>
                  <tp:taxon-name-part taxon-name-part-type="genus" reg="Lycianthes">Lycianthes</tp:taxon-name-part> <tp:taxon-name-part taxon-name-part-type="species" reg="solitaria">solitaria</tp:taxon-name-part></tp:taxon-name><comment>(S.F.Blake) Standl., J. Wash. Acad. Sci. 17: 15. 1927. Type: Based on <tp:taxon-name><tp:taxon-name-part taxon-name-part-type="genus" reg="Solanum">Solanum</tp:taxon-name-part> <tp:taxon-name-part taxon-name-part-type="species" reg="solitarium">solitarium</tp:taxon-name-part></tp:taxon-name> S.F.Blake.</comment></tp:nomenclature-citation><tp:nomenclature-citation><tp:taxon-name>
                  <tp:taxon-name-part taxon-name-part-type="genus" reg="Lycianthes">Lycianthes</tp:taxon-name-part> <tp:taxon-name-part taxon-name-part-type="species" reg="luisana">luisana</tp:taxon-name-part></tp:taxon-name><comment>Standl., Publ. Field Mus. Nat. Hist., Bot. Ser. 22: 101. 1940. Type: Mexico. San Luis Potosí: Tamazunchale, Jul 1937, <italic>M. Edwards 913</italic> (holotype: F [0072917F, acc. # 918327]; isotypes: ARIZ [ARIZ-BOT-0005035], CAS [0003290], MO [503464]).</comment></tp:nomenclature-citation><tp:nomenclature-citation><tp:taxon-name>
                  <tp:taxon-name-part taxon-name-part-type="genus" reg="Solanum">Solanum</tp:taxon-name-part> <tp:taxon-name-part taxon-name-part-type="species" reg="symphyandrum">symphyandrum</tp:taxon-name-part></tp:taxon-name><comment>(Bitter) C.V.Morton, Contr. Univ. Michigan Herb. 4: 27. 1940. Type: Based on <tp:taxon-name><tp:taxon-name-part taxon-name-part-type="genus" reg="Lycianthes">Lycianthes</tp:taxon-name-part> <tp:taxon-name-part taxon-name-part-type="species" reg="symphyandra">symphyandra</tp:taxon-name-part></tp:taxon-name> Bitter.</comment></tp:nomenclature-citation><tp:nomenclature-citation><tp:taxon-name>
                  <tp:taxon-name-part taxon-name-part-type="genus" reg="Solanum">Solanum</tp:taxon-name-part> <tp:taxon-name-part taxon-name-part-type="species" reg="hondurense">hondurense</tp:taxon-name-part></tp:taxon-name><comment>C.V.Morton, Contr. Univ. Michigan Herb. 4: 26. 1940. Type: Belize. El Cayo: Chalillo Crossing, 15 Jul 1936, <italic>C. Lundell 6512</italic> (holotype: US [00027603]; isotypes: LL [00372878], MICH [1109936]).</comment></tp:nomenclature-citation><tp:nomenclature-citation><tp:taxon-name>
                  <tp:taxon-name-part taxon-name-part-type="genus" reg="Lycianthes">Lycianthes</tp:taxon-name-part> <tp:taxon-name-part taxon-name-part-type="species" reg="hondurensis">hondurensis</tp:taxon-name-part></tp:taxon-name><comment>(C.V.Morton) Standl. &amp; Steyerm., Publ. Field Mus. Nat. Hist., Bot. Ser. 23: 18. 1943. Type: Based on <tp:taxon-name><tp:taxon-name-part taxon-name-part-type="genus" reg="Solanum">Solanum</tp:taxon-name-part> <tp:taxon-name-part taxon-name-part-type="species" reg="hondurense">hondurense</tp:taxon-name-part></tp:taxon-name> C.V.Morton.</comment></tp:nomenclature-citation></tp:nomenclature-citation-list></tp:nomenclature><tp:treatment-sec sec-type="material" id="SECID0EFXMM"><title>Type.</title><p>Based on <italic><tp:taxon-name><tp:taxon-name-part taxon-name-part-type="genus" reg="Solanum">Solanum</tp:taxon-name-part> <tp:taxon-name-part taxon-name-part-type="species" reg="stephanocalyx">stephanocalyx</tp:taxon-name-part></tp:taxon-name></italic> Brandegee.</p><fig id="F102" position="float" orientation="portrait"><object-id xmlns:xlink="http://www.w3.org/1999/xlink" content-type="doi" xlink:type="simple">10.3897/phytokeys.168.51904.figure102</object-id><label>Figure 102.</label><caption><p>Image of herbarium specimen of <italic><tp:taxon-name><tp:taxon-name-part taxon-name-part-type="genus" reg="Lycianthes">L.</tp:taxon-name-part> <tp:taxon-name-part taxon-name-part-type="species" reg="stephanocalyx">stephanocalyx</tp:taxon-name-part></tp:taxon-name></italic>, <italic>Dean 265</italic> (DAV). Image used with permission of the UC Davis Center for Plant Diversity.</p></caption><graphic xmlns:xlink="http://www.w3.org/1999/xlink" xlink:href="phytokeys-168-001-g102.jpg" position="float" orientation="portrait" xlink:type="simple" id="oo_480116.jpg"><uri content-type="original_file" xlink:type="simple">https://binary.pensoft.net/fig/480116</uri></graphic></fig></tp:treatment-sec><tp:treatment-sec sec-type="description" id="SECID0EQYMM"><title>Description.</title><p>Perennial herb to climbing shrub, erect, often recumbent with age, to 2 (3) m tall, dying back to rhizomes. Indument of small, white, uniseriate, multicellular, simple, curved, eglandular, appressed-ascending trichomes 0.1–0.6 mm long. Stems green when young, glabrous to sparsely pubescent, compressed and ribbed upon drying in a plant press, brown and woody with age; upper sympodial branching points monochasial or dichasial. Leaves simple, the leaves of the upper sympodia usually paired and unequal in size, the larger ones with blades 3.5–15 × 1.5–6.2 cm, the smaller ones with blades 0.7–6.5 (10.5) × 0.5–3.1 (5) cm, the leaf pairs similar in shape, the blades ovate (sometimes narrowly), elliptic, or obovate, the blades of both the large and small leaves chartaceous to thick chartaceous, glabrous to sparsely pubescent, the base truncate, cuneate, or attenuate, sometimes oblique, the margin entire, the apex acute to acuminate, the petiole 0.1–0.9 (2) cm long, sometimes absent, the large leaf blades with 3–6 primary veins on each side of the midvein. Flowers solitary, axillary, pendent; peduncles absent; pedicels 12–45 mm and arching to deflexed in flower, to 53 mm long and deflexed in fruit, glabrous to sparsely pubescent; calyx 1.5–3 (4) mm long, 3–4 mm in diameter, obconic to campanulate, glabrous to sparsely pubescent, the margin truncate, with 10 linear, spreading to reflexed appendages 1.5–5 mm long emerging 0.5 mm below the calyx rim; fruiting calyx usually enlarged, widely campanulate to bowl-shaped, 1.5–4 mm long, 3–8 mm in diameter, the appendages 2–8 mm long, spreading; corolla 0.5–1.4 cm long, campanulate to reflexed in orientation, stellate in outline, divided 1/3–2/3 of the way to the base, (lobes shallow on first day that the flower opens, becoming deeper each subsequent day that the flower opens), with interpetalar tissue, adaxially and abaxially white to light purple, glabrous; stamens equal, straight, the filaments 1–1.5 mm long, glabrous, the anthers 4.5–7 mm long, lanceolate, connivent to connate at edges to adjacent anther, yellow, glabrous, poricidal at the tip, the pores round, dehiscing distally, not opening into longitudinal slits; pistil with glabrous ovary, the style 6–9 mm long, linear, straight, glabrous, the stigma truncate. Fruit a berry, 3–10 (17) mm long, 3–9 (12) mm in diameter, globose to ovoid, orange to red at maturity, glabrous, lacking sclerotic granules. Seeds 7–60 per fruit, 1.5–3 × 1.5–2 mm, flattened, depressed ovate in outline, tan to orange, the surface reticulum with a tight serpentine pattern with shallow luminae.</p></tp:treatment-sec><tp:treatment-sec sec-type="Chromosome number" id="SECID0EVYMM"><title>Chromosome number.</title><p>Unknown.</p></tp:treatment-sec><tp:treatment-sec sec-type="distribution" id="SECID0E1YMM"><title>Distribution and habitat.</title><p>Mexico (Chiapas, Hidalgo, Oaxaca, Puebla, Querétaro, San Luis Potosí, Tabasco, Veracruz), Guatemala (Huehuetenango, Izabal, Petén), Belize, and Honduras (and possibly further south in Central America), in tropical rainforest, tropical dry forest, tropical moist forest, and cloud forest, sometimes in coffee plantations or disturbed forest, near rivers or waterfalls, in gorges, or on the sides of canyons, 30–1050 m in elevation (Fig. <xref ref-type="fig" rid="F103">103</xref>).</p><fig id="F103" position="float" orientation="portrait"><object-id xmlns:xlink="http://www.w3.org/1999/xlink" content-type="doi" xlink:type="simple">10.3897/phytokeys.168.51904.figure103</object-id><label>Figure 103.</label><caption><p>Map of geographic distribution of <italic><tp:taxon-name><tp:taxon-name-part taxon-name-part-type="genus" reg="Lycianthes">L.</tp:taxon-name-part> <tp:taxon-name-part taxon-name-part-type="species" reg="stephanocalyx">stephanocalyx</tp:taxon-name-part></tp:taxon-name></italic> based on herbarium specimen data.</p></caption><graphic xmlns:xlink="http://www.w3.org/1999/xlink" xlink:href="phytokeys-168-001-g103.jpg" position="float" orientation="portrait" xlink:type="simple" id="oo_480117.jpg"><uri content-type="original_file" xlink:type="simple">https://binary.pensoft.net/fig/480117</uri></graphic></fig></tp:treatment-sec><tp:treatment-sec sec-type="Common names and uses" id="SECID0E3ZMM"><title>Common names and uses.</title><p>Mexico. San Luis Potosi: tomatillo, arrete de la virgin, flor de mariposa (<xref ref-type="bibr" rid="B104">Standley 1940</xref>); Veracruz: masan ay (from herbarium specimen <italic>M. Leonti 71</italic>).</p></tp:treatment-sec><tp:treatment-sec sec-type="phenology" id="SECID0EI1MM"><title>Phenology.</title><p>Flowering specimens have been collected May to September. Fruiting specimens have been collected September to December. It is possible this species flowers and fruits throughout the year in some locations. The first author observed in the field in Mexico that the corollas are open in the very early morning and closed by late morning.</p></tp:treatment-sec><tp:treatment-sec sec-type="Preliminary conservation status" id="SECID0EN1MM"><title>Preliminary conservation status.</title><p><italic><tp:taxon-name><tp:taxon-name-part taxon-name-part-type="genus" reg="Lycianthes">Lycianthes</tp:taxon-name-part> <tp:taxon-name-part taxon-name-part-type="species" reg="stephanocalyx">stephanocalyx</tp:taxon-name-part></tp:taxon-name></italic> is a widespread species ranging from western Mexico to Honduras, represented by 68 collections and occurring in six protected areas. The <abbrev xmlns:xlink="http://www.w3.org/1999/xlink" xlink:title="Extent of Occurrence" id="ABBRID0E51MM" xlink:type="simple">EOO</abbrev> is 361,720.394 km<sup>2</sup>, and the <abbrev xmlns:xlink="http://www.w3.org/1999/xlink" xlink:title="Area of Occupancy" id="ABBRID0EE2MM" xlink:type="simple">AOO</abbrev> is 260 km<sup>2</sup>. Based on the <xref ref-type="bibr" rid="B67">IUCN (2019)</xref> criteria, the preliminary assessment category is Least Concern (<abbrev xmlns:xlink="http://www.w3.org/1999/xlink" xlink:title="Least Concern" id="ABBRID0EO2MM" xlink:type="simple">LC</abbrev>).</p></tp:treatment-sec><tp:treatment-sec sec-type="discussion" id="SECID0ES2MM"><title>Discussion.</title><p><italic><tp:taxon-name><tp:taxon-name-part taxon-name-part-type="genus" reg="Lycianthes">Lycianthes</tp:taxon-name-part> <tp:taxon-name-part taxon-name-part-type="species" reg="stephanocalyx">stephanocalyx</tp:taxon-name-part></tp:taxon-name></italic> is a rhizomatous herb (that can sometimes produce above-ground woody growth) with white stellate flowers and equal, connate anthers. Its closest relatives are not yet fully known, but they are probably other species with equal stamens and stellate corollas such as <italic><tp:taxon-name><tp:taxon-name-part taxon-name-part-type="genus" reg="Lycianthes">L.</tp:taxon-name-part> <tp:taxon-name-part taxon-name-part-type="species" reg="heteroclita">heteroclita</tp:taxon-name-part></tp:taxon-name></italic> and <italic><tp:taxon-name><tp:taxon-name-part taxon-name-part-type="genus" reg="Lycianthes">L.</tp:taxon-name-part> <tp:taxon-name-part taxon-name-part-type="species" reg="geminiflora">geminiflora</tp:taxon-name-part></tp:taxon-name></italic>. It was placed by Georg Bitter in his series <italic><tp:taxon-name><tp:taxon-name-part taxon-name-part-type="series" reg="Pilifera">Pilifera</tp:taxon-name-part></tp:taxon-name></italic> (Bitter, 1919), but it is probably not closely related to the other species he placed in the series, such as <italic><tp:taxon-name><tp:taxon-name-part taxon-name-part-type="genus" reg="Lycianthes">L.</tp:taxon-name-part> <tp:taxon-name-part taxon-name-part-type="species" reg="pilifera">pilifera</tp:taxon-name-part></tp:taxon-name></italic> and <italic><tp:taxon-name><tp:taxon-name-part taxon-name-part-type="genus" reg="Lycianthes">L.</tp:taxon-name-part> <tp:taxon-name-part taxon-name-part-type="species" reg="quichensis">quichensis</tp:taxon-name-part></tp:taxon-name></italic> , both of which are shrubs occurring at relatively high elevations (<xref ref-type="bibr" rid="B44">Dean et al. 2019b</xref>). <italic><tp:taxon-name><tp:taxon-name-part taxon-name-part-type="genus" reg="Lycianthes">Lycianthes</tp:taxon-name-part> <tp:taxon-name-part taxon-name-part-type="species" reg="stephanocalyx">stephanocalyx</tp:taxon-name-part></tp:taxon-name></italic> is sometimes confused with <italic><tp:taxon-name><tp:taxon-name-part taxon-name-part-type="genus" reg="Lycianthes">L.</tp:taxon-name-part> <tp:taxon-name-part taxon-name-part-type="species" reg="pilifera">pilifera</tp:taxon-name-part></tp:taxon-name></italic> in herbaria, because both species have flowers with equal stamens, and <italic><tp:taxon-name><tp:taxon-name-part taxon-name-part-type="genus" reg="Lycianthes">L.</tp:taxon-name-part> <tp:taxon-name-part taxon-name-part-type="species" reg="pilifera">pilifera</tp:taxon-name-part></tp:taxon-name></italic> sometimes has one-flowered inflorescences. <italic><tp:taxon-name><tp:taxon-name-part taxon-name-part-type="genus" reg="Lycianthes">Lycianthes</tp:taxon-name-part> <tp:taxon-name-part taxon-name-part-type="species" reg="stephanocalyx">stephanocalyx</tp:taxon-name-part></tp:taxon-name></italic> does overlap in distribution with <italic><tp:taxon-name><tp:taxon-name-part taxon-name-part-type="genus" reg="Lycianthes">L.</tp:taxon-name-part> <tp:taxon-name-part taxon-name-part-type="species" reg="pilifera">pilifera</tp:taxon-name-part></tp:taxon-name></italic> and differs in having red fruit (rather than dark purple), connivent yellow anthers (rather than free purplish anthers), and small whitish curved trichomes (rather than straight brown pointed trichomes) (<xref ref-type="bibr" rid="B44">Dean et al. 2019b</xref>).</p></tp:treatment-sec><tp:treatment-sec sec-type="material" id="SECID0EV6MM"><title>Representative specimens examined.</title><p><bold>Guatemala. Huehuetenango</bold>: Sierra de los Cuchumatanes, between Xoxlac and Nucapuxlac, [<named-content xmlns:xlink="http://www.w3.org/1999/xlink" content-type="dwc:verbatimCoordinates" xlink:type="simple"><named-content content-type="geo-json" specific-use="{&#34;type&#34;:&#34;Point&#34;,&#34;coordinates&#34;:[-91.489400,15.309400]}" id="NCID0EAANM" xlink:type="simple">15.3094, -91.4894</named-content></named-content>], 1650–2500 m, 17 Jul 1942, <italic>J.A. Steyermark 48960</italic> (NY). <bold>Izabal</bold>: Chickasaw Farm of the United Fruit Company, about 15 km north of Quirigua, 70 m, 28 May 1922, <italic>P.C. Standley 24628</italic> (GH). <bold>Petén</bold>: Dolores, bordering Río Mopan, in clearing 6 km SE, [<named-content xmlns:xlink="http://www.w3.org/1999/xlink" content-type="dwc:verbatimCoordinates" xlink:type="simple"><named-content content-type="geo-json" specific-use="{&#34;type&#34;:&#34;Point&#34;,&#34;coordinates&#34;:[-89.406500,16.508900]}" id="NCID0EQANM" xlink:type="simple">16.5089, -89.4065</named-content></named-content>], 29 Jun 1961, <italic>E. Contreras 2566</italic> (CAS, MO). <bold>Mexico. Chiapas</bold>: Mpio Ocosingo, 5 km al S de Campamento COFOLASA, el cual está a 24 km al SE de Crucero Corozal, camino Palenque-Boca Lacantum, [<named-content xmlns:xlink="http://www.w3.org/1999/xlink" content-type="dwc:verbatimCoordinates" xlink:type="simple"><named-content content-type="geo-json" specific-use="{&#34;type&#34;:&#34;Point&#34;,&#34;coordinates&#34;:[-90.806300,16.655600]}" id="NCID0E3ANM" xlink:type="simple">16.6556, -90.8063</named-content></named-content>], 220 m, 24 Sep 1984, <italic>E. Martínez S. 7847</italic> (NY). <bold>Hidalgo</bold>: 53 km al noreste de Zimapan, [<named-content xmlns:xlink="http://www.w3.org/1999/xlink" content-type="dwc:verbatimCoordinates" xlink:type="simple"><named-content content-type="geo-json" specific-use="{&#34;type&#34;:&#34;Point&#34;,&#34;coordinates&#34;:[-98.916600,21.166200]}" id="NCID0EIBNM" xlink:type="simple">21.1662, -98.9166</named-content></named-content>], 1000 m, 7 Nov 1979, <italic>R. Hernández Magaña 3898</italic> (MEXU). <bold>Oaxaca</bold>: Dto. Tehuantepec, 3 km al norte de Santa María Guienagati, carretera a Guevea de H, <named-content xmlns:xlink="http://www.w3.org/1999/xlink" content-type="dwc:verbatimCoordinates" xlink:type="simple"><named-content content-type="geo-json" specific-use="{&#34;type&#34;:&#34;Point&#34;,&#34;coordinates&#34;:[-95.366700,16.716700]}" id="NCID0EUBNM" xlink:type="simple">16.7167, -95.3667</named-content></named-content>, 460 m, 27 Aug 1991, <italic>A.D. Campos-Villanueva 3849</italic> (MEXU). <bold>Puebla</bold>: road (575) Cuetzalan to San Antonio Rayón [Santiago Yancuictalpan], <named-content xmlns:xlink="http://www.w3.org/1999/xlink" content-type="dwc:verbatimCoordinates" xlink:type="simple"><named-content content-type="geo-json" specific-use="{&#34;type&#34;:&#34;Point&#34;,&#34;coordinates&#34;:[-97.470600,20.061700]}" id="NCID0EACNM" xlink:type="simple">20.0617, -97.4706</named-content></named-content>, 592 m, 10 Nov 2014, <italic>P. Acevedo-Rodríguez 16044</italic> (DAV). <bold>Querétaro</bold>: 2 km al sureste de Neblinas, Río Tancuilín, <named-content xmlns:xlink="http://www.w3.org/1999/xlink" content-type="dwc:verbatimCoordinates" xlink:type="simple"><named-content content-type="geo-json" specific-use="{&#34;type&#34;:&#34;Point&#34;,&#34;coordinates&#34;:[-99.053700,21.266200]}" id="NCID0EMCNM" xlink:type="simple">21.2662, -99.0537</named-content></named-content>, 610 m, 12 Sep 1990, <italic>H. Rubio 1954</italic> (DAV, IEB). <bold>San Luis Potosí</bold>: San Antonio, [<named-content xmlns:xlink="http://www.w3.org/1999/xlink" content-type="dwc:verbatimCoordinates" xlink:type="simple"><named-content content-type="geo-json" specific-use="{&#34;type&#34;:&#34;Point&#34;,&#34;coordinates&#34;:[-98.903900,21.618000]}" id="NCID0EYCNM" xlink:type="simple">21.6180, -98.9039</named-content></named-content>], 7 Sep 1978, <italic>J. Alcorn 1649</italic> (TEX). <bold>Tabasco</bold>: a orillas del Chinilkija en el ejido Linda Vista, [<named-content xmlns:xlink="http://www.w3.org/1999/xlink" content-type="dwc:verbatimCoordinates" xlink:type="simple"><named-content content-type="geo-json" specific-use="{&#34;type&#34;:&#34;Point&#34;,&#34;coordinates&#34;:[-91.507500,17.405800]}" id="NCID0EEDNM" xlink:type="simple">17.4058, -91.5075</named-content></named-content>], 2 Aug 1990, <italic>M.A. Magaña 2299</italic> (MEXU). <bold>Veracruz</bold>: 6 km en línea recta al sureste de Zontecomatlán, ejido Cabellete, <named-content xmlns:xlink="http://www.w3.org/1999/xlink" content-type="dwc:verbatimCoordinates" xlink:type="simple"><named-content content-type="geo-json" specific-use="{&#34;type&#34;:&#34;Point&#34;,&#34;coordinates&#34;:[-98.366700,20.717200]}" id="NCID0EQDNM" xlink:type="simple">20.7172, -98.3667</named-content></named-content>, 800–1100 m, 8 Sep 2000, <italic>A. Rincón G. 1869</italic> (IEB, MEXU).</p></tp:treatment-sec><ref-list><ref id="B45"><mixed-citation xmlns:xlink="http://www.w3.org/1999/xlink" xlink:type="simple"><person-group><name name-style="western"><surname>Dean</surname><given-names>E</given-names></name><name name-style="western"><surname>Reyes</surname><given-names>M</given-names></name></person-group> (<year>2018a</year>) <article-title>Lectotypification of names in the genus <italic><tp:taxon-name><tp:taxon-name-part taxon-name-part-type="genus">Lycianthes</tp:taxon-name-part></tp:taxon-name></italic> (<tp:taxon-name><tp:taxon-name-part taxon-name-part-type="family">Solanaceae</tp:taxon-name-part></tp:taxon-name>).</article-title><source>Phytotaxa</source><volume>349</volume>(<issue>1</issue>): <fpage>39</fpage>–<lpage>46</lpage>. <ext-link xlink:type="simple" ext-link-type="doi" xlink:href="10.11646/phytotaxa.349.1.4">https://doi.org/10.11646/phytotaxa.349.1.4</ext-link></mixed-citation></ref><ref id="B104"><mixed-citation xmlns:xlink="http://www.w3.org/1999/xlink" xlink:type="simple"><person-group><name name-style="western"><surname>Standley</surname><given-names>PC</given-names></name></person-group> (<year>1940</year>) <article-title>Studies of American plants. X. Field Museum of Natural History.</article-title><source>Botanical series</source><volume>22</volume>: <fpage>65</fpage>–<lpage>129</lpage>.</mixed-citation></ref><ref id="B67"><mixed-citation xmlns:xlink="http://www.w3.org/1999/xlink" xlink:type="simple"><institution xlink:type="simple">IUCN</institution> [Standards, Petitions Subcommittee] (<year>2019</year>) Guidelines for using the IUCN red list categories and criteria. version 12. Prepared by the Standards and Petitions Subcommittee in February 2019. <ext-link xlink:type="simple" ext-link-type="uri" xlink:href="http://jr.iucnredlist.org/documents/redlistGuidelines">http://jr.iucnredlist.org/documents/redlistGuidelines</ext-link> [accessed December 10, 2019]</mixed-citation></ref><ref id="B44"><mixed-citation xmlns:xlink="http://www.w3.org/1999/xlink" xlink:type="simple"><person-group><name name-style="western"><surname>Dean</surname><given-names>E</given-names></name><name name-style="western"><surname>McNair</surname><given-names>DM</given-names></name><name name-style="western"><surname>Castillo-Campos</surname><given-names>G</given-names></name><name name-style="western"><surname>Starbuck</surname><given-names>T</given-names></name><name name-style="western"><surname>Aguiano-Constante</surname><given-names>MA</given-names></name><name name-style="western"><surname>Mawdsley</surname><given-names>K</given-names></name><name name-style="western"><surname>Véliz-Pérez</surname><given-names>M</given-names></name><name name-style="western"><surname>Archila</surname><given-names>F</given-names></name></person-group> (<year>2019b</year>) Identification of the Mexican species of <italic><tp:taxon-name><tp:taxon-name-part taxon-name-part-type="genus">Lycianthes</tp:taxon-name-part></tp:taxon-name></italic> series <italic><tp:taxon-name><tp:taxon-name-part taxon-name-part-type="series">Piliferae</tp:taxon-name-part></tp:taxon-name></italic> (<tp:taxon-name><tp:taxon-name-part taxon-name-part-type="tribe">Capsiceae</tp:taxon-name-part></tp:taxon-name>, <tp:taxon-name><tp:taxon-name-part taxon-name-part-type="family">Solanaceae</tp:taxon-name-part></tp:taxon-name>) and the rediscovery of <italic><tp:taxon-name><tp:taxon-name-part taxon-name-part-type="genus">Lycianthes</tp:taxon-name-part> <tp:taxon-name-part taxon-name-part-type="species">caeciliae</tp:taxon-name-part></tp:taxon-name></italic>. Phytotaxa 425(3): 163–189. <ext-link xlink:type="simple" ext-link-type="doi" xlink:href="10.11646/phytotaxa.425.3.6">https://doi.org/10.11646/phytotaxa.425.3.6</ext-link></mixed-citation></ref></ref-list></tp:taxon-treatment>
