# Supplementary material for: The genus Lycianthes (Solanaceae, Capsiceae) in Mexico and Guatemala
Source: PhytoKeys. 2020 Nov 27;168:1–333. doi: 10.3897/phytokeys.168.51904 (PMC7718216; doi:10.3897/phytokeys.168.51904)
Supplement: XML Treatment for Lycianthes surotatensis [file phytokeys.168.51904-treatment54.xml]

<!DOCTYPE tp:taxon-treatment
  PUBLIC "-//TaxonX//DTD Taxonomic Treatment Publishing DTD v0 20100105//EN" "tax-treatment-NSO.dtd">
<tp:taxon-treatment xmlns:tp="http://www.plazi.org/taxpub"><tp:treatment-meta><kwd-group><label>Taxon classification</label><kwd><named-content xmlns:xlink="http://www.w3.org/1999/xlink" content-type="kingdom">Plantae</named-content></kwd></kwd-group><mixed-citation publication-type="journal"><person-group><name><surname>Dean</surname><given-names>Ellen</given-names></name><name><surname>Poore</surname><given-names>Jennifer</given-names></name><name><surname>Anguiano-Constante</surname><given-names>Marco Antonio</given-names></name><name><surname>Nee</surname><given-names>Michael H.</given-names></name><name><surname>Kang</surname><given-names>Hannah</given-names></name><name><surname>Starbuck</surname><given-names>Thomas</given-names></name><name><surname>Rodrígues</surname><given-names>Annamarie</given-names></name><name><surname>Conner</surname><given-names>Matthew</given-names></name></person-group><article-title>The genus <italic><tp:taxon-name><tp:taxon-name-part taxon-name-part-type="genus" reg="Lycianthes">Lycianthes</tp:taxon-name-part></tp:taxon-name></italic> (<tp:taxon-name><tp:taxon-name-part taxon-name-part-type="family">Solanaceae</tp:taxon-name-part></tp:taxon-name>, <tp:taxon-name><tp:taxon-name-part taxon-name-part-type="tribe">Capsiceae</tp:taxon-name-part></tp:taxon-name>) in Mexico and Guatemala</article-title><source>PhytoKeys</source><day>27</day><month>11</month><year>2020</year><volume>168</volume><fpage>1</fpage><lpage>333</lpage><pub-id pub-id-type="doi">10.3897/phytokeys.168.51904</pub-id></mixed-citation></tp:treatment-meta><tp:nomenclature><label>46</label><tp:taxon-name>
              <tp:taxon-name-part taxon-name-part-type="genus" reg="Lycianthes">Lycianthes</tp:taxon-name-part>
              <tp:taxon-name-part taxon-name-part-type="species" reg="surotatensis">surotatensis</tp:taxon-name-part>
            </tp:taxon-name><tp:taxon-authority>Gentry, Brittonia 6 (3): 323. 1948</tp:taxon-authority><xref ref-type="fig" rid="F104">Fig. 104</xref></tp:nomenclature><tp:treatment-sec sec-type="material" id="SECID0EAFNM"><title>Type.</title><p>Mexico. Sinaloa: Sierra Surotato, Las Mesas, 15 Sep 1941, <italic>H. S. Gentry 6620</italic> (holotype: MICH [1109850]; isotypes: ARIZ [ARIZ-BOT-0005037], DES [DES00041687], MEXU, MO [acc. # 1217396], GH [00934884], NY [00138708]).</p><fig id="F104" position="float" orientation="portrait"><object-id xmlns:xlink="http://www.w3.org/1999/xlink" content-type="doi" xlink:type="simple">10.3897/phytokeys.168.51904.figure104</object-id><label>Figure 104.</label><caption><p>Image of herbarium specimen of <italic><tp:taxon-name><tp:taxon-name-part taxon-name-part-type="genus" reg="Lycianthes">L.</tp:taxon-name-part> <tp:taxon-name-part taxon-name-part-type="species" reg="surotatensis">surotatensis</tp:taxon-name-part></tp:taxon-name></italic>, <italic>Rzedowski 43384</italic> (DAV). Image used with permission of the UC Davis Center for Plant Diversity.</p></caption><graphic xmlns:xlink="http://www.w3.org/1999/xlink" xlink:href="phytokeys-168-001-g104.jpg" position="float" orientation="portrait" xlink:type="simple" id="oo_480118.jpg"><uri content-type="original_file" xlink:type="simple">https://binary.pensoft.net/fig/480118</uri></graphic></fig></tp:treatment-sec><tp:treatment-sec sec-type="description" id="SECID0ECGNM"><title>Description.</title><p>Shrub, (0.6) 1–3 m tall. Indument of off-white to tan (purple), uniseriate, multicellular, simple, glandular and eglandular, spreading to appressed trichomes 0.2–2.1 mm long. Stems pale green (drying tan) with dark lenticular vertical striations when young, moderately pubescent, not much compressed when dried in a plant press, becoming brown and woody with age; upper sympodial branching points dichasial and monochasial. Leaves simple, the leaves of the upper sympodia usually paired and unequal in size, the larger ones with blades 8.1–16.5 × 3.4–9.5 cm, the smaller ones with blades 1.6–7.8 × 0.6–4.2 cm, the leaf pairs similar in shape, the blades ovate to elliptic, thin-chartaceous, moderately pubescent, the base cuneate to attenuate, sometimes oblique, the margin entire, usually irregularly undulate (rarely remotely coarsely dentate), the apex acuminate, the petiole 0.7–2.2 cm long, sometimes absent, the larger leaf blades with 5–6 primary veins on each side of the midvein. Flowers solitary or in groups of 2–3 (5), axillary, oriented horizontally; peduncles absent; pedicels 9–33 mm long and erect in flower, 11–29 mm long and erect in fruit, moderately pubescent; calyx 2–4 mm long, 2.5–6 mm in diameter, widely obconic to widely campanulate, densely puberulent, the margin truncate, with 10 spreading linear appendages 2–10 mm long, emerging ca. 0.5 mm below the calyx rim; fruiting calyx enlarged, widely bowl-shaped to rotate, 1–2 (4) mm long, (3) 5–9 mm in diameter, the appendages 6–11 mm long (probably longer), 0.5–1 mm wide at the base, spreading; corolla 0.9–1.8 cm long, rotate in orientation, mostly entire in outline (with shallow notches), with abundant interpetalar tissue, adaxially white, sometimes with three green spots near the insertion of the stamen filaments, abaxially green and puberulent with purple trichomes near the major veins; stamens unequal, straight, the four short filaments 1–2 mm long, the one long filament 3.5–4.5 mm long, glabrous, the anthers 3.5–5 mm long, elliptic, lanceolate, or oblong, free of one another, yellow, glabrous, poricidal at the tips, the pores ovate, dehiscing distally, not opening into longitudinal slits; pistil with glabrous ovary, the style 7–10 mm long, linear, slightly curved, glabrous, the stigma capitate, decurrent down two sides, sometimes slightly bilobed. Fruit a berry, 4–11 mm long, 4–12 mm in diameter, globose to depressed globose, red at maturity, glabrous, lacking sclerotic granules. Seeds 40–137 per fruit, 1.75–2.25 × 1.5 mm, flattened, reniform to triangular in outline, tan, the surface reticulum with minute serpentine pattern and shallow luminae.</p></tp:treatment-sec><tp:treatment-sec sec-type="Chromosome number" id="SECID0EHGNM"><title>Chromosome number.</title><p>Unknown.</p></tp:treatment-sec><tp:treatment-sec sec-type="distribution" id="SECID0EMGNM"><title>Distribution and habitat.</title><p>Mexico (Colima, Guerrero, Jalisco, Michoacán, Nayarit, Oaxaca, Quéretaro, Sinaloa, and Sonora) in broadleaved forest, oak forest, pine-oak forest, tropical dry forest, and riparian forest (including <italic><tp:taxon-name><tp:taxon-name-part taxon-name-part-type="genus" reg="Platanus">Platanus</tp:taxon-name-part></tp:taxon-name></italic> gallery forest), 670–2200 m in elevation (Fig. <xref ref-type="fig" rid="F105">105</xref>).</p><fig id="F105" position="float" orientation="portrait"><object-id xmlns:xlink="http://www.w3.org/1999/xlink" content-type="doi" xlink:type="simple">10.3897/phytokeys.168.51904.figure105</object-id><label>Figure 105.</label><caption><p>Map of geographic distribution of <italic><tp:taxon-name><tp:taxon-name-part taxon-name-part-type="genus" reg="Lycianthes">L.</tp:taxon-name-part> <tp:taxon-name-part taxon-name-part-type="species" reg="surotatensis">surotatensis</tp:taxon-name-part></tp:taxon-name></italic> based on herbarium specimen data.</p></caption><graphic xmlns:xlink="http://www.w3.org/1999/xlink" xlink:href="phytokeys-168-001-g105.jpg" position="float" orientation="portrait" xlink:type="simple" id="oo_480119.jpg"><uri content-type="original_file" xlink:type="simple">https://binary.pensoft.net/fig/480119</uri></graphic></fig></tp:treatment-sec><tp:treatment-sec sec-type="Common names and uses" id="SECID0EVHNM"><title>Common names and uses.</title><p>None known.</p></tp:treatment-sec><tp:treatment-sec sec-type="phenology" id="SECID0E1HNM"><title>Phenology.</title><p>Flowering specimens have been collected from March to December; specimens with mature fruits have been collected February to December. The first author observed in the field that the corollas are open in the morning and closed by afternoon.</p></tp:treatment-sec><tp:treatment-sec sec-type="Preliminary conservation status" id="SECID0E6HNM"><title>Preliminary conservation status.</title><p><italic><tp:taxon-name><tp:taxon-name-part taxon-name-part-type="genus" reg="Lycianthes">Lycianthes</tp:taxon-name-part> <tp:taxon-name-part taxon-name-part-type="species" reg="surotatensis">surotatensis</tp:taxon-name-part></tp:taxon-name></italic> is a locally common species with a disjunct distribution, ranging from central and western Mexico to southern Mexico, represented by 38 collections and occurring in two protected areas. The <abbrev xmlns:xlink="http://www.w3.org/1999/xlink" xlink:title="Extent of Occurrence" id="ABBRID0EQINM" xlink:type="simple">EOO</abbrev> is 497,854.619 km<sup>2</sup>, and the <abbrev xmlns:xlink="http://www.w3.org/1999/xlink" xlink:title="Area of Occupancy" id="ABBRID0EWINM" xlink:type="simple">AOO</abbrev> is 132 km<sup>2</sup>. Based on the <xref ref-type="bibr" rid="B67">IUCN (2019)</xref> criteria, the preliminary assessment category is Least Concern (<abbrev xmlns:xlink="http://www.w3.org/1999/xlink" xlink:title="Least Concern" id="ABBRID0EAJNM" xlink:type="simple">LC</abbrev>).</p></tp:treatment-sec><tp:treatment-sec sec-type="discussion" id="SECID0EEJNM"><title>Discussion.</title><p><italic><tp:taxon-name><tp:taxon-name-part taxon-name-part-type="genus" reg="Lycianthes">Lycianthes</tp:taxon-name-part> <tp:taxon-name-part taxon-name-part-type="species" reg="surotatensis">surotatensis</tp:taxon-name-part></tp:taxon-name></italic> is very similar to <italic><tp:taxon-name><tp:taxon-name-part taxon-name-part-type="genus" reg="Lycianthes">L.</tp:taxon-name-part> <tp:taxon-name-part taxon-name-part-type="species" reg="tricolor">tricolor</tp:taxon-name-part></tp:taxon-name></italic> in its pedicel length and corolla size. It differs from that species in having unnotched seeds and glandular pubescence at least on the pedicels or calyx. In addition, the calyx length and calyx appendage length are usually longer in <italic><tp:taxon-name><tp:taxon-name-part taxon-name-part-type="genus" reg="Lycianthes">L.</tp:taxon-name-part> <tp:taxon-name-part taxon-name-part-type="species" reg="surotatensis">surotatensis</tp:taxon-name-part></tp:taxon-name></italic>. In the protologue for <italic><tp:taxon-name><tp:taxon-name-part taxon-name-part-type="genus" reg="Lycianthes">L.</tp:taxon-name-part> <tp:taxon-name-part taxon-name-part-type="species" reg="surotatensis">surotatensis</tp:taxon-name-part></tp:taxon-name></italic>, <xref ref-type="bibr" rid="B53">Gentry (1948)</xref> did not note the presence of glandular trichomes on the type specimen and concentrated instead on the dentate margins that are present on some of the leaves of the type specimen. However, the trichomes on the leaves, pedicels, and calyx of the type specimen are clearly glandular, and the character of the dentate leaf margins is not consistently present within the species and sometimes can occur in other species of series <italic><tp:taxon-name><tp:taxon-name-part taxon-name-part-type="series" reg="Tricolores">Tricolores</tp:taxon-name-part></tp:taxon-name></italic> (<xref ref-type="bibr" rid="B46">Dean et al. 2017a</xref>). The disjunct distribution of this species, with an isolated group of populations in Querétaro, needs investigation.</p></tp:treatment-sec><tp:treatment-sec sec-type="material" id="SECID0EFLNM"><title>Representative specimens examined.</title><p><bold>Mexico. Colima</bold>: southwestern foothills of the Nevado de Colima, 1–1.5 miles above (S of) Hacienda San Antonio, [<named-content xmlns:xlink="http://www.w3.org/1999/xlink" content-type="dwc:verbatimCoordinates" xlink:type="simple"><named-content content-type="geo-json" specific-use="{&#34;type&#34;:&#34;Point&#34;,&#34;coordinates&#34;:[-103.719400,19.428500]}" id="NCID0EQLNM" xlink:type="simple">19.4285, -103.7194</named-content></named-content>], 1200–1250 m, 11 Aug 1957, <italic>R. McVaugh 16084</italic> (MEXU). <bold>Guerrero</bold>: Agua de Obispo, <named-content xmlns:xlink="http://www.w3.org/1999/xlink" content-type="dwc:verbatimCoordinates" xlink:type="simple"><named-content content-type="geo-json" specific-use="{&#34;type&#34;:&#34;Point&#34;,&#34;coordinates&#34;:[-99.466700,17.313900]}" id="NCID0E3LNM" xlink:type="simple">17.3139, -99.4667</named-content></named-content>, 1050 m, 17 Oct 1963, <italic>Kruse 1032</italic> (IEB, MEXU, MO). <bold>Jalisco</bold>: Sierra del Halo, cañada La Jabalina, 12 km en línea recta al este de Pihuamo, 3.5 km al oeste de Alotitlan, 1750 m, 23 Feb 2012, <italic>A. Castro-Castro 2665</italic> (XAL). <bold>Michoacán</bold>: Mpio. Coalcomán, approx. 4 km (en línea recta) al sur de Puerto La Bufa, <named-content xmlns:xlink="http://www.w3.org/1999/xlink" content-type="dwc:verbatimCoordinates" xlink:type="simple"><named-content content-type="geo-json" specific-use="{&#34;type&#34;:&#34;Point&#34;,&#34;coordinates&#34;:[-102.988100,18.462200]}" id="NCID0EMMNM" xlink:type="simple">18.4622, -102.9881</named-content></named-content>, 1750 m, 25 May 2008, <italic>Y. Ramírez-Amézcua 1320</italic> (DAV). <bold>Nayarit</bold>: Mpio. Tepic, 1 km al SW de El Cuarenteño, camino a El Cora, o 4 km al N del entronque del camino El Cora-Palapitas, [<named-content xmlns:xlink="http://www.w3.org/1999/xlink" content-type="dwc:verbatimCoordinates" xlink:type="simple"><named-content content-type="geo-json" specific-use="{&#34;type&#34;:&#34;Point&#34;,&#34;coordinates&#34;:[-105.035700,21.454400]}" id="NCID0EYMNM" xlink:type="simple">21.4544, -105.0357</named-content></named-content>], 820 m, 16 May 1994, <italic>G. Flores-Franco 3457</italic> (MEXU). <bold>Oaxaca</bold>: Cerro Zapote, a 88 km en LR (325 N) de Santa María Zapotitlán, <named-content xmlns:xlink="http://www.w3.org/1999/xlink" content-type="dwc:verbatimCoordinates" xlink:type="simple"><named-content content-type="geo-json" specific-use="{&#34;type&#34;:&#34;Point&#34;,&#34;coordinates&#34;:[-95.847500,16.120250]}" id="NCID0EENNM" xlink:type="simple">16.12025, -95.8475</named-content></named-content>, 1600 m, 15 Mar 2006, <italic>K. Velasco-Gutíerrez 1248</italic> (MEXU). <bold>Querétaro</bold>: Mpio. Pinal de Amoles, La Cuesta, 3 km al S de Escanelilla, [<named-content xmlns:xlink="http://www.w3.org/1999/xlink" content-type="dwc:verbatimCoordinates" xlink:type="simple"><named-content content-type="geo-json" specific-use="{&#34;type&#34;:&#34;Point&#34;,&#34;coordinates&#34;:[-99.508900,21.141100]}" id="NCID0EQNNM" xlink:type="simple">21.1411, -99.5089</named-content></named-content>] 1100 m, 14 Dec 1994, <italic>R. Fernández N. 2109</italic> (MEXU). <bold>Sinaloa</bold>: Las Mesas, Sierra Surotato, [<named-content xmlns:xlink="http://www.w3.org/1999/xlink" content-type="dwc:verbatimCoordinates" xlink:type="simple"><named-content content-type="geo-json" specific-use="{&#34;type&#34;:&#34;Point&#34;,&#34;coordinates&#34;:[-107.570200,25.649600]}" id="NCID0E3NNM" xlink:type="simple">25.6496, -107.5702</named-content></named-content>], 15 Sep 1941, <italic>H.S. Gentry 6620</italic> (ARIZ, DES, MICH, MO, NY). <bold>Sonora</bold>: Río Mayo region, Arroya Tepopa, about 35 km NE of Alamos, “main fork”of canyon above confluence with “waterfall fork,” above old ranch site, <named-content xmlns:xlink="http://www.w3.org/1999/xlink" content-type="dwc:verbatimCoordinates" xlink:type="simple"><named-content content-type="geo-json" specific-use="{&#34;type&#34;:&#34;Point&#34;,&#34;coordinates&#34;:[-108.733300,27.333300]}" id="NCID0EIONM" xlink:type="simple">27.3333, -108.7333</named-content></named-content>, 1100 m, 16 Mar 1993, <italic>M. Fishbein 1040</italic> (NY).</p></tp:treatment-sec><ref-list><ref id="B67"><mixed-citation xmlns:xlink="http://www.w3.org/1999/xlink" xlink:type="simple"><institution xlink:type="simple">IUCN</institution> [Standards, Petitions Subcommittee] (<year>2019</year>) Guidelines for using the IUCN red list categories and criteria. version 12. Prepared by the Standards and Petitions Subcommittee in February 2019. <ext-link xlink:type="simple" ext-link-type="uri" xlink:href="http://jr.iucnredlist.org/documents/redlistGuidelines">http://jr.iucnredlist.org/documents/redlistGuidelines</ext-link> [accessed December 10, 2019]</mixed-citation></ref><ref id="B53"><mixed-citation xmlns:xlink="http://www.w3.org/1999/xlink" xlink:type="simple"><person-group><name name-style="western"><surname>Gentry</surname><given-names>HS</given-names></name></person-group> (<year>1948</year>) <article-title>Additions to the flora of Sinaloa and Nuevo Leon.</article-title><source>Brittonia</source><volume>6</volume>(<issue>3</issue>): <fpage>309</fpage>–<lpage>331</lpage>. <ext-link xlink:type="simple" ext-link-type="doi" xlink:href="10.2307/2804834">https://doi.org/10.2307/2804834</ext-link></mixed-citation></ref><ref id="B46"><mixed-citation xmlns:xlink="http://www.w3.org/1999/xlink" xlink:type="simple"><person-group><name name-style="western"><surname>Dean</surname><given-names>E</given-names></name><name name-style="western"><surname>Reyes</surname><given-names>M</given-names></name><name name-style="western"><surname>Fauré</surname><given-names>R</given-names></name><name name-style="western"><surname>Walden</surname><given-names>GK</given-names></name><name name-style="western"><surname>Brandon</surname><given-names>D</given-names></name><name name-style="western"><surname>McNair</surname><given-names>DM</given-names></name></person-group> (<year>2017a</year>) <article-title>Identification of the species of <italic><tp:taxon-name><tp:taxon-name-part taxon-name-part-type="genus">Lycianthes</tp:taxon-name-part></tp:taxon-name></italic> series <italic><tp:taxon-name><tp:taxon-name-part taxon-name-part-type="series">Tricolores</tp:taxon-name-part></tp:taxon-name></italic> (<tp:taxon-name><tp:taxon-name-part taxon-name-part-type="tribe">Capsiceae</tp:taxon-name-part></tp:taxon-name>, <tp:taxon-name><tp:taxon-name-part taxon-name-part-type="family">Solanaceae</tp:taxon-name-part></tp:taxon-name>).</article-title><source>Systematic Botany</source><volume>42</volume>(<issue>1</issue>): <fpage>191</fpage>–<lpage>209</lpage>. <ext-link xlink:type="simple" ext-link-type="doi" xlink:href="10.1600/036364417X694566">https://doi.org/10.1600/036364417X694566</ext-link></mixed-citation></ref></ref-list></tp:taxon-treatment>
