# Supplementary material for: The genus Lycianthes (Solanaceae, Capsiceae) in Mexico and Guatemala
Source: PhytoKeys. 2020 Nov 27;168:1–333. doi: 10.3897/phytokeys.168.51904 (PMC7718216; doi:10.3897/phytokeys.168.51904)
Supplement: XML Treatment for Lycianthes textitlaniana [file phytokeys.168.51904-treatment55.xml]

<!DOCTYPE tp:taxon-treatment
  PUBLIC "-//TaxonX//DTD Taxonomic Treatment Publishing DTD v0 20100105//EN" "tax-treatment-NSO.dtd">
<tp:taxon-treatment xmlns:tp="http://www.plazi.org/taxpub"><tp:treatment-meta><kwd-group><label>Taxon classification</label><kwd><named-content xmlns:xlink="http://www.w3.org/1999/xlink" content-type="kingdom">Plantae</named-content></kwd></kwd-group><mixed-citation publication-type="journal"><person-group><name><surname>Dean</surname><given-names>Ellen</given-names></name><name><surname>Poore</surname><given-names>Jennifer</given-names></name><name><surname>Anguiano-Constante</surname><given-names>Marco Antonio</given-names></name><name><surname>Nee</surname><given-names>Michael H.</given-names></name><name><surname>Kang</surname><given-names>Hannah</given-names></name><name><surname>Starbuck</surname><given-names>Thomas</given-names></name><name><surname>Rodrígues</surname><given-names>Annamarie</given-names></name><name><surname>Conner</surname><given-names>Matthew</given-names></name></person-group><article-title>The genus <italic><tp:taxon-name><tp:taxon-name-part taxon-name-part-type="genus" reg="Lycianthes">Lycianthes</tp:taxon-name-part></tp:taxon-name></italic> (<tp:taxon-name><tp:taxon-name-part taxon-name-part-type="family">Solanaceae</tp:taxon-name-part></tp:taxon-name>, <tp:taxon-name><tp:taxon-name-part taxon-name-part-type="tribe">Capsiceae</tp:taxon-name-part></tp:taxon-name>) in Mexico and Guatemala</article-title><source>PhytoKeys</source><day>27</day><month>11</month><year>2020</year><volume>168</volume><fpage>1</fpage><lpage>333</lpage><pub-id pub-id-type="doi">10.3897/phytokeys.168.51904</pub-id></mixed-citation></tp:treatment-meta><tp:nomenclature><label>47</label><tp:taxon-name>
              <tp:taxon-name-part taxon-name-part-type="genus" reg="Lycianthes">Lycianthes</tp:taxon-name-part>
              <tp:taxon-name-part taxon-name-part-type="species" reg="textitlaniana">textitlaniana</tp:taxon-name-part>
            </tp:taxon-name><tp:taxon-authority>E.Dean, Phytologia (Dec 18, 2017) 99: 242. 2017</tp:taxon-authority><xref ref-type="fig" rid="F106">Fig. 106</xref></tp:nomenclature><tp:treatment-sec sec-type="material" id="SECID0EYPNM"><title>Type.</title><p>Mexico: State of Oaxaca, Dto. Sola de Vega, Mpio. Santiago Textitlán, Colonia Nueva, 18 Aug 2006, <italic>Alma Zarate Marcos AZM-274</italic> (holotype: MEXU [acc. # 1229513]; isotype: SERBO [acc. # 115451].</p><fig id="F106" position="float" orientation="portrait"><object-id xmlns:xlink="http://www.w3.org/1999/xlink" content-type="doi" xlink:type="simple">10.3897/phytokeys.168.51904.figure106</object-id><label>Figure 106.</label><caption><p>Image of holotype of <italic><tp:taxon-name><tp:taxon-name-part taxon-name-part-type="genus" reg="Lycianthes">L.</tp:taxon-name-part> <tp:taxon-name-part taxon-name-part-type="species" reg="textitlaniana">textitlaniana</tp:taxon-name-part></tp:taxon-name></italic>, <italic>Zarate 274</italic> (MEXU). Specimen used with permission from the Herbario Nacional de México, Universidad Autónoma de México.</p></caption><graphic xmlns:xlink="http://www.w3.org/1999/xlink" xlink:href="phytokeys-168-001-g106.jpg" position="float" orientation="portrait" xlink:type="simple" id="oo_480120.jpg"><uri content-type="original_file" xlink:type="simple">https://binary.pensoft.net/fig/480120</uri></graphic></fig></tp:treatment-sec><tp:treatment-sec sec-type="description" id="SECID0E1QNM"><title>Description.</title><p>Small shrub, ca. 0.5 m tall. Indument of clear to white, uniseriate, multicellular, simple, crisped, glandular (glandular tip golden-yellow to grey), spreading trichomes 0.25–1 (1.5) mm long. Stems pale green (drying tan) when young, moderately to densely pubescent, not much compressed when dried in a plant press, becoming brown and woody with age; upper sympodial branching points dichasial and monochasial. Leaves simple, the leaves of the upper sympodia usually paired and unequal in size, the larger ones with blades 3–7 × 1.5–3 cm, the smaller ones with blades 1.5–5 × 0.5–2 cm, the leaf pairs similar in shape, the blades ovate, to elliptic, chartaceous, moderately to densely pubescent, the base truncate, cuneate, or attenuate, sometimes oblique, the margin entire, usually irregularly undulate, the apex acuminate, the petiole 0.1–1 cm long, sometimes absent, the larger leaf blades with 4–5 primary veins on each side of the midvein. Flowers solitary, axillary, oriented horizontally; peduncles absent; pedicels ca. 20–25 mm long and erect in flower, 20–30 mm long and erect to arching in fruit, moderately to densely pubescent; calyx 3–3.5 mm long, 3.5–4 mm in diameter, campanulate, moderately to densely puberulent, the margin truncate, with 10 spreading linear, basally flattened appendages 7–10 mm long emerging ca. 0.5 mm below the calyx rim; fruiting calyx enlarged, widely bowl-shaped, 4–6 mm long, 9–12 mm in diameter, appendages to 15 mm long; corolla 1.2–1.5 cm long, rotate in orientation, mostly entire in outline (with shallow notches), with abundant interpetalar tissue, purple and glabrous adaxially, color of abaxial side unknown, glabrous; stamens unequal, straight, the four short filaments 1–2 mm long, the one long filament 2–3 mm long, glabrous, the anthers 3.5–4 mm long, elliptic to lanceolate, free of one another, yellow, glabrous, poricidal at the tips, the pores ovate, dehiscing distally, not opening into longitudinal slits; pistil with glabrous ovary, the style ca. 7 mm long, linear, glabrous, the stigma capitate, decurrent down two sides. Fruit a dry berry lacking juicy mesocarp, 13–15 mm long, 9–12 mm in diameter, turbinate, the tip apiculate, pale greenish orange when mature, glabrous, lacking sclerotic granules. Seeds 50–80 per fruit, 1.75–2 × 1.25–1.5 mm, somewhat compressed, round-edged, reniform in outline, tan-orange, surface pitted.</p></tp:treatment-sec><tp:treatment-sec sec-type="Chromosome number" id="SECID0E6QNM"><title>Chromosome number.</title><p>Unknown.</p></tp:treatment-sec><tp:treatment-sec sec-type="distribution" id="SECID0EERNM"><title>Distribution and habitat.</title><p>Mexico (Oaxaca), in pine-oak forest, ca. 1500 m in elevation (Fig. <xref ref-type="fig" rid="F107">107</xref>).</p><fig id="F107" position="float" orientation="portrait"><object-id xmlns:xlink="http://www.w3.org/1999/xlink" content-type="doi" xlink:type="simple">10.3897/phytokeys.168.51904.figure107</object-id><label>Figure 107.</label><caption><p>Map of geographic distribution of <italic><tp:taxon-name><tp:taxon-name-part taxon-name-part-type="genus" reg="Lycianthes">L.</tp:taxon-name-part> <tp:taxon-name-part taxon-name-part-type="species" reg="textitlaniana">textitlaniana</tp:taxon-name-part></tp:taxon-name></italic> based on herbarium specimen data.</p></caption><graphic xmlns:xlink="http://www.w3.org/1999/xlink" xlink:href="phytokeys-168-001-g107.jpg" position="float" orientation="portrait" xlink:type="simple" id="oo_480121.jpg"><uri content-type="original_file" xlink:type="simple">https://binary.pensoft.net/fig/480121</uri></graphic></fig></tp:treatment-sec><tp:treatment-sec sec-type="Common names and uses" id="SECID0EGSNM"><title>Common names and uses.</title><p>None known.</p></tp:treatment-sec><tp:treatment-sec sec-type="phenology" id="SECID0ELSNM"><title>Phenology.</title><p>A flowering and fruiting specimen has been collected in July. The timing of the diurnal corolla movements is unknown; however, the corollas are open on the two specimens of the type collection, indicating that the flowers are open for part of the day.</p></tp:treatment-sec><tp:treatment-sec sec-type="Preliminary conservation status" id="SECID0EQSNM"><title>Preliminary conservation status.</title><p><italic><tp:taxon-name><tp:taxon-name-part taxon-name-part-type="genus" reg="Lycianthes">Lycianthes</tp:taxon-name-part> <tp:taxon-name-part taxon-name-part-type="species" reg="textitlaniana">textitlaniana</tp:taxon-name-part></tp:taxon-name></italic> is a rare plant of Oaxaca, Mexico, represented by only one collection, which is not from a protected area and was burned in recent fires (<xref ref-type="bibr" rid="B42">Dean et al. 2017b</xref>). The <abbrev xmlns:xlink="http://www.w3.org/1999/xlink" xlink:title="Extent of Occurrence" id="ABBRID0EFTNM" xlink:type="simple">EOO</abbrev> is only 4 km<sup>2</sup>. Based on the very small <abbrev xmlns:xlink="http://www.w3.org/1999/xlink" xlink:title="Extent of Occurrence" id="ABBRID0ELTNM" xlink:type="simple">EOO</abbrev>, and following the <xref ref-type="bibr" rid="B67">IUCN (2019)</xref> criteria, the preliminary assessment category is Critically Endangered (<abbrev xmlns:xlink="http://www.w3.org/1999/xlink" xlink:title="Critically Endangered" id="ABBRID0ETTNM" xlink:type="simple">CR</abbrev>).</p></tp:treatment-sec><tp:treatment-sec sec-type="discussion" id="SECID0EXTNM"><title>Discussion.</title><p><italic><tp:taxon-name><tp:taxon-name-part taxon-name-part-type="genus" reg="Lycianthes">Lycianthes</tp:taxon-name-part> <tp:taxon-name-part taxon-name-part-type="species" reg="textitlaniana">textitlaniana</tp:taxon-name-part></tp:taxon-name></italic> is unlike any other <italic><tp:taxon-name><tp:taxon-name-part taxon-name-part-type="genus" reg="Lycianthes">Lycianthes</tp:taxon-name-part></tp:taxon-name></italic> species in its combination of glandular pubescence, relatively long calyx appendages, and dry turbinate berry with round-edged seeds with pitted surface.</p></tp:treatment-sec><tp:treatment-sec sec-type="material" id="SECID0EPUNM"><title>Representative specimens examined.</title><p>This species is only known from the one type specimen cited above.</p></tp:treatment-sec><ref-list><ref id="B42"><mixed-citation xmlns:xlink="http://www.w3.org/1999/xlink" xlink:type="simple"><person-group><name name-style="western"><surname>Dean</surname><given-names>E</given-names></name><name name-style="western"><surname>Hinojosa-Espinosa</surname><given-names>O</given-names></name><name name-style="western"><surname>McNair</surname><given-names>D</given-names></name><name name-style="western"><surname>Torres-Colin</surname><given-names>R</given-names></name><name name-style="western"><surname>Salas-Morales</surname><given-names>SH</given-names></name></person-group> (<year>2017b</year>) <article-title><italic><tp:taxon-name><tp:taxon-name-part taxon-name-part-type="genus">Lycianthes</tp:taxon-name-part> <tp:taxon-name-part taxon-name-part-type="species">textitlaniana</tp:taxon-name-part></tp:taxon-name></italic>, a new species from southern Mexico.</article-title><source>Phytologia</source><volume>99</volume>(<issue>4</issue>): <fpage>241</fpage>–<lpage>248</lpage>.</mixed-citation></ref><ref id="B67"><mixed-citation xmlns:xlink="http://www.w3.org/1999/xlink" xlink:type="simple"><institution xlink:type="simple">IUCN</institution> [Standards, Petitions Subcommittee] (<year>2019</year>) Guidelines for using the IUCN red list categories and criteria. version 12. Prepared by the Standards and Petitions Subcommittee in February 2019. <ext-link xlink:type="simple" ext-link-type="uri" xlink:href="http://jr.iucnredlist.org/documents/redlistGuidelines">http://jr.iucnredlist.org/documents/redlistGuidelines</ext-link> [accessed December 10, 2019]</mixed-citation></ref></ref-list></tp:taxon-treatment>
