# Supplementary material for: The genus Lycianthes (Solanaceae, Capsiceae) in Mexico and Guatemala
Source: PhytoKeys. 2020 Nov 27;168:1–333. doi: 10.3897/phytokeys.168.51904 (PMC7718216; doi:10.3897/phytokeys.168.51904)
Supplement: XML Treatment for Lycianthes venturana [file phytokeys.168.51904-treatment57.xml]

<!DOCTYPE tp:taxon-treatment
  PUBLIC "-//TaxonX//DTD Taxonomic Treatment Publishing DTD v0 20100105//EN" "tax-treatment-NSO.dtd">
<tp:taxon-treatment xmlns:tp="http://www.plazi.org/taxpub"><tp:treatment-meta><kwd-group><label>Taxon classification</label><kwd><named-content xmlns:xlink="http://www.w3.org/1999/xlink" content-type="kingdom">Plantae</named-content></kwd></kwd-group><mixed-citation publication-type="journal"><person-group><name><surname>Dean</surname><given-names>Ellen</given-names></name><name><surname>Poore</surname><given-names>Jennifer</given-names></name><name><surname>Anguiano-Constante</surname><given-names>Marco Antonio</given-names></name><name><surname>Nee</surname><given-names>Michael H.</given-names></name><name><surname>Kang</surname><given-names>Hannah</given-names></name><name><surname>Starbuck</surname><given-names>Thomas</given-names></name><name><surname>Rodrígues</surname><given-names>Annamarie</given-names></name><name><surname>Conner</surname><given-names>Matthew</given-names></name></person-group><article-title>The genus <italic><tp:taxon-name><tp:taxon-name-part taxon-name-part-type="genus" reg="Lycianthes">Lycianthes</tp:taxon-name-part></tp:taxon-name></italic> (<tp:taxon-name><tp:taxon-name-part taxon-name-part-type="family">Solanaceae</tp:taxon-name-part></tp:taxon-name>, <tp:taxon-name><tp:taxon-name-part taxon-name-part-type="tribe">Capsiceae</tp:taxon-name-part></tp:taxon-name>) in Mexico and Guatemala</article-title><source>PhytoKeys</source><day>27</day><month>11</month><year>2020</year><volume>168</volume><fpage>1</fpage><lpage>333</lpage><pub-id pub-id-type="doi">10.3897/phytokeys.168.51904</pub-id></mixed-citation></tp:treatment-meta><tp:nomenclature><label>49</label><tp:taxon-name>
              <tp:taxon-name-part taxon-name-part-type="genus" reg="Lycianthes">Lycianthes</tp:taxon-name-part>
              <tp:taxon-name-part taxon-name-part-type="species" reg="venturana">venturana</tp:taxon-name-part>
            </tp:taxon-name><tp:taxon-authority>E.Dean, Phytoneuron 2014–42: 1 (2 Apr 2014)</tp:taxon-authority><xref ref-type="fig" rid="F110">Fig. 110</xref></tp:nomenclature><tp:treatment-sec sec-type="material" id="SECID0EUNOM"><title>Type.</title><p>México. Puebla. Mpio. Teziutlán: Agua de Obispo, bosque de encino en cañada, [<named-content xmlns:xlink="http://www.w3.org/1999/xlink" content-type="dwc:verbatimCoordinates" xlink:type="simple"><named-content content-type="geo-json" specific-use="{&#34;type&#34;:&#34;Point&#34;,&#34;coordinates&#34;:[-97.360000,19.815000]}" id="NCID0E4NOM" xlink:type="simple">19.815, -97.36</named-content></named-content>], 1350 m, 25 Nov 1976, <italic>F. Ventura A. 13635</italic> (holotype: MEXU [acc. # 918864]; isotype: IEB [acc. # 114957]).</p><fig id="F110" position="float" orientation="portrait"><object-id xmlns:xlink="http://www.w3.org/1999/xlink" content-type="doi" xlink:type="simple">10.3897/phytokeys.168.51904.figure110</object-id><label>Figure 110.</label><caption><p>Image of herbarium specimen of <italic><tp:taxon-name><tp:taxon-name-part taxon-name-part-type="genus" reg="Lycianthes">L.</tp:taxon-name-part> <tp:taxon-name-part taxon-name-part-type="species" reg="venturana">venturana</tp:taxon-name-part></tp:taxon-name></italic>, <italic>Ventura 1350</italic> (MO). Specimen used with permission from the Missouri Botanical Garden (<ext-link xmlns:xlink="http://www.w3.org/1999/xlink" xlink:type="simple" ext-link-type="uri" xlink:href="http://www.tropicos.org">http://www.tropicos.org</ext-link>).</p></caption><graphic xmlns:xlink="http://www.w3.org/1999/xlink" xlink:href="phytokeys-168-001-g110.jpg" position="float" orientation="portrait" xlink:type="simple" id="oo_480124.jpg"><uri content-type="original_file" xlink:type="simple">https://binary.pensoft.net/fig/480124</uri></graphic></fig></tp:treatment-sec><tp:treatment-sec sec-type="description" id="SECID0EDPOM"><title>Description.</title><p>Shrub, 0.5–1.8 m tall. Indument of tan, uniseriate, multicellular, simple, eglandular, appressed-ascending to ascending trichomes 0.25–1.25 mm long. Stems green with pale vertical lenticular streaks when young, glabrous to sparsely pubescent, not much compressed when dried in a plant press, becoming brown and woody with age; upper sympodial branching points mostly monochasial, some dichasial. Leaves simple, the leaves of the upper sympodia usually paired and unequal in size, the larger ones with blades 6.5–13.3 × 3.7–6.5 cm, the smaller ones with blades 4–8.5 × 1.9–4.9 cm, the leaf pairs similar in shape, the blades ovate, elliptic, or obovate, thin chartaceous, glabrous to sparsely pubescent (densest along the veins), the base cuneate to attenuate, sometimes oblique, the margin entire, usually undulate, the apex acuminate, the petiole 0.2–1.5 (2) cm long, the larger leaf blades with 4–6 primary veins on each side of the midvein. Flowers solitary or in groups of 2–6 (10), axillary, oriented horizontally; peduncles absent; pedicels 13–28 mm long and erect in flower, 18–25 mm long (probably longer) and erect in fruit, glabrous to sparsely pubescent; calyx 1.5–2.5 mm long, 1.75–2.5 mm in diameter, urceolate to campanulate, glabrous to sparsely pubescent, the margin truncate, with 10 spreading linear appendages 1–3.5 mm long emerging 0.3–0.5 mm below the calyx rim; fruiting calyx enlarged, widely bowl-shaped, ca. 2 mm long, 4 mm in diameter, the appendages to 4 mm long (possibly longer); corolla (0.5) 0.9–1.4 cm long, campanulate to reflexed in orientation, mostly entire in outline (with shallow notches), with abundant interpetalar tissue, sometimes the interpetalar tissue tearing as the corolla opens, adaxially white, glabrous, abaxially color unknown, sparsely pubescent near the major veins; stamens unequal, straight, the four short filaments 1.25–1.5 mm long, the one long filament 4–5 mm long, glabrous, the anthers 3.5–4 mm long, lanceolate, free of one another, yellow, glabrous, poricidal at the tips, the pores ovate, all dehiscing toward the style, not opening into longitudinal slits; pistil with glabrous ovary, the style 7–9 mm long, linear, curved upward at tip, glabrous, the stigma oblong-capitate, slightly bilobed. Fruit a berry, ca. 6 mm long, 4 mm in diameter (probably larger), ovoid, usually apiculate due to persistent style base, color unknown, glabrous, lacking sclerotic granules. Seeds not yet seen.</p></tp:treatment-sec><tp:treatment-sec sec-type="Chromosome number" id="SECID0EIPOM"><title>Chromosome number.</title><p>Unknown.</p></tp:treatment-sec><tp:treatment-sec sec-type="distribution" id="SECID0ENPOM"><title>Distribution and habitat.</title><p>Mexico (Puebla, Veracruz) in disturbed broadleaved cloud forest and oak forest, in shady canyons and on mountainsides, 1250–1450 m in elevation (Fig. <xref ref-type="fig" rid="F111">111</xref>).</p><fig id="F111" position="float" orientation="portrait"><object-id xmlns:xlink="http://www.w3.org/1999/xlink" content-type="doi" xlink:type="simple">10.3897/phytokeys.168.51904.figure111</object-id><label>Figure 111.</label><caption><p>Map of geographic distribution of <italic><tp:taxon-name><tp:taxon-name-part taxon-name-part-type="genus" reg="Lycianthes">L.</tp:taxon-name-part> <tp:taxon-name-part taxon-name-part-type="species" reg="venturana">venturana</tp:taxon-name-part></tp:taxon-name></italic> based on herbarium specimen data.</p></caption><graphic xmlns:xlink="http://www.w3.org/1999/xlink" xlink:href="phytokeys-168-001-g111.jpg" position="float" orientation="portrait" xlink:type="simple" id="oo_480125.jpg"><uri content-type="original_file" xlink:type="simple">https://binary.pensoft.net/fig/480125</uri></graphic></fig></tp:treatment-sec><tp:treatment-sec sec-type="Common names and uses" id="SECID0EPQOM"><title>Common names and uses.</title><p>None known.</p></tp:treatment-sec><tp:treatment-sec sec-type="phenology" id="SECID0EUQOM"><title>Phenology.</title><p>Flowering specimens have been collected from April to November; specimens with mature fruit have been collected in November. The diurnal corolla movements are not known, however the corollas on specimens are usually closed, indicating that the flowers are probably only open in the early morning.</p></tp:treatment-sec><tp:treatment-sec sec-type="Preliminary conservation status" id="SECID0EZQOM"><title>Preliminary conservation status.</title><p><italic><tp:taxon-name><tp:taxon-name-part taxon-name-part-type="genus" reg="Lycianthes">Lycianthes</tp:taxon-name-part> <tp:taxon-name-part taxon-name-part-type="species" reg="venturana">venturana</tp:taxon-name-part></tp:taxon-name></italic> is a rarely collected species of eastern Mexico, represented by 8 collections, none of which is from a protected area. The <abbrev xmlns:xlink="http://www.w3.org/1999/xlink" xlink:title="Extent of Occurrence" id="ABBRID0EKROM" xlink:type="simple">EOO</abbrev> is 2,022.587 km<sup>2</sup>, and the <abbrev xmlns:xlink="http://www.w3.org/1999/xlink" xlink:title="Area of Occupancy" id="ABBRID0EQROM" xlink:type="simple">AOO</abbrev> is 32 km<sup>2</sup>. Based on the <xref ref-type="bibr" rid="B67">IUCN (2019)</xref> criteria, the preliminary assessment category is Endangered (<abbrev xmlns:xlink="http://www.w3.org/1999/xlink" xlink:title="Endangered" id="ABBRID0E1ROM" xlink:type="simple">EN</abbrev>).</p></tp:treatment-sec><tp:treatment-sec sec-type="discussion" id="SECID0E5ROM"><title>Discussion.</title><p><italic><tp:taxon-name><tp:taxon-name-part taxon-name-part-type="genus" reg="Lycianthes">Lycianthes</tp:taxon-name-part> <tp:taxon-name-part taxon-name-part-type="species" reg="venturana">venturana</tp:taxon-name-part></tp:taxon-name></italic> is known from limited material from which mature fruit size and color, seed type, and corolla color and shape cannot be exactly ascertained. It is morphologically similar and most likely related to the species of series <italic><tp:taxon-name><tp:taxon-name-part taxon-name-part-type="series" reg="Tricolores">Tricolores</tp:taxon-name-part></tp:taxon-name></italic> (<xref ref-type="bibr" rid="B46">Dean et al. 2017a</xref>). Of those species, it is most similar to <italic><tp:taxon-name><tp:taxon-name-part taxon-name-part-type="genus" reg="Lycianthes">L.</tp:taxon-name-part> <tp:taxon-name-part taxon-name-part-type="species" reg="jalicensis">jalicensis</tp:taxon-name-part></tp:taxon-name></italic> in being nearly glabrous throughout, especially on the calyx and corolla, but it is distinguished from that species by having a smaller calyx as well as being geographically disjunct. The corolla is likely white and probably has greenish coloration along veins of the lobes on the abaxial side. Whether or not the corolla has the small greenish spots or glands present in related species, such as <italic><tp:taxon-name><tp:taxon-name-part taxon-name-part-type="genus" reg="Lycianthes">L.</tp:taxon-name-part> <tp:taxon-name-part taxon-name-part-type="species" reg="tricolor">tricolor</tp:taxon-name-part></tp:taxon-name></italic>, is not known, because they do not persist well on pressed material, and the information is not included in label data. The fruits of the type specimen are dark in color, usually apiculate, 6 mm long and 4 mm wide. Whether these fruits are mature is not known. The apiculate tip to the fruits is formed from the persistent base of the style (<xref ref-type="bibr" rid="B46">Dean et al. 2017a</xref>).</p></tp:treatment-sec><tp:treatment-sec sec-type="material" id="SECID0EUTOM"><title>Representative specimens examined.</title><p><bold>Mexico. Puebla</bold>: San Juan Tahitic Village, trail to Zapotepic, locality Hueyaktepet, next to Arroyo de Huaxkonta, <named-content xmlns:xlink="http://www.w3.org/1999/xlink" content-type="dwc:verbatimCoordinates" xlink:type="simple"><named-content content-type="geo-json" specific-use="{&#34;type&#34;:&#34;Point&#34;,&#34;coordinates&#34;:[-97.531100,19.950300]}" id="NCID0E6TOM" xlink:type="simple">19.9503, -97.5311</named-content></named-content>, 1165 m, 2 Nov 2017, <italic>T.B. Croat 107297</italic> (DAV); <bold>Veracruz</bold>: “El Siete,” <named-content xmlns:xlink="http://www.w3.org/1999/xlink" content-type="dwc:verbatimCoordinates" xlink:type="simple"><named-content content-type="geo-json" specific-use="{&#34;type&#34;:&#34;Point&#34;,&#34;coordinates&#34;:[-97.216700,19.800000]}" id="NCID0ELUOM" xlink:type="simple">19.8, -97.2167</named-content></named-content>, 1445 m, 10 Jul 2008, <italic>T. Krömer 2556</italic> (MO).</p></tp:treatment-sec><ref-list><ref id="B67"><mixed-citation xmlns:xlink="http://www.w3.org/1999/xlink" xlink:type="simple"><institution xlink:type="simple">IUCN</institution> [Standards, Petitions Subcommittee] (<year>2019</year>) Guidelines for using the IUCN red list categories and criteria. version 12. Prepared by the Standards and Petitions Subcommittee in February 2019. <ext-link xlink:type="simple" ext-link-type="uri" xlink:href="http://jr.iucnredlist.org/documents/redlistGuidelines">http://jr.iucnredlist.org/documents/redlistGuidelines</ext-link> [accessed December 10, 2019]</mixed-citation></ref><ref id="B46"><mixed-citation xmlns:xlink="http://www.w3.org/1999/xlink" xlink:type="simple"><person-group><name name-style="western"><surname>Dean</surname><given-names>E</given-names></name><name name-style="western"><surname>Reyes</surname><given-names>M</given-names></name><name name-style="western"><surname>Fauré</surname><given-names>R</given-names></name><name name-style="western"><surname>Walden</surname><given-names>GK</given-names></name><name name-style="western"><surname>Brandon</surname><given-names>D</given-names></name><name name-style="western"><surname>McNair</surname><given-names>DM</given-names></name></person-group> (<year>2017a</year>) <article-title>Identification of the species of <italic><tp:taxon-name><tp:taxon-name-part taxon-name-part-type="genus">Lycianthes</tp:taxon-name-part></tp:taxon-name></italic> series <italic><tp:taxon-name><tp:taxon-name-part taxon-name-part-type="series">Tricolores</tp:taxon-name-part></tp:taxon-name></italic> (<tp:taxon-name><tp:taxon-name-part taxon-name-part-type="tribe">Capsiceae</tp:taxon-name-part></tp:taxon-name>, <tp:taxon-name><tp:taxon-name-part taxon-name-part-type="family">Solanaceae</tp:taxon-name-part></tp:taxon-name>).</article-title><source>Systematic Botany</source><volume>42</volume>(<issue>1</issue>): <fpage>191</fpage>–<lpage>209</lpage>. <ext-link xlink:type="simple" ext-link-type="doi" xlink:href="10.1600/036364417X694566">https://doi.org/10.1600/036364417X694566</ext-link></mixed-citation></ref></ref-list></tp:taxon-treatment>
