# Supplementary material for: The genus Lycianthes (Solanaceae, Capsiceae) in Mexico and Guatemala
Source: PhytoKeys. 2020 Nov 27;168:1–333. doi: 10.3897/phytokeys.168.51904 (PMC7718216; doi:10.3897/phytokeys.168.51904)
Supplement: XML Treatment for Lycianthes synanthera [file phytokeys.168.51904-treatment59.xml]

<!DOCTYPE tp:taxon-treatment
  PUBLIC "-//TaxonX//DTD Taxonomic Treatment Publishing DTD v0 20100105//EN" "tax-treatment-NSO.dtd">
<tp:taxon-treatment xmlns:tp="http://www.plazi.org/taxpub"><tp:treatment-meta><kwd-group><label>Taxon classification</label><kwd><named-content xmlns:xlink="http://www.w3.org/1999/xlink" content-type="kingdom">Plantae</named-content></kwd></kwd-group><mixed-citation publication-type="journal"><person-group><name><surname>Dean</surname><given-names>Ellen</given-names></name><name><surname>Poore</surname><given-names>Jennifer</given-names></name><name><surname>Anguiano-Constante</surname><given-names>Marco Antonio</given-names></name><name><surname>Nee</surname><given-names>Michael H.</given-names></name><name><surname>Kang</surname><given-names>Hannah</given-names></name><name><surname>Starbuck</surname><given-names>Thomas</given-names></name><name><surname>Rodrígues</surname><given-names>Annamarie</given-names></name><name><surname>Conner</surname><given-names>Matthew</given-names></name></person-group><article-title>The genus <italic><tp:taxon-name><tp:taxon-name-part taxon-name-part-type="genus" reg="Lycianthes">Lycianthes</tp:taxon-name-part></tp:taxon-name></italic> (<tp:taxon-name><tp:taxon-name-part taxon-name-part-type="family">Solanaceae</tp:taxon-name-part></tp:taxon-name>, <tp:taxon-name><tp:taxon-name-part taxon-name-part-type="tribe">Capsiceae</tp:taxon-name-part></tp:taxon-name>) in Mexico and Guatemala</article-title><source>PhytoKeys</source><day>27</day><month>11</month><year>2020</year><volume>168</volume><fpage>1</fpage><lpage>333</lpage><pub-id pub-id-type="doi">10.3897/phytokeys.168.51904</pub-id></mixed-citation></tp:treatment-meta><tp:nomenclature><tp:taxon-name>
              <tp:taxon-name-part taxon-name-part-type="genus" reg="Lycianthes">Lycianthes</tp:taxon-name-part>
              <tp:taxon-name-part taxon-name-part-type="species" reg="synanthera">synanthera</tp:taxon-name-part>
            </tp:taxon-name><tp:taxon-authority>(Sendtn.) Bitter, Abh. Naturwiss. Verein Bremen 24 [preprint]: 499. 1919</tp:taxon-authority><tp:nomenclature-citation-list><tp:nomenclature-citation><tp:taxon-name>
                  <tp:taxon-name-part taxon-name-part-type="genus" reg="Solanum">Solanum</tp:taxon-name-part> <tp:taxon-name-part taxon-name-part-type="species" reg="synantherum">synantherum</tp:taxon-name-part></tp:taxon-name><comment>Sendtn., Flora 29 (13): 194 [as 178]. 1846. Type: Guatemala [Costa Rica. Province Alajuela], Monte Aguacate, <italic>E. von Friedrichsthal 1292</italic> (lectotype designated here: W [acc. # 0003083]; isolectotypes: W [acc. # 0003081, acc. # 0003082], F [F0073153F, acc. # 871594]).</comment></tp:nomenclature-citation></tp:nomenclature-citation-list></tp:nomenclature><tp:treatment-sec sec-type="material" id="SECID0EW5OM"><title>Type.</title><p>Based on <italic><tp:taxon-name><tp:taxon-name-part taxon-name-part-type="genus" reg="Solanum">Solanum</tp:taxon-name-part> <tp:taxon-name-part taxon-name-part-type="species" reg="synantherum">synantherum</tp:taxon-name-part></tp:taxon-name></italic> Sendtn.</p><p>We have not been able to confirm the existence of the usually epiphytic shrub/vine <italic><tp:taxon-name><tp:taxon-name-part taxon-name-part-type="genus" reg="Lycianthes">L.</tp:taxon-name-part> <tp:taxon-name-part taxon-name-part-type="species" reg="synanthera">synanthera</tp:taxon-name-part></tp:taxon-name></italic> in Guatemala, and it likely does not occur there; we have located and examined many specimens of <italic><tp:taxon-name><tp:taxon-name-part taxon-name-part-type="genus" reg="Lycianthes">L.</tp:taxon-name-part> <tp:taxon-name-part taxon-name-part-type="species" reg="synanthera">synanthera</tp:taxon-name-part></tp:taxon-name></italic> from Nicaragua, Costa Rica, and Panama. The type material of <italic><tp:taxon-name><tp:taxon-name-part taxon-name-part-type="genus" reg="Solanum">Solanum</tp:taxon-name-part> <tp:taxon-name-part taxon-name-part-type="species" reg="synantherum">synantherum</tp:taxon-name-part></tp:taxon-name></italic> was collected by Friedrichsthal at Monte Aguacate. His labels were preprinted with the word “Guatemala,” however Monte Aguacate is located in Costa Rica, Province Alajuela. In her thesis, <xref ref-type="bibr" rid="B83">Reyes Cornejo (2015)</xref> cited one specimen of <italic><tp:taxon-name><tp:taxon-name-part taxon-name-part-type="genus" reg="Lycianthes">L.</tp:taxon-name-part> <tp:taxon-name-part taxon-name-part-type="species" reg="synanthera">synanthera</tp:taxon-name-part></tp:taxon-name></italic> from Guatemala, <italic>Steyermark 41657</italic> (US), which is available as an online image, and this specimen is not <italic><tp:taxon-name><tp:taxon-name-part taxon-name-part-type="genus" reg="Lycianthes">L.</tp:taxon-name-part> <tp:taxon-name-part taxon-name-part-type="species" reg="synanthera">synanthera</tp:taxon-name-part></tp:taxon-name></italic>; it likely is <italic><tp:taxon-name><tp:taxon-name-part taxon-name-part-type="genus" reg="Cuatresia">Cuatresia</tp:taxon-name-part></tp:taxon-name></italic>. All the Guatemalan specimens at herbarium MEXU that were previously identified as <italic><tp:taxon-name><tp:taxon-name-part taxon-name-part-type="genus" reg="Lycianthes">L.</tp:taxon-name-part> <tp:taxon-name-part taxon-name-part-type="species" reg="synanthera">synanthera</tp:taxon-name-part></tp:taxon-name></italic> have been reidentified by the first author as <italic><tp:taxon-name><tp:taxon-name-part taxon-name-part-type="genus" reg="Lycianthes">L.</tp:taxon-name-part> <tp:taxon-name-part taxon-name-part-type="species" reg="nitida">nitida</tp:taxon-name-part></tp:taxon-name></italic>, <italic><tp:taxon-name><tp:taxon-name-part taxon-name-part-type="genus" reg="Lycianthes">L.</tp:taxon-name-part> <tp:taxon-name-part taxon-name-part-type="species" reg="heteroclita">heteroclita</tp:taxon-name-part></tp:taxon-name></italic>, or <italic><tp:taxon-name><tp:taxon-name-part taxon-name-part-type="genus" reg="Witheringia">Witheringia</tp:taxon-name-part></tp:taxon-name></italic>.</p><p>In his protologue for <italic><tp:taxon-name><tp:taxon-name-part taxon-name-part-type="genus" reg="Solanum">Solanum</tp:taxon-name-part> <tp:taxon-name-part taxon-name-part-type="species" reg="synantherum">synantherum</tp:taxon-name-part></tp:taxon-name></italic>, <xref ref-type="bibr" rid="B94">Sendtner (1846)</xref> just cited the one collection of Friedrichsthal (<italic>Friedrichsthal 1292</italic>) with no specific herbarium cited. We located duplicates of this collection (syntypes) at both W and F: W [acc. # 0003083, acc. # 0003081, acc. # 0003082] and F [F0073153F, acc. # 871594]. We selected one of the specimens at W (acc. # 0003083) as the lectotype.</p></tp:treatment-sec><ref-list><ref id="B83"><mixed-citation xmlns:xlink="http://www.w3.org/1999/xlink" xlink:type="simple"><person-group><name name-style="western"><surname>Reyes-Cornejo</surname><given-names>M</given-names></name></person-group> (<year>2015</year>) Sistemática de <italic><tp:taxon-name><tp:taxon-name-part taxon-name-part-type="genus">Lycianthes</tp:taxon-name-part></tp:taxon-name></italic> sección <italic><tp:taxon-name><tp:taxon-name-part taxon-name-part-type="genus">Synantheroides</tp:taxon-name-part></tp:taxon-name></italic> (<tp:taxon-name><tp:taxon-name-part taxon-name-part-type="family">Solanaceae</tp:taxon-name-part></tp:taxon-name>). M.S. Tesis, Posgrado en Ciencias Biológicas, Instituto de Biología, Sistemática, Universidad Nacional Autónoma de México, México.</mixed-citation></ref><ref id="B94"><mixed-citation xmlns:xlink="http://www.w3.org/1999/xlink" xlink:type="simple"><person-group><name name-style="western"><surname>Sendtner</surname><given-names>O</given-names></name></person-group> (<year>1846</year>) <article-title>Beschreibung einer neuen Gattung der Familie der Solanaceen, so wie von zwei neuen etwas abweichenden Arten der Gattung <italic><tp:taxon-name><tp:taxon-name-part taxon-name-part-type="genus">Solanum</tp:taxon-name-part></tp:taxon-name></italic>.</article-title><source>Flora</source><volume>29</volume>(<issue>13</issue>): <fpage>193</fpage>–<lpage>195</lpage>.</mixed-citation></ref></ref-list></tp:taxon-treatment>
